# Supplementary material for: Discovery of FoTO1 and Taxol genes enables biosynthesis of baccatin III
Source: Nature. 2025 Jun 11;643(8071):582–92. doi: 10.1038/s41586-025-09090-z (PMC12240809; doi:10.1038/s41586-025-09090-z)
Supplement: Supplementary file 3 — cNMF Taxol modules. Top 2,000 genes and corresponding scores from each of the three Taxol modules produced by cNMF analysis. [file 41586_2025_9090_MOESM3_ESM.xlsx]

## Sheet: m1-factor35
	annot	top_blast_hit	domains	unigene	Taxol genes	factor_score	rank
ctg195_gene.25	Taxadien-5-alpha-ol-O-acetyltransferase	3.4E-259|99.3|A0A0M4G1D0_TAXWM	PF02458	ctg195_gene.25	Tax19	8.22536	1
ctg5306_gene.4	Taxadiene synthase	0.0E+00|77.4|Q6SA60_9SPER	PF01397,PF03936	ctg7747_gene.1	TDS2	8.12921	2
ctg10553_gene.2	10-deacetyl baccatin III acetyltransferase	7.4E-254|99.1|Q29VI0_TAXWM	PF02458	ctg10553_gene.2	DBAT	7.09578	3
ctg7747_gene.1	Taxadiene synthase	0.0E+00|66.9|Q6SA60_9SPER	PF03936	ctg7747_gene.1	TDS2	6.85011	4
ctg12391_gene.4	no homologs found	--|--|--		ctg12391_gene.4	-	5.98038	5
ctg14103_gene.1	Phenylpropanoyltransferase	2.4E-252|98.7|C0LLJ2_9SPER	PF02458	ctg5358_gene.2	BAPT2	5.93191	6
ctg11_gene.4	Threonine dehydratase	3.9E-243|74.1|A0A0C9RGY0_9SPER	PF00585,PF00291	ctg11_gene.4	-	5.63355	7
ctg15336_gene.1	Tify domain-containing protein	2.2E-14|34.7|A0A0D6QTJ6_ARACU	PF09425,PF06200	ctg15336_gene.1	-	5.59721	8
ctg10498_gene.2	Putative epoxidase	7.3E-163|98.9|A0A0F7J1F5_TAXBA	PF03171,PF14226	ctg10498_gene.2	-	5.35227	9
ctg7747_gene.2	5-alpha-hydroxylase	1.5E-290|99.4|H9BII6_9SPER	PF00067	ctg7747_gene.2	T5aH2	5.33747	10
ctg8816_gene.2	Taxane 14b-hydroxylase	3.0E-288|99.2|H9BII0_9SPER	PF00067	ctg8816_gene.2	-	5.05342	11
ctg65_gene.6	CYP725A13	1.5E-228|80.1|A0A291FAY3_TAXWC	PF00067	ctg5446_gene.2	-	5.00471	12
ctg24251_gene.1	Peptide deformylase	2.1E-29|48.5|A0A1D1XHS2_9ARAE		ctg24251_gene.1	FoTO1	4.99721	13
ctg6088_gene.1	Taxadiene synthase	0.0E+00|99.7|A6XA82_TAXWM	PF01397,PF03936	ctg6088_gene.1	TDS1	4.64452	14
ctg6991_gene.3	no homologs found	--|--|--		ctg6991_gene.3	-	4.5209	15
ctg6991_gene.5	no homologs found	--|--|--		ctg6991_gene.5	-	4.29189	16
ctg1808_gene.2	Alpha pinene synthase	5.4E-71|52.1|C3RSF5_9SPER	PF01397	ctg1808_gene.2	-	4.07986	17
ctg10498_gene.1	Putative epoxidase	8.4E-144|82.7|A0A0F7J1F5_TAXBA	PF03171,PF14226	ctg10498_gene.1	-	4.0508	18
ctg195_gene.28	Taxadien-5-alpha-ol-O-acetyltransferase	5.4E-196|77.6|Q5Y9C6_TAXCU	PF02458	ctg195_gene.28	-	4.00312	19
ctg2870_gene.2	CRAL-TRIO domain-containing protein	1.7E-96|63.6|A0A0D6R3Y5_ARACU	PF00650	ctg2870_gene.2	-	3.97721	20
ctg8326_gene.2	Peptide deformylase	7.0E-59|68.8|A0A1D1XHS2_9ARAE		ctg8326_gene.2	-	3.91636	21
ctg5358_gene.2	C-13 phenylpropanoid side chain CoA acyltransferase	2.1E-256|100.0|L7RYA3_TAXWC	PF02458	ctg5358_gene.2	BAPT1	3.8855	22
ctg5044_gene.1	TauD domain-containing protein	4.6E-112|62.2|A9P0D6_PICSI	PF02668	ctg5044_gene.1	-	3.59856	23
ctg2120_gene.10	Taxane 10-beta-hydroxylase	3.5E-292|99.4|T10H_TAXCU	PF00067	ctg2120_gene.10	T10bH	3.59809	24
ctg4356_gene.1	2-debenzoyl-7,13-diacetylbaccatin III-2-O-benzoyl transferase	4.3E-185|72.4|G3FLB1_TAXCU	PF02458	ctg4356_gene.1	-	3.57296	25
ctg746_gene.5	MDR-like ABC transporter	9.7E-153|83.8|E6Y0T0_TAXCU	PF00664	ctg746_gene.5	-	3.41206	26
ctg10747_gene.1	CYP750C23	3.6E-175|63.2|A0A291FB40_TAXWC	PF00067	ctg10747_gene.1	T9aH-699	3.36754	27
ctg22_gene.2	acidPPc domain-containing protein	3.4E-26|42.9|D8QPS3_SELML	PF01569	ctg22_gene.2	-	3.26351	28
ctg6909_gene.3	Taxadien-5-alpha-ol-O-acetyltransferase	3.6E-53|72.5|Q5Y9C6_TAXCU	PF02458	ctg6909_gene.3	-	3.16608	29
ctg3493_gene.5	Putative alcohol dehydrogenase	5.5E-93|66.9|A0A0F7J4C0_TAXBA	PF13561	ctg3493_gene.5	-	3.16391	30
ctg6040_gene.2	Taxadien-5-alpha-ol O-acetyltransferase	1.1E-154|63.1|T5AT_TAXCU	PF02458	ctg6040_gene.2	-	3.09895	31
ctg3557_gene.2	Protein kinase domain-containing protein	2.0E-137|59.6|A0A0D6R3P3_ARACU	PF00069	ctg3557_gene.2	-	3.09711	32
ctg1005_gene.3	no homologs found	--|--|--		ctg1005_gene.3	-	3.03871	33
ctg5306_gene.3	5-alpha-hydroxylase	8.6E-291|99.6|H9BII6_9SPER	PF00067	ctg7747_gene.2	T5aH1	3.02879	34
ctg195_gene.24	Taxoid-O-acetyltransferase	3.0E-247|95.3|Q5Y9C7_TAXCU	PF02458	ctg195_gene.24	-	2.93561	35
ctg867_gene.5	AMP-binding domain-containing protein	0.0E+00|84.4|A0A0D6QXI5_ARACU	PF00501	ctg867_gene.5	PCL	2.93019	36
ctg5253_gene.2	Serinethreonine-protein kinase ctr1	5.5E-04|39.3|A0A3S3ML49_9MAGN	PF14009	ctg5253_gene.2	-	2.92163	37
ctg3573_gene.11	Predicted protein	9.1E-225|55.8|A9TPY0_PHYPA	PF00725,PF02737,PF00378	ctg3573_gene.11	-	2.91235	38
ctg2768_gene.2	Taxadiene 5-alpha hydroxylase	1.2E-287|98.6|T5H_TAXCU	PF00067	ctg2768_gene.2	T5aH3	2.90482	39
ctg25481_gene.2	F-box domain-containing protein	1.8E-08|33.3|C5WZN3_SORBI		ctg25481_gene.2	-	2.84299	40
ctg5028_gene.2	Taxadien-5-alpha-ol O-acetyltransferase	1.0E-250|99.5|T5AT_TAXWC	PF02458	ctg5028_gene.2	TAT	2.83798	41
ctg4867_gene.6	BAHD acyltransferase-like 10	2.9E-74|98.6|A0A515L525_9SPER	PF02458	ctg4867_gene.6	-	2.78937	42
ctg14455_gene.2	1-hydroxy-2-methyl-2-(E)-butenyl 4-diphosphate reductase	7.1E-90|98.8|E6Y2G2_9SPER	PF02401	ctg14455_gene.2	-	2.76578	43
ctg1874_gene.2	Taxadien-5-alpha-ol O-acetyltransferase	1.1E-145|59.7|T5AT_TAXCU	PF02458	ctg1874_gene.2	-	2.74775	44
ctg12391_gene.3	Branched-chain-amino-acid aminotransferase	6.3E-144|77.4|A0A0C9S8Z3_9SPER	PF01063	ctg12391_gene.3	-	2.73167	45
ctg25042_gene.2	Pollen allergen CJP-8	4.3E-28|53.9|D4QD83_CRYJA	PF14368	ctg25042_gene.2	-	2.71744	46
ctg5226_gene.4	Peroxidase	3.2E-94|55.7|A5BQ05_VITVI	PF00141	ctg5226_gene.4	-	2.65542	47
ctg7747_gene.4	CYP725A18	6.1E-236|88.0|A0A291FAT7_TAXWC	PF00067	ctg7747_gene.4	-	2.64347	48
ctg5446_gene.2	CYP725A13	1.5E-228|79.7|A0A291FAY3_TAXWC	PF00067	ctg5446_gene.2	-	2.62645	49
ctg6991_gene.1	no homologs found	--|--|--		ctg6991_gene.1	-	2.60319	50
ctg3914_gene.4	Geranylgeranyl diphosphate synthase	7.4E-221|99.7|A0A143J4W4_TAXWC	PF00348	ctg3914_gene.4	GGPPS	2.59641	51
ctg5594_gene.1	Putative epoxidase	1.1E-57|45.1|A0A0F7J1F5_TAXBA	PF03171,PF14226	ctg5594_gene.1	T1BH-686	2.59267	52
ctg8816_gene.3	Uncharacterized protein	1.1E-06|29.8|A0A4U5LSW2_POPAL		ctg8816_gene.3	-	2.58534	53
ctg895_gene.1	1-deoxy-D-xylulose-5-phosphate reductoisomerase	2.2E-133|89.5|Q2VWR8_9SPER	PF02670	ctg895_gene.1	-	2.57513	54
ctg6463_gene.2	Taxadien-5-alpha-ol O-acetyltransferase	2.0E-142|59.1|T5AT_TAXWC	PF02458	ctg6463_gene.2	-	2.56302	55
ctg13383_gene.3	CYP725A13	3.0E-216|74.7|A0A291FAY3_TAXWC	PF00067	ctg13383_gene.3	-	2.55763	56
ctg1005_gene.9	Uncharacterized protein	3.1E-05|47.2|A9NPL8_PICSI		ctg1005_gene.9	-	2.54688	57
ctg8537_gene.1	1-deoxy-D-xylulose-5-phosphate synthase	4.0E-117|98.7|Q5J5B2_9SPER	PF13292	ctg8537_gene.1	-	2.52233	58
ctg19985_gene.2	F-box domain-containing protein	1.3E-30|34.6|A0A2R6X9U7_MARPO		ctg19985_gene.2	-	2.4547	59
ctg25568_gene.1	F-box domain, cyclin-like protein	4.3E-50|35.0|A0A118JVW3_CYNCS		ctg25568_gene.1	-	2.35466	60
ctg7747_gene.3	CYP725A18	7.7E-210|78.0|A0A291FAT7_TAXWC	PF00067	ctg7747_gene.3	-	2.34194	61
ctg8986_gene.5	ABC transporter G family member 11-like	1.7E-254|71.6|A0A1U8B1G6_NELNU	PF01061,PF00005	ctg8986_gene.5	-	2.26554	62
ctg2222_gene.7	Tify domain-containing protein	1.7E-39|53.4|A0A0D6R820_ARACU	PF09425,PF06200	ctg2222_gene.7	-	2.2638	63
ctg842_gene.1	Tify domain-containing protein	4.1E-12|47.2|A0A0D6QTJ6_ARACU	PF09425,PF06200	ctg842_gene.1	-	2.25792	64
ctg10963_gene.3	CYP725A13	5.7E-239|82.8|A0A291FAY3_TAXWC	PF00067	ctg10963_gene.3	-	2.23768	65
ctg4573_gene.2	GRAS domain-containing protein	2.7E-64|33.3|W1PD16_AMBTC	PF03514	ctg4573_gene.2	-	2.22098	66
ctg2120_gene.11	CYP725A23	3.6E-225|78.8|A0A291FB18_TAXWC	PF00067	ctg2120_gene.11	-	2.19095	67
ctg2448_gene.8	PAP_fibrillin domain-containing protein	2.7E-35|51.1|B8LP15_PICSI	PF04755	ctg2448_gene.8	-	2.18948	68
ctg4867_gene.5	BAHD acyltransferase-like 10	3.5E-165|94.7|A0A515L525_9SPER	PF02458	ctg4867_gene.5	-	2.17661	69
ctg14132_gene.1	FMN hydroxy acid dehydrogenase domain-containing protein	3.2E-17|97.8|A0A0D6R570_ARACU		ctg14132_gene.1	-	2.17246	70
ctg5015_gene.3	Glutathione peroxidase	4.2E-50|88.7|A0A0D6R791_ARACU	PF00255	ctg5015_gene.3	-	2.16855	71
ctg2961_gene.2	no homologs found	--|--|--		ctg2961_gene.2	-	2.16777	72
ctg5276_gene.9	Lipase_3 domain-containing protein	5.0E-163|60.6|A0A0D6QUS9_ARACU	PF01764	ctg5276_gene.9	-	2.15217	73
ctg9028_gene.2	Uncharacterized protein	4.0E-04|48.8|A0A0D2SAX3_GOSRA		ctg9028_gene.2	-	2.15167	74
ctg376_gene.21	NADPH--cytochrome P450 reductase	0.0E+00|80.9|A0A0D6QZT0_ARACU	PF00667,PF00175,PF00258	ctg376_gene.21	-	2.14043	75
ctg14774_gene.1	Lipase_3 domain-containing protein	4.7E-169|61.1|B8LK97_PICSI	PF01764	ctg14774_gene.1	-	2.11285	76
ctg6594_gene.4	BHLH domain-containing protein	1.4E-19|41.5|B8LMX6_PICSI		ctg6594_gene.4	-	2.08874	77
ctg3528_gene.2	MoCF_biosynth domain-containing protein	3.4E-137|77.7|D5A925_PICSI	PF01507	removed_for_overlap	-	2.06058	78
ctg13525_gene.1	Lachrymatory-factor synthase	8.0E-18|37.8|A0A438IHS5_VITVI	PF10604	ctg13525_gene.1	-	2.05498	79
ctg24730_gene.1	Putative oxidoreductase	1.3E-295|95.8|A0A0F7J1F6_TAXBA	PF05199,PF00732	ctg24730_gene.1	-	2.04343	80
ctg13383_gene.6	CYP725A13	5.0E-209|69.3|A0A291FAY3_TAXWC	PF00067	ctg13383_gene.6	-	2.03677	81
ctg2120_gene.5	Taxane 10-beta-hydroxylase	9.2E-192|63.9|T10H_TAXCU	PF00067	ctg2120_gene.5	T9aH-915	2.03616	82
ctg6511_gene.5	Transcription factor WRKY	1.1E-141|98.1|A0A0M4ARZ7_9SPER	PF03106	ctg6511_gene.5	-	2.03218	83
ctg23333_gene.1	no homologs found	--|--|--		ctg19911_gene.3	-	2.00808	84
ctg3686_gene.15	CYP750C8	4.0E-296|99.0|A0A291FAW6_TAXWC	PF00067	ctg24774_gene.3	-	2.00538	85
ctg7293_gene.1	TRANSKETOLASE_1 domain-containing protein	1.4E-253|61.0|A0A2R6XH29_MARPO	PF13292,PF02780,PF02779	ctg7293_gene.1	-	1.99683	86
ctg375_gene.2	DUF569 domain-containing protein	2.5E-66|73.8|A0A0D6QZY5_ARACU	PF04601	ctg375_gene.2	-	1.99441	87
ctg10468_gene.2	BnaA10g27810D protein	4.0E-04|36.8|A0A078J3W1_BRANA		ctg10468_gene.2	-	1.99405	88
ctg4081_gene.8	CYP750C26	2.2E-294|99.8|A0A291FB34_TAXWC	PF00067	ctg4081_gene.8	-	1.98359	89
ctg8816_gene.1	CYP725A19	1.6E-107|99.0|A0A291FAY5_TAXWC	PF00067	ctg8816_gene.2	-	1.98154	90
ctg9209_gene.2	Putative DNA-binding domain-containing protein	4.3E-21|49.6|A0A251V2E6_HELAN		ctg9209_gene.2	-	1.98144	91
ctg385_gene.35	AP2/ERF domain-containing protein	2.4E-41|56.6|A0A0D6QTQ8_ARACU		ctg385_gene.35	-	1.97356	92
ctg5606_gene.1	Tify domain-containing protein	5.8E-04|26.5|A0A0D6R664_ARACU		ctg5606_gene.1	-	1.93978	93
ctg3575_gene.2	Putative epoxidase	2.4E-114|66.6|A0A0F7J1F5_TAXBA	PF03171,PF14226	ctg3575_gene.2	-	1.93739	94
ctg19911_gene.3	NB-ARC domain-containing protein	1.4E-56|26.6|C0PPX1_PICSI	PF00931	ctg19911_gene.3	-	1.88236	95
ctg2247_gene.5	Abhydrolase_3 domain-containing protein	1.3E-93|56.4|A0A0D6QVT5_ARACU	PF07859	ctg2247_gene.5	-	1.85736	96
ctg8056_gene.5	Chloroquine-resistance transporter-like	6.8E-135|64.1|A0A2P5FIJ4_TREOI	PF08627	ctg8056_gene.5	-	1.84003	97
ctg29197_gene.1	no homologs found	--|--|--		ctg19911_gene.3	-	1.83701	98
ctg14455_gene.1	1-hydroxy-2-methyl-2-(E)-butenyl 4-diphosphate reductase	1.3E-169|98.4|E6Y2G2_9SPER	PF02401	ctg14455_gene.1	-	1.8307	99
ctg5681_gene.3	no homologs found	--|--|--		ctg5681_gene.3	-	1.81171	100
ctg5886_gene.2	no homologs found	--|--|--		ctg5886_gene.2	-	1.79953	101
ctg13134_gene.2	Protein kinase domain-containing protein	1.6E-85|45.0|A0A2K1IPE1_PHYPA	PF00069	ctg13134_gene.2	-	1.78644	102
ctg2961_gene.7	Tify domain-containing protein	3.3E-04|29.4|A0A0D6R664_ARACU		ctg2961_gene.7	-	1.782	103
ctg1234_gene.2	J domain-containing protein	2.4E-62|70.7|A0A0D6QW40_ARACU	PF00226	ctg1234_gene.2	-	1.76179	104
ctg746_gene.7	MDR-like ABC transporter	1.2E-241|95.1|E6Y0T0_TAXCU	PF00005,PF00664	ctg746_gene.7	-	1.75141	105
ctg7583_gene.6	Abhydrolase_3 domain-containing protein	6.1E-96|55.1|A0A0D6QVT5_ARACU	PF07859	ctg7583_gene.6	-	1.7499	106
ctg5681_gene.1	Protein DJ-1-like protein A-like	2.9E-108|53.8|A0A5A7VBH1_CUCME	PF01965	ctg5681_gene.1	-	1.74269	107
ctg385_gene.19	zinc finger protein ZAT9-like	2.5E-19|40.1|A0A1U8P5Z4_GOSHI	PF13912	ctg385_gene.19	-	1.74162	108
ctg2961_gene.6	Protein TIFY 9	2.4E-04|27.8|A0A3S3NUT0_9MAGN		ctg2961_gene.6	-	1.72872	109
ctg2961_gene.8	no homologs found	--|--|--		ctg2961_gene.8	-	1.72778	110
ctg751_gene.5	MYBFL	1.6E-82|45.5|A0A2H4YCA9_GINBI	PF00249	ctg751_gene.5	-	1.705	111
ctg815_gene.7	Uncharacterized protein	3.8E-36|51.2|A0A2K1ZR71_POPTR		ctg815_gene.7	-	1.70096	112
ctg2120_gene.8	Taxane 10-beta-hydroxylase	3.1E-283|94.4|T10H_TAXCU	PF00067	ctg2120_gene.8	-	1.69656	113
ctg3548_gene.6	CYP725A16	9.5E-271|95.2|A0A291FB24_TAXWC	PF00067	ctg3548_gene.6	-	1.68239	114
ctg6991_gene.2	no homologs found	--|--|--		ctg6991_gene.2	-	1.68222	115
ctg2448_gene.6	PAP_fibrillin domain-containing protein	3.8E-64|75.1|B8LP15_PICSI	PF04755	ctg2448_gene.6	-	1.66667	116
ctg23956_gene.1	no homologs found	--|--|--		ctg25568_gene.1	-	1.66031	117
ctg1558_gene.1	Taxadien-5-alpha-ol O-acetyltransferase	1.4E-143|59.7|T5AT_TAXWC	PF02458	ctg1558_gene.1	-	1.65952	118
ctg6502_gene.12	Cupin_3 domain-containing protein	1.3E-50|94.0|A0A0D6R2T2_ARACU	PF05899	ctg6502_gene.12	-	1.65597	119
ctg13118_gene.8	RING-type domain-containing protein	1.8E-89|59.6|A0A0D6R4N4_ARACU	PF13639	ctg13118_gene.8	-	1.63666	120
ctg4374_gene.1	Protein kinase domain-containing protein	2.8E-157|41.0|A0A5B6ZWK1_DAVIN	PF00069,PF11721	ctg4374_gene.1	-	1.63435	121
ctg198_gene.2	Peroxidase	1.5E-57|58.6|A0A061G1L9_THECC	PF00141	ctg5226_gene.4	-	1.63429	122
ctg887_gene.14	BAHD acyltransferase-like 22	5.9E-254|94.8|A0A515L538_9SPER	PF02458	ctg887_gene.14	-	1.62013	123
ctg4631_gene.4	CYP725A23	6.5E-198|69.3|A0A291FB18_TAXWC	PF00067	ctg4631_gene.4	-	1.61515	124
ctg22657_gene.1	Lipoxygenase	6.7E-261|71.7|A0A0D6QT47_ARACU	PF00305	ctg22657_gene.1	-	1.61322	125
ctg8537_gene.2	1-deoxy-D-xylulose-5-phosphate synthase	1.7E-305|99.8|Q5J5B2_9SPER	PF13292,PF02780,PF02779	ctg8537_gene.2	-	1.61246	126
ctg710_gene.20	FAD_binding_3 domain-containing protein	4.4E-164|64.4|A9NVM0_PICSI		ctg710_gene.20	-	1.61223	127
ctg198_gene.3	Peroxidase	8.6E-42|60.9|F6I4G6_VITVI	PF00141	ctg5226_gene.4	-	1.60668	128
ctg5883_gene.2	Abhydrolase_3 domain-containing protein	2.7E-96|54.5|A0A0D6QVT5_ARACU	PF07859	ctg5883_gene.2	-	1.59983	129
ctg6747_gene.2	Putative (E)-4-hydroxy-3-methylbut-2-enyl-diphosphate synthase	8.9E-117|81.7|A0A0G7ZP27_PICGL	PF04551	ctg6747_gene.2	-	1.5813	130
ctg2987_gene.11	Uncharacterized protein	1.2E-25|37.7|A0A0D6QYF6_ARACU		ctg2987_gene.11	-	1.56224	131
ctg7583_gene.1	Abhydrolase_3 domain-containing protein	2.5E-94|55.7|A0A0D6QVT5_ARACU	PF07859	ctg7583_gene.1	-	1.55243	132
ctg3561_gene.2	Uncharacterized protein	6.6E-26|48.5|A0A0D6QYF6_ARACU		ctg2987_gene.11	-	1.55155	133
ctg3814_gene.1	Haloacid dehalogenase-like hydrolase domain-containing protein Sgpp isoform X1	1.9E-91|70.6|A0A443P9B3_9MAGN	PF13419	ctg3814_gene.1	-	1.55051	134
ctg5442_gene.14	no homologs found	--|--|--		ctg5442_gene.14	-	1.54329	135
ctg9084_gene.6	PEROXIDASE_4 domain-containing protein	3.7E-191|82.6|A0A0D6QWZ8_ARACU	PF00141	ctg9084_gene.6	-	1.53682	136
ctg8251_gene.6	Uncharacterized protein	7.4E-40|44.3|A0A0D6R4R9_ARACU	PF14009	ctg8251_gene.6	-	1.52622	137
ctg10750_gene.3	Receptor-like serine/threonine-protein kinase	2.0E-29|63.8|A0A0C9S462_9SPER		ctg10750_gene.3	-	1.52262	138
ctg6077_gene.4	Hexosyltransferase	9.8E-205|85.6|A0A0C9RQV4_9SPER	PF01762,PF13334	ctg6077_gene.4	-	1.50453	139
ctg2961_gene.3	Tify domain-containing protein	1.0E-05|30.2|A9P132_PICSI		ctg2961_gene.3	-	1.50367	140
ctg2077_gene.8	Tau class glutathione S-transferase	8.6E-46|44.5|A0A140EH60_9BRAS	PF02798	ctg2077_gene.8	-	1.49824	141
ctg2424_gene.2	CYP725A14	7.0E-213|72.3|A0A291FAX3_TAXWC	PF00067	ctg2424_gene.2	-	1.49237	142
ctg13134_gene.1	Protein kinase domain-containing protein	4.3E-87|47.4|A0A2R6WA62_MARPO	PF00069	ctg13134_gene.3	-	1.47718	143
ctg8951_gene.2	AGC1	9.3E-35|44.3|A0A0K0M6U7_PINTB	PF00582	ctg8951_gene.2	-	1.47651	144
ctg5446_gene.1	CYP725A13	1.1E-229|78.9|A0A291FAY3_TAXWC	PF00067	ctg5446_gene.1	-	1.46448	145
ctg20110_gene.2	E3 ubiquitin-protein ligase ATL6-like	3.6E-32|26.6|A0A5B6VI11_9ROSI	PF13639	ctg20110_gene.2	-	1.46374	146
ctg2230_gene.11	RNase H domain-containing protein	1.4E-165|64.8|A0A2N9HS90_FAGSY	PF05978	ctg2230_gene.11	-	1.44795	147
ctg22765_gene.1	Uncharacterized protein (Fragment)	2.1E-33|45.0|W5RWZ2_PINSY	PF04398	ctg22765_gene.1	-	1.43277	148
ctg9533_gene.2	BHLH domain-containing protein	3.1E-23|39.6|A0A176W9M5_MARPO		ctg9533_gene.2	-	1.41932	149
ctg23617_gene.1	no homologs found	--|--|--		ctg23617_gene.1	-	1.41411	150
ctg14219_gene.1	FSH1 domain-containing protein	1.1E-80|82.5|A0A0D6QRF4_ARACU	PF03959	ctg14219_gene.1	-	1.40488	151
ctg4741_gene.6	Protein kinase domain-containing protein	5.9E-134|79.7|A0A0D6QTM7_ARACU	PF00069	ctg4741_gene.13	-	1.39838	152
ctg895_gene.2	1-deoxy-D-xylulose-5-phosphate reductoisomerase	4.5E-116|80.6|Q6GZ43_TAXCU	PF08436,PF13288	ctg895_gene.2	-	1.3971	153
ctg10963_gene.2	CYP725A22	3.8E-123|77.8|A0A291FB00_TAXWC	PF00067	ctg10963_gene.3	-	1.39094	154
ctg1277_gene.1	Myb transcription factor	7.3E-14|51.5|A0A072V3B9_MEDTR		ctg1277_gene.1	-	1.39063	155
ctg20722_gene.1	no homologs found	--|--|--		ctg19911_gene.3	-	1.37492	156
ctg13836_gene.1	Protein kinase domain-containing protein	1.3E-116|59.2|A0A0D6R3P3_ARACU	PF00069	ctg13836_gene.1	-	1.37296	157
ctg6746_gene.2	peroxisomal membrane protein PMP22-like	3.7E-82|76.2|A0A2I4ENC6_JUGRE	PF04117	removed_for_overlap	-	1.35837	158
ctg14499_gene.7	no homologs found	--|--|--		ctg14499_gene.7	-	1.35547	159
ctg5183_gene.4	C-13 phenylpropanoid side chain CoA acyltransferase	4.1E-220|86.7|L7RYA3_TAXWC	PF02458	ctg5183_gene.4	BAPT3	1.35517	160
ctg2120_gene.12	CYP725A23	7.4E-277|92.7|A0A291FB18_TAXWC	PF00067	ctg2120_gene.12	-	1.34814	161
ctg6443_gene.7	BAHD acyltransferase-like 13	3.1E-171|78.0|A0A515L532_9SPER	PF02458	ctg6443_gene.7	-	1.34551	162
ctg127_gene.15	TFIIF_beta domain-containing protein	1.2E-90|68.3|A5BGJ2_VITVI		ctg127_gene.15	-	1.34285	163
ctg3046_gene.1	no homologs found	--|--|--		ctg3046_gene.1	-	1.33552	164
ctg2798_gene.2	CTL-like protein	3.1E-120|52.6|A0A199W1V9_ANACO	PF04515	ctg2798_gene.2	-	1.33393	165
ctg683_gene.8	Type 1 4-diphosphocytidyl-2C-methyl-D-erythritol kinase	2.2E-159|70.0|A6XAA8_GINBI		ctg683_gene.8	-	1.32993	166
ctg17972_gene.3	Glycosyltransferase family 92 protein	5.3E-177|57.3|A0A0D6QS33_ARACU	PF01697	ctg17972_gene.3	-	1.32968	167
ctg2120_gene.4	10-beta-hydroxylase	1.1E-67|58.7|H9BII4_9SPER	PF00067	ctg2120_gene.4	-	1.32565	168
ctg4088_gene.8	3'-N-debenzoyltaxol N-benzoyltransferase	1.0E-90|56.0|Q56V25_9SPER	PF02458	ctg4088_gene.8	-	1.32512	169
ctg4741_gene.14	Protein kinase domain-containing protein	2.4E-127|78.9|A0A0D6QTM7_ARACU	PF00069	ctg4741_gene.14	-	1.32053	170
ctg14132_gene.3	FMN hydroxy acid dehydrogenase domain-containing protein	2.7E-21|93.1|A0A0D6QYN6_ARACU	PF01070	ctg14132_gene.3	-	1.31321	171
ctg226_gene.2	Arogenate dehydratase	3.5E-87|55.1|A0A1I9WKA8_PINPS	PF00800	ctg226_gene.2	-	1.30578	172
ctg9382_gene.3	Putative oxidoreductase	2.9E-308|98.0|A0A0F7J1F6_TAXBA	PF05199,PF00732	ctg9382_gene.4	-	1.30248	173
ctg2233_gene.14	WW domain-containing protein	2.4E-04|24.6|A0A2Z7BAS6_9LAMI		ctg2233_gene.14	-	1.30133	174
ctg17301_gene.1	Glycosyltransferase	3.7E-165|66.9|A0A0D6QU70_ARACU	PF00201	ctg17301_gene.1	-	1.29753	175
ctg4594_gene.6	CYP74A74	6.5E-189|89.2|A0A291FB13_TAXWC		ctg5476_gene.4	-	1.29544	176
ctg12594_gene.1	CYP725A23	3.4E-108|72.3|A0A291FB18_TAXWC	PF00067	ctg12594_gene.1	-	1.29485	177
ctg2667_gene.7	Sesquiterpene synthase	6.6E-112|51.7|A0A139ZL21_9SPER	PF01397,PF03936	ctg2667_gene.7	-	1.29246	178
ctg1371_gene.1	ABC transporter domain-containing protein	1.0E-81|75.7|A0A0D6R3Q8_ARACU	PF00005	ctg1371_gene.1	-	1.29003	179
ctg3377_gene.4	AMP-binding domain-containing protein (Fragment)	3.1E-76|47.2|A0A5K1ERZ0_9MAGN	PF00501	ctg3377_gene.4	-	1.27855	180
ctg4603_gene.5	Putative F-box protein-like	1.6E-31|34.6|A0A0V0I6X3_SOLCH		ctg4603_gene.5	-	1.27357	181
ctg18748_gene.1	AGO10	1.5E-115|52.0|A0A0K0M6V9_PINTB	PF00069	ctg13836_gene.1	-	1.27294	182
ctg8919_gene.1	no homologs found	--|--|--		ctg8919_gene.1	-	1.26159	183
ctg20497_gene.2	Glutamate decarboxylase	5.1E-175|91.9|C0PTD1_PICSI	PF00282	ctg20497_gene.2	-	1.2496	184
ctg1787_gene.2	AAA domain-containing protein	4.5E-210|74.0|A0A0D6QR43_ARACU	PF00004	ctg1787_gene.2	-	1.24722	185
ctg14375_gene.1	Terpene synthase	4.0E-34|38.0|S4SC87_9SPER	PF03936	ctg14375_gene.1	-	1.24616	186
ctg2690_gene.1	Fe2OG dioxygenase domain-containing protein	4.1E-129|61.9|A0A2G5EUL2_AQUCA	PF03171,PF14226	ctg2690_gene.1	-	1.24402	187
ctg16364_gene.2	Drug/metabolite transporter	8.3E-107|55.5|A0A1R3GR67_COCAP	PF00892	ctg16364_gene.2	-	1.2375	188
ctg7885_gene.4	Stress-response A/B barrel domain-containing protein	2.1E-11|76.1|A0A0D6R5S8_ARACU		ctg7885_gene.4	-	1.23324	189
ctg4639_gene.1	Beta-fructofuranosidase, insoluble isoenzyme 3-like protein	4.5E-198|58.0|A0A3S3R902_9MAGN	PF00251,PF08244	ctg4639_gene.1	-	1.23179	190
ctg67_gene.5	4HBT domain-containing protein	4.4E-33|53.6|B8LQB7_PICSI		ctg67_gene.4	-	1.2282	191
ctg24302_gene.1	Sesquiterpene synthase	1.8E-78|39.8|A0A139ZL21_9SPER	PF01397,PF03936	ctg24302_gene.1	-	1.22705	192
ctg10998_gene.2	F-box protein At2g27310-like	5.9E-94|50.1|A0A2I4GU51_JUGRE		ctg10998_gene.2	-	1.22448	193
ctg1871_gene.2	Non-lysosomal glucosylceramidase	5.9E-229|88.8|A0A0D6QSI8_ARACU	PF12215	ctg1871_gene.2	-	1.21744	194
ctg7065_gene.4	Short-chain dehydrogenase TIC 32, chloroplastic	1.5E-37|59.7|A0A3S3N233_9MAGN	PF00106	ctg7065_gene.4	-	1.21722	195
ctg205_gene.8	Putative Phospholipase A21	1.5E-39|52.3|A0A5B7CCT5_DAVIN		ctg205_gene.8	-	1.21591	196
ctg2222_gene.1	Protein TIFY 9	2.4E-04|35.1|A0A3S3NUT0_9MAGN		ctg2222_gene.1	-	1.19993	197
ctg22_gene.3	acidPPc domain-containing protein	1.3E-13|42.5|D8SKQ2_SELML		ctg22_gene.3	-	1.19047	198
ctg5290_gene.1	GroupV JAZ protein	1.9E-216|99.5|A0A2P0JA47_TAXWC	PF09425,PF06200	ctg5290_gene.1	-	1.18895	199
ctg3575_gene.1	Putative epoxidase	5.6E-116|67.2|A0A0F7J1F5_TAXBA	PF03171,PF14226	ctg3575_gene.2	-	1.18556	200
ctg4098_gene.3	Uncharacterized protein	1.3E-54|61.6|A0A5B6ZY56_DAVIN		ctg4098_gene.3	-	1.1731	201
ctg5183_gene.5	BAHD acyltransferase-like 24	2.2E-93|90.2|A0A515L539_9SPER	PF02458	ctg5183_gene.5	-	1.16893	202
ctg7951_gene.2	Mitochondrial substrate/solute carrier	5.7E-25|67.0|A0A443PHQ1_9MAGN	PF00153	ctg7951_gene.2	-	1.16693	203
ctg10832_gene.1	Fe2OG dioxygenase domain-containing protein	1.7E-106|57.8|A0A0D6QX66_ARACU	PF03171,PF14226	ctg10832_gene.1	-	1.16681	204
ctg7987_gene.4	Transcription factor MYB30	2.4E-74|46.7|A0A167V901_PICAB	PF00249	ctg7987_gene.4	-	1.16677	205
ctg11454_gene.1	CYP76AA67	4.2E-168|99.7|A0A291FAU2_TAXWC	PF00067	ctg11454_gene.1	-	1.16588	206
ctg2961_gene.9	no homologs found	--|--|--		ctg2961_gene.9	-	1.16414	207
ctg13338_gene.1	CYP750C8	5.0E-201|66.7|A0A291FAW6_TAXWC	PF00067	ctg13338_gene.1	-	1.16311	208
ctg26127_gene.1	Uncharacterized protein	1.1E-14|69.1|A0A072TLL4_MEDTR	PF09713	ctg26127_gene.1	-	1.15867	209
ctg20547_gene.1	M20_dimer domain-containing protein	1.8E-194|76.9|A0A0D6R1J5_ARACU	PF01546	ctg20547_gene.1	-	1.15044	210
ctg13879_gene.6	Enoyl-CoA hydratase	4.5E-63|84.4|A0A2G9FZ92_9LAMI	PF00378	ctg13879_gene.6	-	1.14096	211
ctg6346_gene.9	Bulb-type lectin domain-containing protein	4.8E-94|42.1|A0A2C9UFH5_MANES	PF01453	ctg6346_gene.9	-	1.1393	212
ctg7203_gene.3	AP2/ERF domain-containing protein	5.8E-44|45.6|A0A0D6RAM1_ARACU	PF00847	ctg7203_gene.3	-	1.13716	213
ctg131_gene.2	CCR4-associated factor 1-like protein 7	3.9E-110|70.7|A0A5N5GC41_9ROSA		ctg131_gene.2	-	1.13499	214
ctg1990_gene.7	no homologs found	--|--|--		ctg1990_gene.7	-	1.13314	215
ctg12391_gene.2	Branched-chain-amino-acid aminotransferase	2.5E-188|74.9|A0A0D6QYV9_ARACU	PF01063	ctg12391_gene.2	-	1.13308	216
ctg3405_gene.2	AP2/ERF domain-containing protein	3.9E-26|68.5|A0A0D3B044_BRAOL	PF00847	ctg3405_gene.2	-	1.13232	217
ctg1382_gene.1	transmembrane protein 53-like	2.2E-108|47.4|A0A1U8Q3A7_NELNU	PF05705	ctg1382_gene.1	-	1.13087	218
ctg7598_gene.6	CYP725A14	2.2E-211|71.7|A0A291FAX3_TAXWC	PF00067	ctg7598_gene.6	-	1.13086	219
ctg6613_gene.2	Acetyl-CoA synthetase, putative	8.6E-218|59.7|B9RGS6_RICCO	PF00501,PF13193	removed_for_overlap	-	1.12455	220
ctg3136_gene.1	PPO1_KFDV domain-containing protein	1.0E-61|61.3|A0A0D6QT32_ARACU	PF12143	ctg3136_gene.1	-	1.12025	221
ctg14132_gene.2	no homologs found	--|--|--		ctg14132_gene.2	-	1.11959	222
ctg459_gene.6	ABC transporter C family member 10-like protein	0.0E+00|56.2|A0A443Q0I1_9MAGN	PF00005,PF00664	ctg459_gene.6	-	1.11716	223
ctg346_gene.1	Phenazine biosynthesis protein	2.3E-17|51.9|A0A2P5DY55_TREOI	PF02567	ctg346_gene.1	-	1.11537	224
ctg7987_gene.6	Transcription factor MYB30	3.0E-28|35.0|A0A167V901_PICAB	PF00249	ctg7987_gene.6	-	1.11474	225
ctg12587_gene.5	Uncharacterized protein	1.6E-40|44.4|B8LNH6_PICSI	PF13499	ctg12587_gene.5	-	1.11422	226
ctg385_gene.34	AP2/ERF domain-containing protein	7.5E-39|47.8|A0A0D6QSF1_ARACU		ctg385_gene.34	-	1.11267	227
ctg15115_gene.1	no homologs found	--|--|--		ctg15115_gene.1	-	1.1114	228
ctg113_gene.14	Putative flavoprotein-containing polyamine oxidase (Fragment)	7.9E-127|65.5|G8C851_PINSY	PF01593	ctg113_gene.14	-	1.1065	229
ctg2521_gene.6	Transmembrane protein 53-like protein isoform X1	2.0E-104|50.9|A0A3S3NQV1_9MAGN	PF05705	ctg2521_gene.6	-	1.10585	230
ctg21719_gene.1	Uncharacterized protein	1.6E-04|37.0|A9P0G3_PICSI		ctg21719_gene.1	-	1.10014	231
ctg6701_gene.10	MSP domain-containing protein	4.0E-82|64.5|A0A0D6R1P5_ARACU	PF00635	ctg6701_gene.10	-	1.0936	232
ctg5212_gene.4	Uncharacterized protein	3.4E-50|55.9|A0A2N9F142_FAGSY	PF05623	ctg5212_gene.4	-	1.09149	233
ctg101_gene.12	Non-specific serine/threonine protein kinase	9.0E-215|85.4|A0A482F113_PAELC	PF03822,PF00069	ctg101_gene.12	-	1.08949	234
ctg13267_gene.2	PPO1_KFDV domain-containing protein	1.0E-61|61.3|A0A0D6QT32_ARACU	PF12143	ctg13267_gene.2	-	1.08844	235
ctg3939_gene.5	CYTH domain-containing protein	1.7E-36|66.7|S8D210_9LAMI		ctg3939_gene.5	-	1.0828	236
ctg212_gene.2	no homologs found	--|--|--		ctg212_gene.2	-	1.07767	237
ctg4741_gene.13	Protein kinase domain-containing protein	6.0E-134|79.7|A0A0D6QTM7_ARACU	PF00069	ctg4741_gene.13	-	1.07097	238
ctg5226_gene.3	Peroxidase	8.6E-42|60.9|F6I4G6_VITVI	PF00141	ctg5226_gene.4	-	1.06915	239
ctg1911_gene.1	Putative chromatin regulator PHD family	5.4E-10|37.6|A0A072TY19_MEDTR		ctg1911_gene.1	-	1.06474	240
ctg505_gene.9	Predicted protein	1.6E-73|36.4|A9TK50_PHYPA		ctg505_gene.9	-	1.06108	241
ctg6432_gene.5	Endoglucanase	9.2E-36|67.0|A0A200RCH2_9MAGN	PF00759	ctg6432_gene.5	-	1.06008	242
ctg13383_gene.1	CYP725A13	9.7E-215|74.1|A0A291FAY3_TAXWC	PF00067	ctg13383_gene.1	-	1.05655	243
ctg3814_gene.4	no homologs found	--|--|--		ctg3814_gene.4	-	1.05582	244
ctg2670_gene.1	BSU5	2.1E-95|69.3|A0A0K0M797_PINTB	PF13561	ctg2670_gene.1	-	1.05001	245
ctg5606_gene.5	Tify domain-containing protein	8.8E-32|46.8|A0A0D6R9S9_ARACU	PF09425,PF06200	ctg5606_gene.5	-	1.04946	246
ctg20012_gene.2	Uncharacterized protein	4.4E-121|54.0|U5CV03_AMBTC	PF03547	ctg20012_gene.2	-	1.04616	247
ctg10991_gene.1	Putative plastidial w-3 fatty acid desaturase	1.4E-194|70.4|Q9FEV0_PICAB	PF11960,PF00487	ctg10991_gene.1	-	1.0459	248
ctg10750_gene.5	Receptor-like serine/threonine-protein kinase	5.8E-281|59.7|A0A0C9S462_9SPER	PF00954,PF00069,PF01453	ctg10750_gene.5	-	1.04572	249
ctg3528_gene.1	MoCF_biosynth domain-containing protein	5.3E-105|77.7|D5A925_PICSI	PF00994	ctg3528_gene.1	-	1.04282	250
ctg9870_gene.1	F-box domain-containing protein	6.0E-18|40.6|D5ACZ0_PICSI		ctg9870_gene.1	-	1.0391	251
ctg19634_gene.1	CYP750C3	6.3E-260|84.7|A0A291FAU5_TAXWC	PF00067	ctg19634_gene.1	-	1.0379	252
ctg9954_gene.2	Beta-glucosidase 1	1.5E-218|71.7|A0A2I7NAD2_PICRU	PF00232	ctg9954_gene.2	-	1.03665	253
ctg5442_gene.13	CYP866A18	1.5E-127|88.1|A0A291FAU7_TAXWC	PF00067	ctg5442_gene.13	-	1.0315	254
ctg4193_gene.18	Glyco_hydro_18 domain-containing protein	2.0E-64|68.1|A0A059C008_EUCGR	PF00704	ctg2323_gene.1	-	1.02543	255
ctg708_gene.3	MFS domain-containing protein	3.2E-195|70.1|A0A0D6QTV6_ARACU	PF00083	ctg708_gene.3	-	1.02537	256
ctg4787_gene.1	no homologs found	--|--|--		ctg4787_gene.1	-	1.02167	257
ctg13879_gene.3	Putative ABC transporter B family member 25	1.5E-30|41.2|A0A5B6ZTV3_DAVIN	PF00005	ctg13879_gene.3	-	1.01761	258
ctg5344_gene.3	RING-type domain-containing protein	6.5E-68|31.7|A0A2R6XHH9_MARPO	PF13639	ctg5344_gene.3	-	1.01393	259
ctg1808_gene.3	Alpha pinene synthase	1.7E-71|55.0|C3RSF5_9SPER	PF01397	ctg1808_gene.3	-	1.00919	260
ctg11167_gene.1	no homologs found	--|--|--		ctg11167_gene.1	-	1.00886	261
ctg2102_gene.2	Putative NAD(P)-binding domain-containing protein	2.3E-94|55.2|A0A251V6Z2_HELAN	PF05368	ctg2102_gene.2	-	1.00473	262
ctg6276_gene.1	uncharacterized protein At1g76070	6.6E-06|42.1|A0A1U8AUQ5_NELNU		ctg6276_gene.1	-	1.00268	263
ctg13118_gene.6	RING-type domain-containing protein	1.0E-78|55.5|A0A0D6R4N4_ARACU	PF13639	ctg13118_gene.6	-	1.00222	264
ctg10832_gene.2	Fe2OG dioxygenase domain-containing protein	5.2E-108|59.1|A0A0D6QX66_ARACU	PF03171,PF14226	ctg9590_gene.5	-	1.00059	265
ctg11473_gene.1	AP2/ERF and B3 domain-containing protein	3.5E-87|54.2|A0A3S3QJR9_9MAGN	PF02362	ctg11473_gene.1	-	0.998357	266
ctg3901_gene.7	Cellulase domain-containing protein	2.9E-214|72.5|B8LKR6_PICSI	PF00150	ctg3901_gene.7	-	0.997334	267
ctg7173_gene.1	RING-type E3 ubiquitin transferase	5.9E-65|32.0|A0A1U7ZVL5_NELNU	PF04564	ctg7173_gene.1	-	0.993143	268
ctg11487_gene.1	F-box domain-containing protein	3.6E-22|36.2|A0A251LRZ8_MANES		ctg11487_gene.1	-	0.992148	269
ctg8379_gene.7	CYP725A22	1.6E-289|98.0|A0A291FB00_TAXWC	PF00067	ctg8379_gene.7	-	0.991571	270
ctg8205_gene.1	MFS domain-containing protein	5.0E-237|72.6|A0A0D6R5G2_ARACU	PF00083	ctg8205_gene.1	-	0.991458	271
ctg12512_gene.2	BAHD acyltransferase-like 13	6.7E-247|98.2|A0A515L532_9SPER	PF02458	ctg12512_gene.2	-	0.991207	272
ctg4123_gene.1	Methyltransf_11 domain-containing protein	1.4E-98|67.3|A9NZ97_PICSI	PF08241	ctg4123_gene.1	-	0.988934	273
ctg7598_gene.5	CYP725A14	2.2E-211|72.1|A0A291FAX3_TAXWC	PF00067	ctg7598_gene.5	-	0.983926	274
ctg2113_gene.5	ANK_REP_REGION domain-containing protein	3.4E-19|44.0|A0A5B7BVT1_DAVIN	PF12796	ctg2113_gene.5	-	0.98142	275
ctg650_gene.9	Asparagine synthetase [glutamine-hydrolyzing]	2.1E-201|63.3|A0A0C9QWJ6_9SPER	PF13537,PF00733	ctg650_gene.9	-	0.980567	276
ctg9697_gene.2	DNA repair RAD52-like protein	2.7E-13|55.4|A0A2R6REN9_ACTCC		ctg9697_gene.2	-	0.978042	277
ctg18533_gene.4	2-alpha-hydroxytaxane 2-O-benzoyltransferase	2.8E-206|100.0|Q1X7Q0_TAXCU	PF02458	ctg16009_gene.2	TBT1	0.975612	278
ctg2978_gene.7	no homologs found	--|--|--		ctg2978_gene.7	-	0.972944	279
ctg792_gene.6	CYP94D83	1.6E-116|90.7|A0A291FB01_TAXWC		ctg792_gene.6	-	0.966697	280
ctg6265_gene.5	C-13 phenylpropanoid side chain CoA acyltransferase	1.4E-223|88.8|L7RYA3_TAXWC	PF02458	ctg5183_gene.4	BAPT4	0.966164	281
ctg6028_gene.1	CYP725A19	2.1E-196|72.7|A0A291FAY5_TAXWC	PF00067	ctg447_gene.1	TOT2	0.966159	282
ctg6346_gene.7	Nodulin-like domain-containing protein	3.0E-59|65.4|A0A0D6R3E6_ARACU	PF03641,PF00406	ctg6346_gene.7	-	0.964155	283
ctg385_gene.15	Uncharacterized protein	1.1E-22|44.6|A0A2N9GJJ7_FAGSY		ctg385_gene.15	-	0.962934	284
ctg3866_gene.10	no homologs found	--|--|--		ctg3866_gene.10	-	0.959834	285
ctg7598_gene.4	CYP725A14	1.2E-210|70.1|A0A291FAX3_TAXWC	PF00067	ctg7598_gene.4	-	0.95942	286
ctg877_gene.2	Putative phytol kinase 2, chloroplastic	1.7E-82|62.0|A0A1D1ZE81_9ARAE		ctg877_gene.2	-	0.959068	287
ctg281_gene.4	uncharacterized protein LOC108993748	5.2E-07|36.6|A0A2I4EY29_JUGRE	PF14009	ctg281_gene.4	-	0.958816	288
ctg1871_gene.6	no homologs found	--|--|--		ctg1871_gene.6	-	0.958678	289
ctg15841_gene.1	Uncharacterized protein	4.9E-203|80.9|M0RZR6_MUSAM	PF01747,PF14306	ctg15841_gene.1	-	0.950894	290
ctg7065_gene.7	no homologs found	--|--|--		ctg7065_gene.7	-	0.949711	291
ctg2007_gene.6	Fe2OG dioxygenase domain-containing protein	7.5E-107|58.5|A0A0D6QX66_ARACU	PF03171,PF14226	ctg10832_gene.1	-	0.947109	292
ctg74_gene.10	MACPF domain-containing protein	4.0E-303|85.0|A0A0D6R201_ARACU	PF01823	ctg74_gene.10	-	0.947022	293
ctg10052_gene.3	no homologs found	--|--|--		ctg10052_gene.3	-	0.945248	294
ctg10290_gene.1	2-C-methyl-D-erythritol 2,4-cyclodiphosphate synthase	4.1E-129|95.1|V5K5T9_TAXWC	PF02542	ctg10290_gene.1	-	0.944327	295
ctg10467_gene.1	F-box domain-containing protein	4.1E-23|30.9|A0A2R6X9U7_MARPO		ctg25568_gene.1	-	0.941287	296
ctg8825_gene.3	Uncharacterized protein	2.3E-05|25.7|A9NXQ2_PICSI		ctg5886_gene.1	-	0.939748	297
ctg6783_gene.2	no homologs found	--|--|--		ctg6783_gene.2	-	0.937611	298
ctg4741_gene.11	Protein kinase domain-containing protein	5.4E-135|80.4|A0A0D6QTM7_ARACU	PF00069	ctg4741_gene.13	-	0.93637	299
ctg4552_gene.4	E3 ubiquitin-protein like	1.8E-31|35.1|A0A2R6QUB8_ACTCC	PF07816	ctg4552_gene.4	-	0.928291	300
ctg16885_gene.1	CYP725A9	1.6E-289|100.0|A0A291FB35_TAXWC	PF00067	ctg16885_gene.1	-	0.926321	301
ctg7741_gene.2	Uncharacterized protein	2.1E-72|77.0|A0A067EYM0_CITSI	PF00153	ctg7741_gene.2	-	0.923657	302
ctg7885_gene.3	Stress-response A/B barrel domain-containing protein	2.1E-20|75.4|A0A0D6R5S8_ARACU	PF07876	ctg7885_gene.3	-	0.922797	303
ctg4741_gene.21	Protein kinase domain-containing protein	2.6E-129|76.2|A0A0D6QTM7_ARACU	PF00069	ctg4741_gene.21	-	0.919161	304
ctg90_gene.19	Sister chromatid cohesion protein PDS B	1.6E-35|35.8|A0A199ULL2_ANACO		ctg90_gene.19	-	0.918001	305
ctg7785_gene.4	CYP750C8	8.6E-250|93.2|A0A291FAW6_TAXWC	PF00067	ctg7785_gene.4	-	0.915893	306
ctg3071_gene.4	Dihydrolipoamide acetyltransferase component of pyruvate dehydrogenase complex	1.8E-198|71.3|B8LPX9_PICSI	PF00364,PF00198	ctg3071_gene.4	-	0.915563	307
ctg24774_gene.3	CYP750C8	1.6E-254|90.1|A0A291FAW6_TAXWC	PF00067	ctg24774_gene.3	-	0.91452	308
ctg496_gene.3	no homologs found	--|--|--		ctg496_gene.3	-	0.913111	309
ctg26853_gene.1	Uncharacterized protein (Fragment)	1.2E-11|38.1|K7NLQ5_PINTA	PF14009	ctg23111_gene.1	-	0.913099	310
ctg7440_gene.2	Protein kinase domain-containing protein	9.2E-61|78.9|A0A1R3GMC1_COCAP	PF00069	ctg7440_gene.2	-	0.910786	311
ctg869_gene.10	BHLH domain-containing protein	8.3E-11|39.9|A0A3Q7HC05_SOLLC		ctg869_gene.10	-	0.91025	312
ctg20928_gene.3	Glycosyltransferase	8.9E-118|51.8|D5A9K7_PICSI	PF00201,PF08392	ctg20928_gene.3	-	0.908329	313
ctg1476_gene.2	Protein DETOXIFICATION	6.5E-18|59.1|D5A8J3_PICSI		ctg1476_gene.2	-	0.908234	314
ctg23302_gene.2	CYP725A22	4.5E-212|74.3|A0A291FB00_TAXWC	PF00067	ctg23302_gene.2	-	0.906886	315
ctg4164_gene.1	DUF4228 domain-containing protein	1.6E-31|43.2|A0A1Q3CQQ7_CEPFO	PF14009	ctg4164_gene.1	-	0.906677	316
ctg2634_gene.1	Beta-glucosidase 1	1.2E-43|70.2|A0A2I7NAD3_PICMA	PF00232	ctg6599_gene.1	-	0.905451	317
ctg293_gene.12	Beta-fructofuranosidase	1.9E-30|61.0|A0A4D6N5K4_VIGUN	PF12899	ctg293_gene.12	-	0.904545	318
ctg7833_gene.2	Sodium channel protein type 10 subunit alpha like	1.8E-04|50.0|A0A2R6PSQ2_ACTCC		ctg7833_gene.2	-	0.903667	319
ctg13134_gene.3	Protein kinase domain-containing protein	5.2E-87|47.1|A0A2R6WA62_MARPO	PF00069	ctg13134_gene.3	-	0.90324	320
ctg7173_gene.2	Putative mitochondrial protein	9.0E-04|35.5|A0A438FRA3_VITVI		ctg7173_gene.2	-	0.901591	321
ctg14375_gene.2	Terpene synthase	1.5E-32|66.3|S4SC87_9SPER	PF03936	ctg37428_gene.1	-	0.899797	322
ctg4787_gene.4	no homologs found	--|--|--		ctg4787_gene.4	-	0.894692	323
ctg10831_gene.4	Fe2OG dioxygenase domain-containing protein	4.0E-108|59.7|A0A0D6QX66_ARACU	PF03171,PF14226	ctg10831_gene.1	-	0.894116	324
ctg8201_gene.1	TSA: Wollemia nobilis Ref_Wollemi_Transcript_3878_2433 transcribed RNA sequence	3.4E-151|50.7|A0A0C9QWL7_9SPER	PF03127,PF00790	ctg8201_gene.1	-	0.892422	325
ctg14181_gene.3	Uncharacterized protein	1.1E-36|51.3|A0A5J5UZU8_GOSBA	PF00403	ctg14181_gene.3	-	0.890677	326
ctg3030_gene.2	BAHD acyltransferase-like 05	1.9E-258|99.3|A0A515L527_9SPER	PF02458	ctg3030_gene.2	T7AT	0.888048	327
ctg471_gene.3	RCK N-terminal domain-containing protein	0.0E+00|68.7|A0A0D6QSU0_ARACU	PF00999,PF02254	removed_for_overlap	-	0.88494	328
ctg5357_gene.2	Uncharacterized protein	4.2E-21|38.7|A9NUV3_PICSI		ctg5357_gene.2	-	0.884126	329
ctg413_gene.2	p-Type ATPase	0.0E+00|82.0|A0A3Q8CJR8_THUPL	PF00122,PF00702	removed_for_overlap	-	0.883817	330
ctg7065_gene.2	U4/U6 small nuclear ribonucleoprotein Prp3	4.4E-14|43.5|A0A151RWY2_CAJCA		ctg7065_gene.2	-	0.883462	331
ctg3528_gene.18	no homologs found	--|--|--		ctg3528_gene.1	-	0.877332	332
ctg386_gene.7	TSA: Wollemia nobilis Ref_Wollemi_Transcript_14426_956 transcribed RNA sequence	5.7E-54|65.0|A0A0C9S6Q8_9SPER	PF06521	ctg386_gene.3	-	0.876565	333
ctg12719_gene.3	no homologs found	--|--|--		ctg12719_gene.3	-	0.876267	334
ctg27061_gene.1	Tify domain-containing protein	1.9E-20|43.4|A0A0D6R8B4_ARACU	PF09425,PF06200	ctg26460_gene.2	-	0.871604	335
ctg30_gene.3	Uncharacterized protein	9.0E-21|52.2|A0A4S8IQ97_MUSBA		ctg30_gene.3	-	0.861581	336
ctg6080_gene.1	RING-type domain-containing protein	6.2E-70|47.1|A0A2R6WPC9_MARPO		ctg6080_gene.1	-	0.860471	337
ctg6346_gene.6	Bulb-type lectin domain-containing protein	1.2E-14|31.5|A0A166EXU1_DAUCS		ctg6346_gene.6	-	0.858815	338
ctg11079_gene.1	Protein kinase domain-containing protein	2.1E-63|47.3|A0A5B7AE32_DAVIN	PF00069	ctg11079_gene.1	-	0.857869	339
ctg6016_gene.1	CYP725A23	3.0E-121|68.8|A0A291FB18_TAXWC	PF00067	ctg6016_gene.1	-	0.856729	340
ctg1975_gene.1	Abhydrolase_3 domain-containing protein	1.5E-91|53.7|A0A0D6QVT5_ARACU	PF07859	ctg1975_gene.1	T7dA	0.85393	341
ctg10462_gene.3	TIR domain-containing protein	1.2E-105|39.5|A0A0D6QUE0_ARACU	PF00931,PF01582	ctg10462_gene.3	-	0.853228	342
ctg13118_gene.4	RING-type domain-containing protein	2.7E-101|66.5|A0A0D6R4N4_ARACU	PF13639	ctg13118_gene.4	-	0.85069	343
ctg11359_gene.1	U-box domain-containing protein 33-like isoform X1	5.2E-120|33.2|A0A1S4DSV6_CUCME	PF04564,PF00069	ctg11359_gene.1	-	0.848161	344
ctg4230_gene.1	E3 ubiquitin-protein ligase RLIM isoform X2	7.3E-79|38.6|A0A443PFY5_9MAGN	PF13639	ctg4230_gene.1	-	0.847678	345
ctg18_gene.11	Myosin heavy chain-related	1.5E-47|47.6|A0A061GI21_THECC		removed_for_overlap	-	0.847465	346
ctg4253_gene.1	Solute carrier family 25 (Mitochondrial carnitine/acylcarnitine transporter), member 20/29	6.9E-103|62.8|A0A4D8ZNU3_SALSN	PF00153	ctg4253_gene.1	-	0.846893	347
ctg4526_gene.1	Potassium transporter	3.5E-182|50.1|A0A0D6QZT2_ARACU	PF02705,PF00561	ctg4526_gene.1	-	0.845027	348
ctg129_gene.9	SNF2_N domain-containing protein/Helicase_C domain-containing protein	0.0E+00|63.4|A0A1Q3BE90_CEPFO	PF00176,PF00271	ctg129_gene.9	-	0.844945	349
ctg3581_gene.3	Glycosyl transferase	5.0E-286|53.1|A0A200R1E5_9MAGN		ctg3581_gene.3	-	0.843479	350
ctg1788_gene.1	Predicted protein	7.9E-101|72.1|A9TAW4_PHYPA		ctg1788_gene.1	-	0.841796	351
ctg2768_gene.10	Lipase_3 domain-containing protein	6.1E-90|59.6|B8LNC6_PICSI	PF01764	ctg13167_gene.1	-	0.840556	352
ctg2225_gene.5	Cell number regulator 8-like protein	8.6E-32|51.0|A0A3S3P829_9MAGN		ctg2225_gene.5	-	0.84053	353
ctg16818_gene.1	pleiotropic drug resistance protein 1-like	0.0E+00|62.4|A0A1U7Z913_NELNU	PF01061,PF08370,PF00005	ctg16818_gene.1	-	0.840035	354
ctg9773_gene.3	Protein ABCI7, chloroplastic	9.2E-133|54.1|A0A3S3N2R9_9MAGN	PF01458	ctg9773_gene.3	-	0.837527	355
ctg9996_gene.1	GTP_cyclohydro2 domain-containing protein	1.8E-62|73.6|A0A0D6QUG9_ARACU	PF00926	ctg9996_gene.1	-	0.836382	356
ctg4074_gene.4	Putative Myb family transcription factor	1.9E-23|58.9|A0A0B2NUF1_GLYSO		ctg4074_gene.4	-	0.834575	357
ctg975_gene.4	Putative oxidase	0.0E+00|96.0|A0A0F7J398_TAXBA	PF07250,PF09118	ctg975_gene.4	-	0.83226	358
ctg3559_gene.9	F-box domain-containing protein	6.3E-94|46.3|B8LS03_PICSI		ctg3559_gene.9	-	0.829558	359
ctg5279_gene.5	Nodulation receptor kinase	3.1E-19|34.5|A0A443NXR3_9MAGN		ctg5279_gene.5	-	0.824238	360
ctg3731_gene.1	WRKY domain-containing protein	2.5E-17|37.2|A0A0D6R286_ARACU		ctg3731_gene.1	-	0.822204	361
ctg4038_gene.8	no homologs found	--|--|--		ctg4038_gene.8	-	0.820081	362
ctg1852_gene.22	no homologs found	--|--|--		ctg1852_gene.22	-	0.817378	363
ctg7863_gene.3	PPM-type phosphatase domain-containing protein	1.1E-117|54.3|A0A0D6QWA1_ARACU	PF00481	ctg7863_gene.3	-	0.817034	364
ctg9497_gene.2	no homologs found	--|--|--		ctg9497_gene.2	-	0.812572	365
ctg3209_gene.8	Uncharacterized protein	6.9E-124|65.8|A9NUB5_PICSI	PF04674	ctg5630_gene.3	-	0.810967	366
ctg17655_gene.1	Glucose-6-phosphate 1-dehydrogenase	6.1E-275|91.4|A0A0C9RLX4_9SPER	PF02781,PF00479	removed_for_overlap	-	0.810394	367
ctg7326_gene.5	GTP-binding protein SAR1A	1.9E-105|95.9|A0A2I0A042_9ASPA	PF00025	ctg7326_gene.5	-	0.804543	368
ctg575_gene.11	Ubiquitin-like domain-containing protein	0.0E+00|71.7|A0A0D6QTZ9_ARACU	PF10377	removed_for_overlap	-	0.802817	369
ctg1850_gene.4	Putative acyl-activating enzyme 5, peroxisomal	6.0E-197|61.1|A0A3S3N0W7_9MAGN	PF00501,PF13193	ctg1850_gene.4	-	0.802021	370
ctg1975_gene.2	Abhydrolase_3 domain-containing protein	4.1E-92|54.2|A0A0D6QVT5_ARACU	PF07859	ctg1975_gene.1	-	0.798144	371
ctg447_gene.1	CYP725A19	3.7E-193|72.4|A0A291FAY5_TAXWC	PF00067	ctg447_gene.1	TOT1	0.796856	372
ctg7400_gene.1	no homologs found	--|--|--		ctg7400_gene.1	-	0.793106	373
ctg4725_gene.2	Pyr_redox_2 domain-containing protein	4.2E-64|90.8|A0A0D6R2Z0_ARACU	PF07992	ctg4725_gene.2	-	0.792231	374
ctg22091_gene.2	FAD-binding PCMH-type domain-containing protein	4.1E-174|59.5|A0A0D6QUL3_ARACU	PF01565,PF08031	ctg22091_gene.2	-	0.790917	375
ctg2939_gene.5	Peptidase A1 domain-containing protein	2.9E-193|70.6|A0A0D6R307_ARACU	PF14543,PF14541	ctg2939_gene.5	-	0.789477	376
ctg413_gene.9	Nucleoporin Nup188-like protein (Fragment)	3.1E-06|38.9|A0A392MS77_9FABA		ctg413_gene.9	-	0.786544	377
ctg1521_gene.1	UV-B-induced protein At3g17800, chloroplastic-like	4.9E-114|62.5|A0A2H3YGS7_PHODC	PF05542	ctg1521_gene.1	-	0.786161	378
ctg2120_gene.13	Uncharacterized protein	2.9E-19|63.4|A0A2G5DMN4_AQUCA		ctg2120_gene.13	-	0.785216	379
ctg2886_gene.5	Protein LURP-one-related 12	1.7E-38|41.2|A0A438D9P2_VITVI	PF04525	ctg2886_gene.5	-	0.784272	380
ctg7596_gene.2	AB hydrolase-1 domain-containing protein	2.8E-72|57.4|A0A0D6QVB1_ARACU	PF12697	ctg7596_gene.2	-	0.782919	381
ctg6747_gene.1	4-hydroxy-3-methylbut-2-en-1-yl diphosphate synthase	2.1E-247|83.8|A0A2Z4TWQ7_9SPER	PF04551	ctg6747_gene.1	-	0.781824	382
ctg292_gene.12	ABC transporter domain-containing protein	1.2E-146|72.8|A0A0D6QVQ0_ARACU	PF14510,PF00005	ctg292_gene.12	-	0.780759	383
ctg975_gene.3	Putative oxidase	8.9E-312|97.9|A0A0F7J398_TAXBA	PF07250,PF09118	ctg975_gene.4	-	0.777897	384
ctg6337_gene.4	Pyruvate kinase	7.4E-201|83.1|A0A0D6QXX7_ARACU	PF02887,PF00224	ctg6337_gene.4	-	0.774221	385
ctg7365_gene.2	ERF2 transcription factor	7.6E-18|57.1|D1GC13_BRACI		ctg7365_gene.2	-	0.773841	386
ctg10831_gene.1	Fe2OG dioxygenase domain-containing protein	1.2E-107|59.7|A0A0D6QX66_ARACU	PF03171,PF14226	ctg10831_gene.1	-	0.771697	387
ctg650_gene.2	serine/threonine-protein phosphatase 2A 65 kDa regulatory subunit A beta isoform	2.4E-90|95.1|A0A1U8A9G1_NELNU	PF13646	ctg650_gene.2	-	0.77108	388
ctg4785_gene.5	Uncharacterized protein	6.0E-46|40.6|M1AHJ0_SOLTU	PF00106	ctg4785_gene.5	-	0.77025	389
ctg25481_gene.1	F-box domain-containing protein	2.2E-19|51.5|A0A4S4E9A1_CAMSI		ctg25481_gene.1	-	0.768829	390
ctg6139_gene.3	MFS domain-containing protein	2.5E-208|74.1|A0A0D6R8E3_ARACU	PF00083	ctg1729_gene.4	-	0.76521	391
ctg4573_gene.4	GRAS domain-containing protein	4.7E-64|37.6|W1PD16_AMBTC	PF03514	ctg4573_gene.4	-	0.765148	392
ctg10286_gene.2	Protein DETOXIFICATION	2.7E-34|68.9|A0A0D6QV79_ARACU		ctg10286_gene.2	-	0.765059	393
ctg1742_gene.7	no homologs found	--|--|--		ctg1742_gene.7	-	0.762891	394
ctg21242_gene.1	Peroxidase	7.9E-136|75.4|A9NMN9_PICSI	PF00141	ctg21242_gene.1	-	0.760183	395
ctg14132_gene.5	FMN hydroxy acid dehydrogenase domain-containing protein	1.8E-121|79.8|A9NXW1_PICSI	PF01070	ctg14132_gene.5	-	0.759628	396
ctg6122_gene.11	Metallothiol transferase	9.8E-17|83.3|A0A2R6QFR6_ACTCC		ctg6122_gene.11	-	0.75698	397
ctg90_gene.18	Alpha-mannosidase	2.0E-62|50.4|A0A2K1IEX5_PHYPA		ctg90_gene.18	-	0.754966	398
ctg4725_gene.3	Pyr_redox_2 domain-containing protein	2.8E-115|80.7|A0A0D6R2Z0_ARACU	PF07992	ctg4725_gene.3	-	0.754851	399
ctg3853_gene.4	Uncharacterized protein	2.3E-24|57.3|A0A4Y7JTC8_PAPSO		ctg3853_gene.4	-	0.75247	400
ctg12091_gene.1	Uncharacterized protein	1.4E-40|39.1|A0A0D6QS30_ARACU		ctg12091_gene.1	-	0.751636	401
ctg8015_gene.2	Rho-GAP domain-containing protein	1.2E-101|54.8|A0A443NQ40_9MAGN	PF00620	removed_for_overlap	-	0.748868	402
ctg18792_gene.1	Putative isomerase BH0283 (Fragment)	3.0E-67|58.2|A0A1D1XSC9_9ARAE	PF02567	ctg18792_gene.1	-	0.748427	403
ctg386_gene.3	TSA: Wollemia nobilis Ref_Wollemi_Transcript_14426_956 transcribed RNA sequence	4.4E-54|65.0|A0A0C9S6Q8_9SPER	PF06521	ctg386_gene.3	-	0.747871	404
ctg4594_gene.2	CYP74A75	1.0E-277|97.7|A0A291FAZ0_TAXWC	PF00067	ctg4594_gene.2	-	0.739059	405
ctg7291_gene.4	no homologs found	--|--|--		ctg7291_gene.4	-	0.738477	406
ctg8509_gene.1	Protein involved in plasmid maintenance/nuclear protein involved in lipid metabolism	1.2E-188|41.0|A0A2G9GF13_9LAMI	PF04571,PF08235,PF16876	ctg8509_gene.1	-	0.737707	407
ctg6098_gene.1	Cyclin	1.8E-62|59.2|A0A1U8AA49_NELNU	PF08613	ctg6098_gene.1	-	0.737365	408
ctg6942_gene.4	Methylthioribose-1-phosphate isomerase	1.2E-55|83.9|A0A0C9S9U8_9SPER		removed_for_overlap	-	0.736319	409
ctg33126_gene.3	Sesquiterpene synthase	4.8E-40|51.4|A0A139ZL21_9SPER	PF01397	ctg33126_gene.3	-	0.735198	410
ctg9961_gene.1	HTH myb-type domain-containing protein	6.0E-126|68.5|D5ACF5_PICSI	PF14379	ctg9961_gene.1	-	0.733506	411
ctg3853_gene.3	Predicted protein	3.8E-114|51.5|A9RSQ6_PHYPA		ctg3853_gene.3	-	0.732755	412
ctg11556_gene.1	Predicted protein	2.1E-97|43.2|A9TT77_PHYPA		ctg11556_gene.1	-	0.728893	413
ctg3014_gene.5	Abhydrolase_3 domain-containing protein	2.9E-75|56.9|A0A0D6QVT5_ARACU	PF07859	ctg2247_gene.5	-	0.728116	414
ctg16836_gene.2	Germin-like protein	3.0E-65|60.8|W1P4I7_AMBTC	PF00190	ctg16836_gene.2	-	0.72747	415
ctg2582_gene.3	no homologs found	--|--|--		ctg2582_gene.3	-	0.727448	416
ctg11504_gene.2	Abhydrolase_3 domain-containing protein	9.9E-94|53.8|A0A0D6QVT5_ARACU	PF07859	ctg11504_gene.2	-	0.726262	417
ctg8825_gene.2	NB-ARC domain-containing protein	3.3E-54|28.6|C0PPX1_PICSI	PF00931	ctg8825_gene.2	-	0.72258	418
ctg7578_gene.5	Uncharacterized protein	2.2E-73|48.4|A0A540KBP4_MALBA	PF01151	ctg7578_gene.5	-	0.720818	419
ctg9177_gene.6	PPM-type phosphatase domain-containing protein	4.7E-168|68.5|A0A0D6R532_ARACU	PF00481	ctg9177_gene.6	-	0.720126	420
ctg7329_gene.3	Putative DNA-binding domain-containing protein	7.0E-20|41.4|A0A251V0M0_HELAN		ctg7329_gene.3	-	0.717515	421
ctg17930_gene.1	CYP725A9	1.5E-279|96.6|A0A291FB35_TAXWC	PF00067	ctg17930_gene.1	-	0.715373	422
ctg8261_gene.1	Protein kinase domain-containing protein	6.2E-135|78.8|A0A0D6QWQ1_ARACU	PF00069	ctg8261_gene.1	-	0.714987	423
ctg5740_gene.7	Aconitate hydratase	2.1E-140|77.5|A0A1U8BBF0_NELNU	PF00330	ctg5740_gene.7	-	0.713973	424
ctg9256_gene.2	Abhydrolase_3 domain-containing protein	3.6E-48|42.7|A9NZ08_PICSI	PF07859	ctg9256_gene.2	-	0.713912	425
ctg3_gene.41	Rab3 GTPase-activating protein catalytic subunit (Fragment)	1.9E-15|40.0|A0A199VB85_ANACO		ctg3_gene.41	-	0.713521	426
ctg1882_gene.1	Lateral organ boundaries (LOB) domain protein	1.4E-46|55.2|G7IKN3_MEDTR	PF03195	ctg1882_gene.1	-	0.710143	427
ctg2294_gene.2	2-aminoethanethiol dioxygenase	1.2E-54|44.6|A0A1D1XGT4_9ARAE	PF07847	ctg2294_gene.2	-	0.709482	428
ctg198_gene.4	Peroxidase	2.6E-41|63.9|F6I4G6_VITVI	PF00141	ctg198_gene.4	-	0.708613	429
ctg1398_gene.5	Uncharacterized protein	7.1E-04|33.7|A0A5N5J1F3_9ROSI		ctg1398_gene.5	-	0.707272	430
ctg4158_gene.2	Protein kinase domain-containing protein	5.5E-232|64.0|A0A0D6R1E9_ARACU	PF00069	ctg4158_gene.2	-	0.706278	431
ctg687_gene.11	Methyltransf_11 domain-containing protein	1.2E-102|69.6|A9NZ97_PICSI	PF08241	ctg687_gene.11	-	0.706253	432
ctg9382_gene.4	Putative oxidoreductase	4.0E-287|94.7|A0A0F7J1F6_TAXBA	PF05199,PF00732	ctg9382_gene.4	-	0.705821	433
ctg9085_gene.1	LOB domain-containing protein 6-like protein	4.5E-53|53.2|A0A443NSI2_9MAGN	PF03195	ctg9085_gene.1	-	0.703974	434
ctg13110_gene.1	no homologs found	--|--|--		ctg10052_gene.4	-	0.703326	435
ctg3939_gene.4	CYTH domain-containing protein	3.5E-154|47.1|A0A2R6X8K2_MARPO	PF01928,PF00485	ctg3939_gene.4	-	0.701864	436
ctg3598_gene.4	Cysteine synthase	5.3E-70|67.1|A0A0C9QV94_9SPER	PF00291	ctg3598_gene.4	-	0.701365	437
ctg3412_gene.1	ATP-dependent 6-phosphofructokinase	6.2E-253|77.4|A0A0D6R203_ARACU	PF00365	ctg3412_gene.1	-	0.701311	438
ctg2901_gene.4	no homologs found	--|--|--		ctg2901_gene.4	-	0.699565	439
ctg5251_gene.5	NAC domain-containing protein	2.0E-112|68.8|A0A0D6R3P9_ARACU	PF02365	ctg5251_gene.5	-	0.697982	440
ctg6101_gene.3	Putative oxidoreductase	4.8E-148|98.9|A0A0F7J1D4_TAXBA	PF00732	ctg6101_gene.3	-	0.697024	441
ctg219_gene.12	no homologs found	--|--|--		ctg219_gene.12	-	0.696779	442
ctg12509_gene.5	no homologs found	--|--|--		ctg12509_gene.5	-	0.696435	443
ctg3914_gene.5	Cyclic nucleotide-binding domain	0.0E+00|69.5|A0A200RAK8_9MAGN	PF05691	ctg3914_gene.5	-	0.694958	444
ctg952_gene.8	LEAF RUST 10 DISEASE-RESISTANCE LOCUS RECEPTOR-LIKE PROTEIN KINASE-like 1.2 isoform X3	3.8E-126|41.5|A0A1U8BD46_NELNU	PF13947,PF00069	ctg952_gene.8	-	0.693797	445
ctg10750_gene.2	Receptor-like serine/threonine-protein kinase	1.2E-68|60.2|A0A0C9S462_9SPER	PF07714	ctg10750_gene.2	-	0.692934	446
ctg12290_gene.2	BAHD acyltransferase-like 13	8.5E-158|74.3|A0A515L532_9SPER	PF02984,PF02458	ctg12290_gene.2	-	0.69225	447
ctg6139_gene.2	MFS domain-containing protein	7.8E-223|78.6|A0A0D6R8E3_ARACU	PF00083	ctg6139_gene.2	-	0.690915	448
ctg3255_gene.8	Uncharacterized protein (Fragment)	5.6E-20|64.3|H9VI24_PINTA		ctg3255_gene.8	-	0.686792	449
ctg975_gene.2	Auxin:hydrogen symporter, putative	4.6E-07|55.3|B9S6X0_RICCO		ctg975_gene.2	-	0.685076	450
ctg625_gene.17	Uncharacterized protein	2.3E-55|40.3|A0A2P5VXV9_GOSBA	PF13837	ctg625_gene.17	-	0.683316	451
ctg1852_gene.21	ClpA/B family	1.7E-16|51.0|A0A2P5DAJ3_TREOI		ctg1852_gene.21	-	0.683266	452
ctg641_gene.3	mRNA deadenylase subunit	1.0E-86|60.2|A0A2G9GDL2_9LAMI		ctg131_gene.3	-	0.682554	453
ctg4372_gene.1	TauD domain-containing protein	4.8E-88|64.7|C0PQL6_PICSI	PF02668	ctg4372_gene.1	-	0.680088	454
ctg1488_gene.3	PPM-type phosphatase domain-containing protein	6.3E-131|51.1|B8LLH8_PICSI	PF00481	ctg1488_gene.3	-	0.67602	455
ctg4725_gene.1	Pyr_redox_2 domain-containing protein	1.8E-69|85.2|A0A0D6R2Z0_ARACU		ctg4725_gene.1	-	0.675707	456
ctg1239_gene.21	GRAS domain-containing protein	1.5E-116|43.3|A0A2R6W111_MARPO	PF03514	ctg1239_gene.21	-	0.675447	457
ctg7007_gene.2	Protein kinase domain-containing protein	3.0E-241|81.2|A0A0D6QZ91_ARACU	PF00069	ctg7007_gene.2	-	0.668708	458
ctg7522_gene.1	FAD-binding PCMH-type domain-containing protein	1.0E-181|61.3|A0A0D6QUL3_ARACU	PF01565,PF08031	ctg7522_gene.1	-	0.66809	459
ctg2149_gene.6	Glycosyltransferase	3.4E-156|60.1|A0A0D6R1R7_ARACU	PF00201	ctg2149_gene.6	-	0.667579	460
ctg4702_gene.8	Na_H_Exchanger domain-containing protein	0.0E+00|85.5|A0A0D6R1Z6_ARACU	PF00999	ctg4702_gene.8	-	0.661492	461
ctg3507_gene.5	OTU domain-containing protein	9.5E-81|78.3|A0A0D6R8M2_ARACU	PF02338	ctg3507_gene.5	-	0.65982	462
ctg9428_gene.2	CYP947A88	3.3E-295|99.6|A0A291FB44_TAXWC	PF00067	ctg9428_gene.2	-	0.659351	463
ctg5226_gene.2	Peroxidase	1.5E-54|57.0|A0A1U8NKP5_GOSHI	PF00141	ctg5226_gene.2	-	0.658712	464
ctg4203_gene.1	Predicted protein	5.1E-130|72.1|A9S827_PHYPA		ctg4203_gene.1	-	0.657669	465
ctg4710_gene.11	probable LRR receptor-like serine/threonine-protein kinase At1g53430 isoform X2	3.9E-165|49.2|A0A2H3YAK1_PHODC	PF07714,PF11721	ctg4710_gene.11	-	0.656283	466
ctg6346_gene.5	Bulb-type lectin domain-containing protein	3.3E-98|44.1|A0A2C9UFH5_MANES	PF01453	ctg6346_gene.5	-	0.655698	467
ctg21285_gene.1	AB hydrolase-1 domain-containing protein	5.3E-43|48.1|A0A0D6QVB1_ARACU		ctg7596_gene.3	-	0.655585	468
ctg6909_gene.2	BAHD acyltransferase-like 12	8.1E-43|88.0|A0A515L536_9SPER	PF02458	ctg195_gene.28	-	0.654305	469
ctg13045_gene.1	Glycosyltransferase	1.4E-189|69.5|A0A0D6QS53_ARACU	PF00201	ctg13045_gene.1	-	0.653803	470
ctg1357_gene.10	Uncharacterized protein	1.1E-20|66.2|A0A2I0AZL0_9ASPA		ctg1357_gene.10	-	0.652812	471
ctg647_gene.8	Glutaredoxin domain-containing protein	2.1E-50|59.2|A9NLE0_PICSI	PF00462	ctg647_gene.8	-	0.65269	472
ctg2474_gene.5	Putative oxidase	1.8E-302|94.3|A0A0F7J3M2_TAXBA	PF07250,PF09118	ctg2474_gene.2	-	0.64977	473
ctg9708_gene.1	Glycosyltransferase	4.2E-213|74.1|A0A0D6QSW3_ARACU	PF00201	ctg9708_gene.1	-	0.647535	474
ctg1929_gene.10	peroxisomal membrane protein 13-like	2.3E-39|54.3|A0A1U7Z5I7_NELNU		ctg1929_gene.10	-	0.644678	475
ctg1871_gene.1	Non-lysosomal glucosylceramidase	5.3E-245|78.3|A0A0D6QSI8_ARACU	PF04685	ctg1871_gene.1	-	0.644677	476
ctg7065_gene.6	Uncharacterized protein	1.1E-25|57.4|A0A067E1D2_CITSI		ctg7065_gene.6	-	0.64369	477
ctg2978_gene.5	Cysteine synthase	9.7E-133|89.5|A0A0C9SA82_9SPER	PF00291	ctg2978_gene.5	-	0.642459	478
ctg11359_gene.2	U-box domain-containing protein	2.2E-25|25.6|A0A3P6FXW8_BRAOL	PF04564	ctg11359_gene.2	-	0.640483	479
ctg5442_gene.16	no homologs found	--|--|--		ctg5442_gene.16	-	0.640347	480
ctg102_gene.2	HD domain-containing protein	0.0E+00|68.2|A0A0D6QY13_ARACU	PF04607,PF13328	ctg102_gene.2	-	0.640139	481
ctg6405_gene.1	Uncharacterized protein	4.7E-113|58.3|A0A5B7BX01_DAVIN	PF00153	ctg6405_gene.1	-	0.639822	482
ctg3569_gene.6	Protein kinase domain-containing protein	1.1E-187|53.7|A0A0D6QS65_ARACU	PF00139,PF00069	ctg3569_gene.6	-	0.639446	483
ctg9900_gene.7	Coatomer subunit gamma	0.0E+00|89.4|A0A0C9S951_9SPER	PF08752,PF16381,PF01602	removed_for_overlap	-	0.639318	484
ctg3563_gene.1	NAC domain-containing protein	7.8E-57|47.9|A0A0D6QRB4_ARACU	PF02365	ctg3563_gene.1	-	0.639317	485
ctg1512_gene.10	Folate gamma-glutamyl hydrolase	9.9E-121|71.6|V4TQG6_9ROSI	PF07722	ctg1512_gene.10	-	0.637679	486
ctg11359_gene.3	CRAL-TRIO domain-containing protein	2.7E-166|83.5|A0A0D6QYU2_ARACU	PF00650	ctg11359_gene.3	-	0.636948	487
ctg22830_gene.2	Protein kinase domain-containing protein	3.6E-57|66.1|A0A0D6R0J1_ARACU	PF00069	ctg22830_gene.2	-	0.636536	488
ctg4546_gene.5	no homologs found	--|--|--		ctg4546_gene.5	-	0.636079	489
ctg1088_gene.2	Uncharacterized protein	2.6E-21|36.6|A0A2U1QM46_ARTAN		ctg1088_gene.2	-	0.635934	490
ctg3874_gene.3	Aspartate/glutamate/uridylate kinase	0.0E+00|72.6|A0A200QIK5_9MAGN	PF00742,PF00696,PF03447	ctg3874_gene.3	-	0.634248	491
ctg56_gene.20	PH domain-containing protein	1.1E-80|58.1|A0A0D6QUD9_ARACU	PF15413	removed_for_overlap	-	0.630012	492
ctg9947_gene.3	inorganic pyrophosphatase 1-like	1.2E-80|58.5|A0A1U8ALU5_NELNU	PF06888	ctg9947_gene.3	-	0.628522	493
ctg10831_gene.3	Fe2OG dioxygenase domain-containing protein	2.4E-108|60.0|A0A0D6QX66_ARACU	PF03171,PF14226	ctg12981_gene.1	-	0.626179	494
ctg13963_gene.1	Lipase_3 domain-containing protein	1.8E-166|70.0|A0A0D6QZW2_ARACU	PF01764	ctg13963_gene.1	-	0.625764	495
ctg2937_gene.12	Copper-transporting ATPase	1.1E-35|66.4|A0A2R6PYE5_ACTCC	PF00403	ctg10565_gene.3	-	0.624996	496
ctg1371_gene.2	ABC transporter domain-containing protein	1.8E-35|92.0|A9P088_PICSI		ctg1371_gene.2	-	0.623658	497
ctg20712_gene.1	cysteine-rich receptor-like protein kinase 2	2.2E-182|54.2|A0A2I4FR69_JUGRE	PF01657,PF00069	ctg20712_gene.1	-	0.621251	498
ctg1897_gene.2	FAD-binding PCMH-type domain-containing protein	3.4E-176|59.2|A0A0D6QUL3_ARACU	PF01565,PF08031	ctg1897_gene.2	-	0.620362	499
ctg10280_gene.1	Abhydrolase_3 domain-containing protein	4.2E-81|50.3|A0A0D6QVT5_ARACU	PF07859	ctg10280_gene.1	-	0.619693	500
ctg774_gene.1	CYP725A21	2.1E-281|98.4|A0A291FB05_TAXWC	PF00067	ctg774_gene.1	-	0.619283	501
ctg1196_gene.5	DUF4283 domain-containing protein	2.2E-09|33.3|A0A2I0W176_9ASPA	PF14111	ctg1196_gene.5	-	0.618904	502
ctg5322_gene.6	Phox homologous domain	1.6E-132|40.0|A0A200QY77_9MAGN	PF08628,PF00787	ctg5322_gene.6	-	0.61831	503
ctg4256_gene.1	Tify domain-containing protein	1.0E-156|59.1|A0A0D6QUU5_ARACU	PF06200	ctg4256_gene.1	-	0.618151	504
ctg25811_gene.1	F-box domain containing protein	1.4E-27|51.8|A0A2P5CXL8_PARAD		ctg3647_gene.14	-	0.61794	505
ctg6613_gene.1	Acetyl-coenzyme A synthetase	2.1E-26|75.6|D7MI40_ARALL		ctg6613_gene.1	-	0.61778	506
ctg6056_gene.4	Uncharacterized protein	9.8E-17|38.7|A0A4V4H4N6_MUSBA	PF05078	ctg6056_gene.4	-	0.615558	507
ctg872_gene.1	R2R3MYB20	1.9E-85|54.4|A0A222UAG4_GINBI	PF00249	ctg872_gene.1	-	0.61455	508
ctg14531_gene.2	GDSL esterase/lipase At4g10955-like	2.9E-97|50.0|A0A1U8ATR4_NELNU		ctg14531_gene.2	-	0.614408	509
ctg10832_gene.3	Fe2OG dioxygenase domain-containing protein	5.1E-62|54.8|A0A0D6QX66_ARACU	PF03171	ctg10832_gene.3	-	0.613318	510
ctg3575_gene.3	Putative epoxidase	1.7E-89|65.6|A0A0F7J1F5_TAXBA	PF14226	ctg3575_gene.3	-	0.612986	511
ctg3855_gene.9	Protein kinase domain-containing protein	8.6E-105|38.9|A0A2R6X4F1_MARPO	PF07714	ctg3855_gene.9	-	0.612624	512
ctg13215_gene.2	Abhydrolase_3 domain-containing protein	9.7E-32|51.8|A9NZ08_PICSI	PF07859	ctg13215_gene.2	-	0.612033	513
ctg3259_gene.1	Protein kinase domain-containing protein	1.6E-161|81.8|A0A0D6R7S0_ARACU	PF00069	ctg3259_gene.1	-	0.610369	514
ctg1090_gene.6	AP2/ERF domain	1.5E-37|52.6|A0A200R5R1_9MAGN	PF00847	ctg1090_gene.6	-	0.608411	515
ctg2225_gene.3	no homologs found	--|--|--		ctg2225_gene.3	-	0.607239	516
ctg29_gene.28	no homologs found	--|--|--		ctg29_gene.28	-	0.604387	517
ctg5436_gene.1	BHLH domain-containing protein	6.8E-37|52.7|B8LPL5_PICSI		ctg5436_gene.1	-	0.603914	518
ctg2203_gene.7	Aldedh domain-containing protein	1.8E-273|85.2|A9NUF6_PICSI	PF00171	ctg2203_gene.7	-	0.603722	519
ctg2042_gene.4	Protein LURP-one-related 15 (Fragment)	6.4E-50|52.8|A0A1D1Y166_9ARAE	PF04525	ctg2042_gene.4	-	0.602572	520
ctg7440_gene.1	serine/threonine-protein kinase BLUS1 isoform X1	3.8E-131|49.1|A0A1U7ZR82_NELNU	PF00069	removed_for_overlap	-	0.599352	521
ctg3_gene.7	Glutathione reductase	5.3E-146|88.2|A0A0D6R4A6_ARACU	PF07992	ctg3_gene.7	-	0.598523	522
ctg558_gene.10	RING-type domain-containing protein	1.3E-68|47.7|A0A0D6R0C1_ARACU	PF13639	ctg558_gene.10	-	0.598346	523
ctg1088_gene.9	Uncharacterized protein	1.6E-22|44.0|A0A3L6FUS2_MAIZE		ctg1088_gene.9	-	0.598087	524
ctg18012_gene.3	AP2/ERF domain-containing protein	9.8E-38|53.3|A0A0D6R167_ARACU	PF00847	ctg18012_gene.3	-	0.59739	525
ctg11911_gene.3	Putative oxidoreductase	3.6E-299|98.7|A0A0F7J1F6_TAXBA	PF05199,PF00732	ctg11911_gene.3	-	0.596767	526
ctg11774_gene.1	Rhizopine catabolism protein mocA	2.2E-109|77.3|A0A151SKP8_CAJCA	PF02894	ctg11774_gene.1	-	0.594512	527
ctg346_gene.3	pyridoxal kinase isoform X1	1.6E-139|78.8|A0A2H3YFH0_PHODC	PF08543	ctg346_gene.3	-	0.594161	528
ctg15014_gene.1	Extensin-2-like protein	3.2E-33|58.9|A0A443NZ85_9MAGN	PF01190	ctg15014_gene.1	-	0.59163	529
ctg5886_gene.1	NB-ARC domain-containing protein	2.4E-49|29.2|C0PPX1_PICSI	PF00931	ctg5886_gene.1	-	0.590707	530
ctg9050_gene.4	LOB domain-containing protein	9.5E-23|51.6|B8LP64_PICSI	PF03195	ctg9050_gene.4	-	0.590435	531
ctg293_gene.2	Uncharacterized protein	4.7E-09|58.8|A0A067GE79_CITSI		ctg293_gene.2	-	0.590364	532
ctg10750_gene.7	AB hydrolase-1 domain-containing protein	1.1E-48|50.9|A0A0D6QVB1_ARACU		ctg7596_gene.3	-	0.589625	533
ctg10750_gene.6	AB hydrolase-1 domain-containing protein	5.4E-71|57.0|A0A0D6QVB1_ARACU	PF12697	ctg7596_gene.3	-	0.589056	534
ctg48_gene.25	Glutamate receptor	3.8E-187|48.0|A0A443P2Q5_9MAGN	PF00497,PF01094	ctg48_gene.25	-	0.58901	535
ctg3776_gene.3	no homologs found	--|--|--		removed_for_overlap	-	0.588727	536
ctg4603_gene.1	F-box domain-containing protein	7.0E-20|60.3|A0A4S4E9A1_CAMSI		ctg25481_gene.1	-	0.58834	537
ctg869_gene.18	Uncharacterized protein	3.6E-42|56.1|A0A0D6QYF6_ARACU		ctg869_gene.18	-	0.586299	538
ctg541_gene.6	NAC2	3.2E-65|64.1|A0A3G2WJF9_PICWI	PF02365	ctg541_gene.6	-	0.584873	539
ctg1929_gene.9	Thioredoxin domain-containing protein	1.0E-29|71.7|A0A0D6QV02_ARACU	PF00085	ctg1929_gene.9	-	0.583645	540
ctg5862_gene.12	Late embryogenesis abundant protein LEA7-2	1.1E-39|64.5|A0A0A7REF4_PINTB	PF04927	ctg5862_gene.12	-	0.582973	541
ctg13879_gene.1	ABC transporter B family member 25	8.6E-64|84.0|A0A443N5Q5_9MAGN	PF00664	ctg13879_gene.1	-	0.581766	542
ctg10971_gene.6	no homologs found	--|--|--		ctg10971_gene.6	-	0.580932	543
ctg3_gene.42	Epimerase domain-containing protein	6.0E-19|61.2|B8LL40_PICSI		ctg3_gene.42	-	0.579392	544
ctg8369_gene.37	no homologs found	--|--|--		ctg8369_gene.37	-	0.577657	545
ctg4436_gene.4	Abhydrolase_3 domain-containing protein	5.0E-64|44.6|A9NZR6_PICSI	PF07859	ctg4436_gene.4	-	0.576271	546
ctg4389_gene.11	Glycosyl hydrolase-like protein (Fragment)	5.7E-48|63.0|E0ZJQ1_PICSI	PF00332	ctg4389_gene.11	-	0.575184	547
ctg8919_gene.2	no homologs found	--|--|--		ctg8919_gene.2	-	0.573928	548
ctg9045_gene.2	ATP-binding cassette transporter, subfamily D, member 4, group PMP protein PpABCD4	4.1E-194|58.7|A9SJD5_PHYPA	PF06472,PF00005	ctg9045_gene.2	-	0.573804	549
ctg4137_gene.3	Uncharacterized protein	7.1E-17|50.5|M1C2H3_SOLTU		ctg4137_gene.3	-	0.572966	550
ctg280_gene.2	Ferredoxin	3.8E-56|73.9|A0A0C9S2L5_9SPER	PF00111	ctg280_gene.2	-	0.572829	551
ctg1807_gene.1	Beta-amylase	3.2E-254|73.9|A0A0C9QM63_9SPER	PF01373	ctg1807_gene.1	-	0.572321	552
ctg5010_gene.2	NB-ARC domain-containing protein	8.2E-18|52.9|B8LKQ3_PICSI		ctg5010_gene.2	-	0.572252	553
ctg90_gene.21	Alpha-mannosidase	3.4E-119|68.9|A9SWM3_PHYPA	PF01074	ctg90_gene.21	-	0.57213	554
ctg6191_gene.6	Uncharacterized protein	9.5E-10|60.0|A0A3B6C1Y9_WHEAT		ctg6191_gene.6	-	0.568965	555
ctg5656_gene.8	Beta-1,3-glucanase	1.8E-36|59.1|A0A5J6X2I7_9SPER	PF00332	ctg5656_gene.8	-	0.568827	556
ctg6393_gene.2	PREDICTED: DCAR_014122	2.2E-05|58.1|A0A5E4E452_PRUDU		ctg6393_gene.2	-	0.56858	557
ctg5250_gene.1	Peroxidase	3.5E-126|69.9|B8LPA0_PICSI	PF00141	ctg5250_gene.1	-	0.568458	558
ctg20098_gene.2	SABATH methyltransferase 22	4.9E-33|38.8|A0A3S3MMK5_9MAGN	PF03492	ctg20098_gene.2	-	0.568256	559
ctg3302_gene.8	no homologs found	--|--|--		ctg3302_gene.8	-	0.566546	560
ctg7596_gene.3	AB hydrolase-1 domain-containing protein	3.7E-72|57.4|A0A0D6QVB1_ARACU	PF12697	ctg7596_gene.3	-	0.565806	561
ctg283_gene.18	Aha1_N domain-containing protein	7.9E-09|60.4|A0A5J4ZX54_9ASTE		ctg283_gene.18	-	0.565772	562
ctg576_gene.5	Predicted protein	3.0E-53|83.7|A9T0Y5_PHYPA		ctg576_gene.5	-	0.564346	563
ctg3255_gene.1	R2R3MYB45 (Fragment)	1.5E-51|76.7|A0A222UAQ1_GINBI	PF00249	ctg3255_gene.1	-	0.563463	564
ctg193_gene.4	BI1-like protein	1.9E-75|55.8|A0A3S3R325_9MAGN	PF01027	ctg193_gene.4	-	0.562647	565
ctg12483_gene.4	Aa_trans domain-containing protein	1.1E-167|82.4|A0A0D6R3I3_ARACU	PF01490	ctg12483_gene.4	-	0.560653	566
ctg14035_gene.1	Glycine-rich protein	4.2E-22|68.3|A0A3S3QT52_9MAGN	PF10961	ctg14035_gene.1	-	0.560595	567
ctg2654_gene.5	LOW QUALITY PROTEIN: proton pump-interactor BIP131	7.8E-17|48.8|A0A2H3ZE61_PHODC		ctg2654_gene.5	-	0.56009	568
ctg23878_gene.2	CYP867B5	1.3E-146|76.6|A0A291FAV0_TAXWC	PF00067	ctg20330_gene.2	-	0.559889	569
ctg3278_gene.1	TMV resistance protein N-like	1.8E-107|37.0|A0A1U8A7X1_NELNU	PF00931,PF01582	ctg3278_gene.1	-	0.558349	570
ctg4131_gene.1	ABC transporter domain-containing protein	1.5E-143|73.2|A0A0D6QXG9_ARACU	PF00005	ctg4131_gene.1	-	0.557358	571
ctg1126_gene.19	Citrate synthase	1.6E-131|93.1|D5AAX0_PICSI	PF00285	ctg1126_gene.19	-	0.557243	572
ctg10286_gene.1	Protein DETOXIFICATION	1.1E-182|81.5|D5ADQ8_PICSI	PF01554	ctg10286_gene.1	-	0.554549	573
ctg1430_gene.1	VQ domain-containing protein	7.1E-05|40.5|A0A2P6RTL6_ROSCH		ctg1430_gene.1	-	0.554377	574
ctg3601_gene.11	PKS_ER domain-containing protein	3.1E-74|84.0|A0A0D6QTY9_ARACU		ctg3601_gene.11	-	0.554096	575
ctg8614_gene.1	LOW QUALITY PROTEIN: plant cysteine oxidase 3-like	2.0E-57|44.9|A0A2H3ZL07_PHODC	PF07847	ctg8614_gene.1	-	0.552583	576
ctg1085_gene.1	MYC2a	0.0E+00|99.1|A0A2Z2XYZ4_TAXWC	PF14215,PF00010	ctg1085_gene.1	-	0.551288	577
ctg14665_gene.4	Lipase_3 domain-containing protein	3.6E-209|83.2|A0A0D6QS50_ARACU	PF01764	ctg9093_gene.8	-	0.55095	578
ctg3_gene.2	Glutathione reductase	3.5E-28|62.9|B8LRK1_PICSI	PF02852	removed_for_overlap	-	0.55014	579
ctg11062_gene.1	CYP76AA69	1.4E-163|98.7|A0A291FB20_TAXWC	PF00067	ctg11062_gene.1	-	0.550067	580
ctg6433_gene.1	MFS domain-containing protein	1.7E-164|61.6|W1PX20_AMBTC	PF00083	ctg6433_gene.1	-	0.549743	581
ctg22070_gene.1	Germin-like protein (Fragment)	1.9E-28|56.2|A0A5J9V3U7_9POAL	PF00190	ctg22070_gene.1	-	0.548793	582
ctg4741_gene.20	Protein kinase domain-containing protein	5.7E-129|78.8|A0A0D6QTM7_ARACU	PF00069	ctg4741_gene.20	-	0.548128	583
ctg994_gene.13	acidPPc domain-containing protein	1.7E-147|76.5|A0A0D6QTI8_ARACU	PF01569	ctg994_gene.13	-	0.547774	584
ctg15992_gene.8	Protein kinase domain-containing protein	4.1E-242|67.8|A0A0D6QXW0_ARACU	PF00069	ctg15992_gene.8	-	0.546529	585
ctg79_gene.21	Protein kinase domain	3.4E-81|43.4|A0A200R536_9MAGN	PF00069	ctg79_gene.21	-	0.546417	586
ctg5476_gene.4	CYP74A74	1.6E-278|98.9|A0A291FB13_TAXWC	PF00067	ctg5476_gene.4	-	0.546335	587
ctg273_gene.7	no homologs found	--|--|--		ctg273_gene.7	-	0.545565	588
ctg8885_gene.3	Putative synaptotagmin-2-like	1.5E-137|67.2|A0A5B6YH85_DAVIN	PF00168,PF17047	ctg8885_gene.3	-	0.544961	589
ctg6265_gene.6	C-13 phenylpropanoid side chain CoA acyltransferase	1.8E-57|86.0|L7RYA3_TAXWC		ctg6265_gene.6	-	0.543926	590
ctg6701_gene.9	Endoglucanase	1.6E-267|75.2|A0A0D6QVU2_ARACU	PF00759	ctg6701_gene.9	-	0.541355	591
ctg206_gene.9	GTP_cyclohydro2 domain-containing protein	4.1E-257|82.8|A0A0D6QUG9_ARACU	PF00925,PF00926	ctg206_gene.9	-	0.541151	592
ctg811_gene.2	Lipoyl-binding domain-containing protein	2.6E-82|64.8|D5ACY2_PICSI	PF00364	ctg811_gene.2	-	0.540453	593
ctg2111_gene.7	BAHD acyltransferase-like 13	1.2E-53|90.7|A0A515L532_9SPER	PF02458	ctg2111_gene.7	-	0.539898	594
ctg23111_gene.1	Uncharacterized protein (Fragment)	1.4E-12|39.6|K7NP36_PINTA	PF14009	ctg23111_gene.1	-	0.53983	595
ctg19126_gene.3	RING-type domain-containing protein	1.8E-61|47.0|A0A0D6QZZ7_ARACU	PF13639	ctg19126_gene.3	-	0.538975	596
ctg131_gene.3	Putative poly(A)-specific ribonuclease	5.4E-114|69.7|A0A2P6RVH7_ROSCH		ctg131_gene.3	-	0.537797	597
ctg708_gene.2	MFS domain-containing protein	1.1E-192|71.1|A0A0D6QTV6_ARACU	PF00083	ctg708_gene.2	-	0.537728	598
ctg3872_gene.1	Dirigent protein	7.7E-24|45.3|A0A443PE25_9MAGN	PF03018	ctg3872_gene.1	-	0.537602	599
ctg2237_gene.1	CAP-Gly domain-containing protein	2.9E-119|81.8|D5AEA6_PICSI	PF01302,PF14560	removed_for_overlap	-	0.536784	600
ctg12007_gene.1	VQ domain-containing protein	1.6E-06|34.6|A0A4S8IL14_MUSBA		ctg12007_gene.1	-	0.536132	601
ctg9622_gene.3	Cleavage stimulation factor subunit 77	3.6E-06|37.2|A0A199VUD9_ANACO		ctg9622_gene.3	-	0.534566	602
ctg3170_gene.11	Methyltransf_11 domain-containing protein	3.3E-60|47.9|A9NZ97_PICSI	PF08241	ctg3170_gene.11	-	0.533845	603
ctg312_gene.13	Receptor-like serine/threonine-protein kinase	1.8E-309|62.6|A0A0C9S462_9SPER	PF00954,PF00069,PF01453	ctg312_gene.13	-	0.533779	604
ctg2095_gene.11	Replication protein A subunit	1.2E-25|40.1|A0A3B6NVJ6_WHEAT		ctg2095_gene.11	-	0.533491	605
ctg4710_gene.8	probable LRR receptor-like serine/threonine-protein kinase At1g53430 isoform X1	2.7E-61|40.4|A0A2H3YAU3_PHODC	PF11721	ctg4710_gene.8	-	0.532831	606
ctg28986_gene.1	Aa_trans domain-containing protein	2.6E-148|63.0|A0A0D6QUW1_ARACU	PF01490	ctg28986_gene.1	-	0.532414	607
ctg90_gene.20	Alpha-mannosidase	4.7E-78|47.4|A0A2R6WP60_MARPO	PF09261	ctg90_gene.20	-	0.532318	608
ctg345_gene.3	Oxidored_FMN domain-containing protein	2.1E-175|79.6|A9NT17_PICSI	PF00724	ctg345_gene.3	-	0.530987	609
ctg4741_gene.9	Protein kinase domain-containing protein	3.2E-127|75.2|A0A0D6QTM7_ARACU	PF00069	ctg4741_gene.9	-	0.530721	610
ctg3559_gene.4	F-box domain-containing protein	4.7E-63|41.7|B8LS03_PICSI		ctg3559_gene.4	-	0.530241	611
ctg13879_gene.2	no homologs found	--|--|--		ctg13879_gene.2	-	0.530002	612
ctg2474_gene.2	Putative oxidase	2.1E-303|94.7|A0A0F7J3M2_TAXBA	PF07250,PF09118	ctg2474_gene.2	-	0.529743	613
ctg8613_gene.2	Uncharacterized protein	1.1E-113|53.1|D7SP33_VITVI	PF05277	removed_for_overlap	-	0.529159	614
ctg29_gene.11	no homologs found	--|--|--		ctg29_gene.11	-	0.527459	615
ctg10965_gene.1	putative UPF0481 protein At3g02645	6.0E-57|31.5|A0A1S3VA39_VIGRR	PF03140	ctg10965_gene.1	-	0.526883	616
ctg10107_gene.5	prMC3	4.8E-71|47.7|Q9ZSE0_PINRA	PF07859	ctg10107_gene.5	-	0.526597	617
ctg1404_gene.13	Oxidoreductase-like domain-containing protein	3.2E-16|74.5|A9NP39_PICSI	PF09791	ctg1404_gene.13	-	0.52644	618
ctg9651_gene.3	RING-type domain-containing protein	1.7E-44|56.3|A0A0D6R1A7_ARACU	PF13639	ctg9651_gene.3	-	0.525953	619
ctg5568_gene.2	Uncharacterized protein	6.1E-14|44.4|A0A484NQK9_9ASTE		ctg5568_gene.2	-	0.525512	620
ctg17556_gene.6	MFS domain-containing protein	6.9E-235|82.9|A0A0D6R8E3_ARACU	PF00083	ctg17556_gene.6	-	0.525137	621
ctg2259_gene.3	Peroxidase	6.7E-149|76.1|M5B2X1_CHAOB	PF00141	ctg2259_gene.3	-	0.524402	622
ctg4240_gene.1	PNP_UDP_1 domain-containing protein	3.5E-63|40.9|A0A0D6R6T4_ARACU	PF01048	ctg4240_gene.1	-	0.523788	623
ctg593_gene.7	Taxane 13-alpha-hydroxylase	4.8E-162|71.3|Q5BU48_9SPER	PF00067	ctg593_gene.7	-	0.523441	624
ctg11575_gene.1	Putative oxidoreductase	2.5E-275|96.5|A0A0F7J1F6_TAXBA	PF05199,PF00732	ctg11575_gene.1	-	0.523425	625
ctg4402_gene.7	Os08g0541300 protein	5.1E-08|40.5|Q6ZIU0_ORYSJ		ctg4402_gene.7	-	0.521405	626
ctg3_gene.3	Glutathione reductase	2.3E-47|62.6|M0RYV2_MUSAM		removed_for_overlap	-	0.521012	627
ctg20641_gene.1	L-type lectin-domain containing receptor kinase S.4-like	9.9E-31|45.3|A0A1U7ZTE7_NELNU	PF00139	ctg20641_gene.1	-	0.520927	628
ctg2639_gene.2	Putative E3 ubiquitin-protein ligase HIP1 isoform X1	2.8E-62|33.8|A0A443NGE3_9MAGN	PF13639	ctg2639_gene.2	-	0.520142	629
ctg141_gene.30	GRAS domain-containing protein	2.2E-61|34.6|W1PD16_AMBTC	PF03514	ctg141_gene.30	-	0.519654	630
ctg11053_gene.1	Crotonase superfamily	3.5E-274|66.3|A0A200PP47_9MAGN	PF00725,PF02737,PF00378	ctg11053_gene.1	-	0.518558	631
ctg2825_gene.2	Cytochrome P450 CYP727C1	1.2E-182|74.4|A0A0G7ZP21_PICGL	PF00067	ctg2825_gene.2	-	0.518021	632
ctg15191_gene.1	Tify domain-containing protein	3.8E-21|43.4|A0A0D6R8B4_ARACU	PF09425,PF06200	ctg15191_gene.1	-	0.517343	633
ctg8701_gene.2	no homologs found	--|--|--		ctg8701_gene.2	-	0.516732	634
ctg4315_gene.10	glutathione S-transferase F10-like	3.3E-82|69.7|A0A1U8B7N1_NELNU	PF00043,PF02798	ctg4315_gene.10	-	0.515721	635
ctg6169_gene.4	Protein kinase domain-containing protein	2.7E-118|50.1|A0A0D6QR68_ARACU	PF13947,PF00069	ctg6169_gene.4	-	0.512645	636
ctg15795_gene.1	Lipase_3 domain-containing protein	5.5E-166|66.4|A0A0D6QZW2_ARACU	PF01764	ctg15795_gene.1	-	0.512119	637
ctg3021_gene.4	no homologs found	--|--|--		ctg3021_gene.4	-	0.511979	638
ctg262_gene.6	Transmembrane protein 64-like	1.2E-93|60.7|A0A4U5P4P8_POPAL	PF09335	ctg262_gene.6	-	0.511423	639
ctg369_gene.1	Hist_deacetyl domain-containing protein	7.2E-155|67.4|D7U4C5_VITVI	PF00850	removed_for_overlap	-	0.50806	640
ctg1777_gene.5	Uncharacterized protein	3.0E-36|44.8|A0A5P1E8D3_ASPOF	PF02485	ctg1777_gene.5	-	0.507082	641
ctg5568_gene.3	Uncharacterized protein	7.6E-24|46.6|A0A5A7SQA1_CUCME		ctg5568_gene.3	-	0.506338	642
ctg8379_gene.1	Peroxidase	1.7E-117|67.5|A0A0D6QTP2_ARACU	PF00141	ctg8379_gene.1	-	0.505434	643
ctg7407_gene.4	glutathione S-transferase F10-like	1.2E-54|76.3|A0A1U8B7N1_NELNU	PF00043	ctg7407_gene.4	-	0.504217	644
ctg2323_gene.1	Glycoside hydrolase	2.1E-111|67.9|A0A443NRQ2_9MAGN	PF00704	ctg2323_gene.1	-	0.502859	645
ctg19507_gene.1	Pollen preferential protein (Fragment)	3.4E-09|39.5|A0A286MP25_LILTS		ctg19507_gene.1	-	0.502775	646
ctg20066_gene.4	AP2/ERF domain-containing protein	4.2E-23|49.6|B8LPP6_PICSI		ctg20066_gene.4	-	0.502714	647
ctg9979_gene.1	Protein kinase domain-containing protein	5.0E-158|48.0|A0A443PIE4_9MAGN	PF00069,PF00139	ctg9979_gene.1	-	0.501177	648
ctg2436_gene.7	CYP76AA71	1.7E-178|98.7|A0A291FAU1_TAXWC	PF00067	ctg2436_gene.7	-	0.500655	649
ctg3302_gene.7	no homologs found	--|--|--		ctg3302_gene.7	-	0.500545	650
ctg4025_gene.2	NPF family transporter	2.3E-277|79.4|A0A1S6YCQ5_PINPS	PF00854	ctg4025_gene.2	-	0.498584	651
ctg10565_gene.9	Glycosyltransferase	8.1E-27|55.5|A0A223PIM7_PICGL		ctg10565_gene.9	-	0.497652	652
ctg8279_gene.1	no homologs found	--|--|--		ctg8279_gene.1	-	0.49757	653
ctg7266_gene.4	Wall-associated receptor kinase-like protein	1.5E-11|31.7|A0A072VB52_MEDTR		ctg7266_gene.4	-	0.497403	654
ctg412_gene.5	Germin-like protein	1.8E-39|55.2|A0A2G3A1M3_CAPAN	PF00190	ctg5400_gene.3	-	0.496535	655
ctg1844_gene.10	Phox homologous domain	2.9E-216|44.7|A0A200PP12_9MAGN	PF02194,PF00787	ctg1844_gene.10	-	0.496529	656
ctg9116_gene.2	PKS_KS domain-containing protein	7.1E-33|80.5|A0A5C7H2I7_9ROSI		ctg9116_gene.2	-	0.495737	657
ctg7365_gene.3	ERF2 transcription factor	2.6E-18|58.2|D1GC13_BRACI		ctg7365_gene.2	-	0.495631	658
ctg2767_gene.2	DEAD-box ATP-dependent RNA helicase 29	2.2E-57|53.3|A0A2U1LN31_ARTAN		ctg2767_gene.2	-	0.494385	659
ctg10025_gene.1	Cytochrome c domain-containing protein	8.6E-45|53.1|A0A0D6R8Z7_ARACU		ctg10025_gene.1	-	0.49405	660
ctg248_gene.3	Non-specific serine/threonine protein kinase	2.6E-98|75.3|A0A2I4DGE5_JUGRE	PF00069	ctg248_gene.3	-	0.493897	661
ctg4740_gene.5	probable LRR receptor-like serine/threonine-protein kinase At2g16250	1.2E-158|57.3|A0A1U7ZLC2_NELNU		ctg4740_gene.5	-	0.491668	662
ctg1494_gene.1	Uncharacterized protein	1.1E-186|68.6|A0A0D6R6V4_ARACU		ctg1494_gene.1	-	0.491196	663
ctg5442_gene.18	CYP866A18	6.8E-127|90.7|A0A291FAU7_TAXWC	PF00067	ctg19137_gene.1	-	0.49077	664
ctg3499_gene.1	Uncharacterized protein	2.4E-179|65.1|A0A5B7AN53_DAVIN	PF00085	ctg3499_gene.1	-	0.490464	665
ctg12719_gene.2	Protein kinase domain-containing protein	7.2E-14|37.3|A0A2G3CDE3_CAPCH		ctg12719_gene.2	-	0.489736	666
ctg1306_gene.5	Uncharacterized protein	7.7E-69|48.0|A0A5P1FSK4_ASPOF	PF02458	ctg1306_gene.5	-	0.488566	667
ctg1844_gene.9	Phox domain-containing protein	8.4E-16|87.2|A0A443N4E8_9MAGN	PF08628	ctg1844_gene.9	-	0.488464	668
ctg4086_gene.11	SWIM-type domain-containing protein	2.8E-43|85.6|D7SUK0_VITVI		ctg4086_gene.11	-	0.488199	669
ctg746_gene.6	MDR-like ABC transporter	4.0E-262|91.3|E6Y0T0_TAXCU	PF00005,PF00664	ctg746_gene.6	-	0.487579	670
ctg20361_gene.1	F-box protein At2g27310-like	3.3E-95|49.7|A0A2I4GU51_JUGRE		ctg20361_gene.1	-	0.487094	671
ctg2031_gene.4	The fantastic four family	1.7E-13|38.2|A0A4D6KRF4_VIGUN	PF11250	ctg2031_gene.4	-	0.486501	672
ctg17406_gene.1	Glycosyltransferase	4.5E-97|68.5|A0A0D6QU70_ARACU	PF00201	ctg17406_gene.1	-	0.485956	673
ctg8792_gene.2	no homologs found	--|--|--		ctg8792_gene.2	-	0.485428	674
ctg10351_gene.1	Phosphoserine phosphatase 1 (Fragment)	1.5E-70|53.6|A0A1D1XI36_9ARAE	PF00300	removed_for_overlap	-	0.485411	675
ctg1542_gene.1	no homologs found	--|--|--		ctg1542_gene.1	-	0.485394	676
ctg11131_gene.4	Oxalate--CoA ligase-like	4.0E-188|64.2|A0A4U5PLC5_POPAL	PF00501,PF13193	ctg11131_gene.4	-	0.485324	677
ctg7134_gene.2	SAND domain-containing protein	1.9E-51|48.3|A0A0D3A777_BRAOL		ctg7134_gene.2	-	0.48505	678
ctg671_gene.14	Putative aminopyrimidine aminohydrolase, mitochondrial	5.0E-193|60.6|A0A443NPH5_9MAGN	PF03070	ctg671_gene.14	-	0.485014	679
ctg3647_gene.14	probable F-box protein At1g60180	1.7E-51|37.5|A0A1U7ZUT0_NELNU		ctg3647_gene.14	-	0.484352	680
ctg7951_gene.4	no homologs found	--|--|--		ctg7951_gene.4	-	0.484332	681
ctg198_gene.5	Peroxidase	2.0E-57|59.2|A0A061G1L9_THECC	PF00141	ctg198_gene.5	-	0.48189	682
ctg2136_gene.4	ANK_REP_REGION domain-containing protein	1.2E-13|40.9|A0A5B7BVT1_DAVIN		ctg2113_gene.5	-	0.481603	683
ctg7951_gene.5	Peroxisomal nicotinamide adenine dinucleotide carrier-like	2.2E-93|64.3|A0A5B6WKZ6_9ROSI	PF00153	ctg7951_gene.5	-	0.481267	684
ctg7723_gene.1	Uncharacterized protein	1.4E-117|47.8|A0A2K1JBA8_PHYPA	PF07168	ctg7723_gene.1	-	0.480765	685
ctg37_gene.16	Zinc ion binding protein	2.8E-21|32.9|A0A0K9P9G8_ZOSMR		ctg37_gene.16	-	0.480413	686
ctg4732_gene.1	D-3-phosphoglycerate dehydrogenase	2.9E-57|63.0|A0A0D6R955_ARACU	PF00389	ctg4732_gene.1	-	0.480028	687
ctg2244_gene.2	3-ketoacyl-CoA synthase	3.8E-278|92.0|A0A0C9QN79_9SPER	PF08541,PF08392	ctg2244_gene.2	-	0.479898	688
ctg2667_gene.8	Limonene synthase, chloroplastic	4.2E-23|50.0|TPSDA_ABIGR	PF01397	ctg2667_gene.8	-	0.479746	689
ctg20081_gene.1	3Beta_HSD domain-containing protein	1.2E-133|75.6|A0A0D6QTL8_ARACU		ctg20081_gene.1	-	0.478237	690
ctg1942_gene.16	no homologs found	--|--|--		ctg8758_gene.3	-	0.47774	691
ctg7802_gene.1	Lipoxygenase	0.0E+00|68.3|A0A0D6QT47_ARACU	PF00305	ctg7802_gene.1	-	0.476845	692
ctg6183_gene.2	CTP_transf_like domain-containing protein	5.3E-36|62.2|B8LQQ2_PICSI		ctg6183_gene.2	-	0.476604	693
ctg6432_gene.6	no homologs found	--|--|--		ctg8758_gene.3	-	0.476565	694
ctg12656_gene.1	Uncharacterized protein	7.2E-171|64.0|A0A199UCX7_MANES	PF00939	ctg12656_gene.1	-	0.476072	695
ctg6617_gene.1	Uncharacterized protein	8.7E-165|64.5|A0A2G5D524_AQUCA	PF02891	ctg6617_gene.1	-	0.475161	696
ctg1819_gene.2	PPM-type phosphatase domain-containing protein	9.2E-50|52.7|A0A0D6QTW9_ARACU		ctg1819_gene.2	-	0.474937	697
ctg5702_gene.5	Putative methyl-CpG-binding domain-containing protein 2	8.6E-45|56.3|A0A5B7BG35_DAVIN	PF01429	ctg5702_gene.5	-	0.474779	698
ctg4166_gene.9	ABC transporter F family member 1 isoform X1	7.7E-294|90.0|A0A1U7YP81_NELNU	PF12848,PF00005	ctg4166_gene.9	-	0.474729	699
ctg1328_gene.5	Putative epoxidase	5.1E-23|48.7|A0A0F7J1F5_TAXBA	PF14226	ctg1328_gene.5	-	0.474604	700
ctg650_gene.4	Uncharacterized protein	8.2E-37|65.0|D8R8C6_SELML	PF02405	ctg650_gene.4	-	0.473155	701
ctg12981_gene.1	Fe2OG dioxygenase domain-containing protein	2.4E-108|60.0|A0A0D6QX66_ARACU	PF03171,PF14226	ctg12981_gene.1	-	0.472971	702
ctg10971_gene.5	no homologs found	--|--|--		ctg10971_gene.5	-	0.472458	703
ctg8684_gene.5	WRKY domain-containing protein	9.7E-146|59.4|A0A0D6R4Q0_ARACU	PF03106	ctg8684_gene.5	-	0.471326	704
ctg108_gene.15	Protein kinase domain-containing protein	1.2E-42|40.2|A0A0D6QTB9_ARACU	PF00139	ctg108_gene.15	-	0.471108	705
ctg1676_gene.4	Glycosyltransferase	2.5E-186|68.0|A0A0D6QS53_ARACU	PF00201	ctg1676_gene.4	-	0.470184	706
ctg3021_gene.8	Auxin-responsive protein SAUR71 (Fragment)	1.1E-17|48.8|A0A371H7F3_MUCPR	PF02519	ctg3021_gene.8	-	0.470182	707
ctg6904_gene.15	no homologs found	--|--|--		ctg6904_gene.15	-	0.469607	708
ctg8369_gene.5	Chromo domain-containing protein/gag-asp_proteas domain-containing protein (Fragment)	7.0E-06|32.9|A0A1Q3BHH6_CEPFO		ctg8369_gene.5	-	0.469	709
ctg12509_gene.4	Glycosyltransferase	1.2E-192|66.6|A0A0C9RK22_9SPER	PF00201	ctg12509_gene.4	-	0.468822	710
ctg12481_gene.1	acyltransferase-like protein At1g54570, chloroplastic	4.3E-75|51.8|A0A1U7YZG6_NELNU		ctg12481_gene.1	-	0.46789	711
ctg8123_gene.3	Protein DETOXIFICATION	4.1E-197|73.2|A0A0D6R7Q9_ARACU	PF01554	ctg8123_gene.3	-	0.467736	712
ctg13588_gene.2	no homologs found	--|--|--		ctg13588_gene.2	-	0.466746	713
ctg10509_gene.1	Protein kinase domain-containing protein	4.7E-174|52.8|A0A5B6ZWK1_DAVIN	PF07714,PF11721	ctg10509_gene.1	-	0.466239	714
ctg822_gene.1	Germin-like protein	1.3E-65|60.7|W1P4I7_AMBTC	PF00190	ctg32592_gene.1	-	0.466139	715
ctg1839_gene.3	MDR-like ABC transporter	1.5E-42|66.4|E6Y0T0_TAXCU		ctg1839_gene.3	-	0.465679	716
ctg1090_gene.1	AP2/ERF domain	1.5E-24|55.2|A0A200QN84_9MAGN		ctg1090_gene.1	-	0.465536	717
ctg21361_gene.2	VQ domain-containing protein	2.9E-04|30.3|W1NFD0_AMBTC		ctg21361_gene.2	-	0.465272	718
ctg5090_gene.6	Putative poly(A)-specific ribonuclease	1.8E-86|59.8|A0A2P6RVH7_ROSCH		ctg131_gene.3	-	0.465093	719
ctg1328_gene.6	Putative epoxidase	1.0E-30|47.4|A0A0F7J1F5_TAXBA		ctg1328_gene.6	-	0.463966	720
ctg5161_gene.3	Uncharacterized protein	1.2E-124|48.4|A0A3S3N9U4_9MAGN		ctg5161_gene.3	-	0.4624	721
ctg13114_gene.2	Putative oxidoreductase	2.7E-207|69.9|A0A0F7J3N0_TAXBA	PF05199,PF00732	ctg23164_gene.1	-	0.462351	722
ctg3791_gene.8	ABC transporter domain-containing protein	7.0E-205|75.4|A0A0D6QSH6_ARACU	PF01061	ctg3791_gene.8	-	0.462007	723
ctg2793_gene.11	no homologs found	--|--|--		ctg2793_gene.11	-	0.461573	724
ctg2225_gene.6	Uncharacterized protein	1.9E-23|66.2|A9NLR4_PICSI		ctg2225_gene.6	-	0.460888	725
ctg7210_gene.2	PRONE domain-containing protein	1.9E-39|44.8|A0A218WZ17_PUNGR	PF03759	ctg8758_gene.3	-	0.460243	726
ctg450_gene.3	no homologs found	--|--|--		ctg450_gene.3	-	0.460085	727
ctg7371_gene.2	BnaA10g03900D protein	2.9E-18|55.1|A0A078ICV0_BRANA	PF07939	ctg3278_gene.9	-	0.458738	728
ctg1708_gene.7	RING-type domain-containing protein	2.5E-69|53.0|A0A0D6R4N4_ARACU	PF13639	ctg1708_gene.7	-	0.458665	729
ctg6032_gene.6	AP2/ERF domain-containing protein	5.9E-27|40.2|A0A3Q7GWK4_SOLLC	PF00847	ctg6032_gene.6	-	0.4586	730
ctg3188_gene.12	no homologs found	--|--|--		ctg3188_gene.12	-	0.457789	731
ctg593_gene.12	Taxane 13-alpha-hydroxylase	3.2E-110|94.5|Q5BU48_9SPER	PF00067	ctg593_gene.12	-	0.456979	732
ctg5735_gene.2	peroxisomal 2,4-dienoyl-CoA reductase	4.7E-119|72.7|A0A1U8AFD1_NELNU	PF13561	ctg5735_gene.2	-	0.456972	733
ctg5051_gene.1	Predicted protein	1.4E-09|59.6|A9RR52_PHYPA	PF05678	ctg5051_gene.1	-	0.456882	734
ctg12959_gene.1	CYP867F22	4.3E-301|96.8|A0A291FB39_TAXWC	PF00067	ctg12959_gene.1	-	0.456168	735
ctg224_gene.11	Amino_oxidase domain-containing protein	5.7E-155|63.4|K7LI87_SOYBN	PF01593	ctg224_gene.11	-	0.455981	736
ctg18609_gene.5	Putative transferase	3.6E-110|47.2|A0A2P6RZF0_ROSCH	PF02458	ctg18609_gene.5	-	0.45528	737
ctg6599_gene.1	Beta-glucosidase 1	2.1E-54|64.7|A0A2I7NAD4_PICGL	PF00232	ctg6599_gene.1	-	0.454517	738
ctg2056_gene.3	Uncharacterized protein	1.9E-48|61.8|A0A5P1EX22_ASPOF		ctg2056_gene.3	-	0.454478	739
ctg6947_gene.15	Glutamate receptor	9.8E-241|57.5|A0A0D6QS63_ARACU	PF01094,PF00060	ctg6947_gene.15	-	0.45423	740
ctg1196_gene.6	Acyl-coenzyme A oxidase	9.6E-147|90.9|A0A0C9S4N3_9SPER	PF02770	ctg1196_gene.6	-	0.453581	741
ctg7790_gene.3	Exocyst subunit Exo70 family protein	1.6E-138|55.4|A0A0D6QT33_ARACU	PF03081	ctg7790_gene.3	-	0.453484	742
ctg765_gene.11	Putative hydroxylase	5.2E-291|97.1|A0A0F7J3A3_TAXBA	PF00067	ctg765_gene.10	-	0.452861	743
ctg7516_gene.2	Mitochondrial carrier family protein	3.1E-07|30.7|A0A5A7QBX5_STRAF		ctg7516_gene.2	-	0.451959	744
ctg510_gene.1	Alpha-mannosidase	0.0E+00|70.1|A0A2N9J0R7_FAGSY	PF01074,PF07748,PF17677,PF09261	ctg510_gene.1	-	0.451736	745
ctg1901_gene.5	Mediator of RNA polymerase II transcription subunit	1.8E-177|46.5|A0A2P5FE95_TREOI		ctg1901_gene.5	-	0.450706	746
ctg397_gene.2	MFS domain-containing protein	2.9E-42|84.6|A0A0D6R242_ARACU	PF00083	ctg397_gene.2	-	0.450587	747
ctg2730_gene.6	no homologs found	--|--|--		ctg2730_gene.6	-	0.449644	748
ctg6963_gene.1	F-box domain-containing protein	4.7E-15|26.7|A0A2Z6LQM1_TRISU		ctg6963_gene.1	-	0.449638	749
ctg7785_gene.10	no homologs found	--|--|--		ctg7785_gene.10	-	0.44872	750
ctg10052_gene.4	no homologs found	--|--|--		ctg10052_gene.4	-	0.448587	751
ctg1556_gene.2	no homologs found	--|--|--		ctg474_gene.20	-	0.448152	752
ctg2119_gene.3	Uncharacterized protein	1.2E-57|52.4|A0A444YMK2_ARAHY	PF00012	ctg2119_gene.3	-	0.447953	753
ctg3559_gene.8	F-box domain-containing protein	3.3E-27|52.6|B8LS03_PICSI		ctg3559_gene.8	-	0.447611	754
ctg12509_gene.3	no homologs found	--|--|--		ctg12509_gene.3	-	0.447606	755
ctg292_gene.6	ABC transporter domain-containing protein	1.9E-73|76.8|A0A0D6QVQ0_ARACU	PF14510	ctg292_gene.12	-	0.44681	756
ctg1837_gene.5	Glycosyltransferase	4.9E-198|67.3|A0A0D6QTQ9_ARACU	PF00201	ctg1837_gene.5	-	0.445967	757
ctg12678_gene.1	Uncharacterized protein	7.9E-71|60.2|A0A2K1L6Q3_PHYPA	PF10184	ctg12678_gene.1	-	0.445322	758
ctg5722_gene.2	Uncharacterized protein	7.7E-35|36.8|D8RUP7_SELML	PF02681	ctg5722_gene.2	-	0.444186	759
ctg243_gene.11	Myc-type, basic helix-loop-helix (BHLH) domain-containing protein	1.8E-13|34.0|A0A103XN26_CYNCS		ctg243_gene.11	-	0.444045	760
ctg10742_gene.1	Carboxypeptidase	2.0E-172|64.9|W1NQD3_AMBTC	PF00450	ctg10742_gene.1	-	0.443733	761
ctg4186_gene.9	Phospholipid-transporting ATPase	0.0E+00|72.9|A0A0D6QTP4_ARACU	PF16209,PF16212	ctg4186_gene.9	-	0.443532	762
ctg3598_gene.3	Cysteine synthase	1.1E-68|89.8|A0A0D6QSH3_ARACU	PF00291	ctg3598_gene.3	-	0.443412	763
ctg2531_gene.2	WRKY164	1.6E-42|41.0|A0A482CVK9_9SPER	PF03106	ctg2531_gene.2	-	0.442965	764
ctg29_gene.12	no homologs found	--|--|--		ctg29_gene.12	-	0.442414	765
ctg25_gene.19	no homologs found	--|--|--		ctg25_gene.19	-	0.441998	766
ctg3793_gene.2	Phosphotransferase	4.0E-223|71.6|A0A0D6R1Y1_ARACU	PF03727,PF00349	ctg3793_gene.2	-	0.441495	767
ctg18012_gene.2	AP2/ERF domain-containing protein	5.1E-33|51.9|A0A0D6R167_ARACU	PF00847	ctg18012_gene.2	-	0.440431	768
ctg14686_gene.2	B3 domain-containing protein Os07g0563300-like	5.0E-70|39.6|A0A1U8QBC2_NELNU		ctg14686_gene.2	-	0.440083	769
ctg624_gene.27	Fasciclin-like arabinogalactan protein 8	6.0E-16|38.5|A0A3G6JA21_PINTA		ctg624_gene.27	-	0.439896	770
ctg1876_gene.8	Predicted protein	3.4E-18|54.3|D7KMG5_ARALL	PF03151	ctg1876_gene.8	-	0.439802	771
ctg3653_gene.4	VQ domain-containing protein	1.5E-18|38.6|W1PGH6_AMBTC		ctg3653_gene.4	-	0.438976	772
ctg8801_gene.1	AP2/ERF domain-containing protein	7.2E-66|53.7|A0A0D6RAM1_ARACU	PF00847	ctg8801_gene.1	-	0.438154	773
ctg887_gene.11	Uncharacterized protein	2.7E-57|30.3|A0A5N6R366_9ROSI	PF06075	ctg887_gene.11	-	0.437519	774
ctg1617_gene.3	Protein kinase domain-containing protein	8.9E-169|78.8|C0PSZ5_PICSI	PF00069	ctg1617_gene.3	-	0.437502	775
ctg1531_gene.4	Heavy metal ATPase transporter 7	3.4E-50|73.1|A0A068GNJ1_CAMSA	PF00403	ctg10565_gene.3	-	0.437427	776
ctg502_gene.7	Phenylalanoyl CoA ligase	7.3E-291|97.7|A0A0E3JHZ7_TAXBA	PF00501,PF13193	ctg502_gene.7	-	0.43418	777
ctg9067_gene.6	RRM domain-containing protein	7.6E-156|64.6|D5A8E5_PICSI	PF00076	ctg9067_gene.6	-	0.433344	778
ctg6331_gene.2	LRR repeats and ubiquitin-like domain-containing protein	2.7E-29|69.9|A0A2I0A458_9ASPA		ctg6331_gene.2	-	0.433005	779
ctg11053_gene.2	Uncharacterized protein	2.7E-288|66.9|A0A2G5FAA7_AQUCA	PF00725,PF02737,PF00378	ctg11053_gene.2	-	0.432877	780
ctg23_gene.6	Glutamate receptor	1.2E-196|54.8|A0A2I4HWY8_JUGRE	PF01094	ctg23_gene.6	-	0.432293	781
ctg2870_gene.3	CRAL-TRIO domain-containing protein	1.2E-113|76.9|A0A0D6R3Y5_ARACU	PF00650	ctg2870_gene.3	-	0.431772	782
ctg10283_gene.1	Rac-like GTP-binding protein 5	2.7E-78|73.8|B4FNE3_MAIZE	PF00071	ctg10283_gene.1	-	0.431539	783
ctg33126_gene.1	Carene synthase, chloroplastic	1.6E-18|44.1|3CAR1_PICGL		ctg14375_gene.1	-	0.43119	784
ctg4807_gene.6	Mitochondrial thiamine pyrophosphate carrier like	3.7E-106|77.3|A0A2R6PKM1_ACTCC	PF00153	ctg4807_gene.6	-	0.430525	785
ctg3503_gene.2	Auxin-responsive protein	2.2E-29|40.1|A9NSC0_PICSI		ctg3503_gene.2	-	0.430214	786
ctg2667_gene.13	Alpha-pinene synthase	3.1E-22|52.9|A0A1B0RYT1_PINPS	PF01397	ctg2667_gene.13	-	0.430019	787
ctg8986_gene.4	Putative taurine-transporting ATPase	3.6E-184|60.5|A0A2P6RQC1_ROSCH	PF01061,PF00005	ctg8986_gene.4	-	0.428666	788
ctg15803_gene.1	Integrase catalytic domain-containing protein	2.3E-07|24.3|A0A2N9HCZ1_FAGSY	PF14223	ctg15803_gene.1	-	0.428276	789
ctg11618_gene.6	UV-B-induced protein At3g17800, chloroplastic-like	2.3E-97|55.3|A0A1U8ATI6_NELNU	PF05542	ctg11618_gene.6	-	0.428089	790
ctg1741_gene.1	Uncharacterized protein	4.6E-49|57.1|A0A5C7IJ63_9ROSI	PF04749	ctg1741_gene.1	-	0.427864	791
ctg6807_gene.5	Cinnamoyl-CoA reductase	7.3E-72|84.8|K7Z277_CUNLA	PF01370	ctg6807_gene.5	-	0.427502	792
ctg5619_gene.12	LEA_2 domain-containing protein	1.3E-78|56.6|A9NWB5_PICSI	PF03168	ctg5619_gene.12	-	0.427364	793
ctg13713_gene.4	Glycosyl transferase	2.9E-174|38.2|A0A443Q2N7_9MAGN		ctg13713_gene.4	-	0.427177	794
ctg6138_gene.1	AB hydrolase-1 domain-containing protein	1.2E-207|59.0|A0A0D6QV41_ARACU	PF12697	ctg6138_gene.1	-	0.426726	795
ctg13941_gene.4	no homologs found	--|--|--		ctg8332_gene.1	-	0.426566	796
ctg2474_gene.7	Putative oxidase	4.1E-275|87.7|A0A0F7J3M2_TAXBA	PF07250,PF09118	ctg2474_gene.7	-	0.426237	797
ctg390_gene.7	no homologs found	--|--|--		ctg390_gene.7	-	0.425162	798
ctg3814_gene.5	no homologs found	--|--|--		ctg3814_gene.5	-	0.424768	799
ctg8_gene.20	AP2/ERF domain-containing protein	2.6E-67|50.3|C0PQI3_PICSI	PF00847	ctg8_gene.20	-	0.424662	800
ctg3464_gene.3	Acetyltransferase component of pyruvate dehydrogenase complex	3.3E-159|77.0|A0A0C9QSY7_9SPER	PF00364,PF02817,PF00198	ctg3464_gene.3	-	0.423766	801
ctg5894_gene.1	Fe-S_biosyn domain-containing protein	6.5E-71|75.1|A0A0D6QSV8_ARACU	PF01521	removed_for_overlap	-	0.422751	802
ctg6689_gene.6	no homologs found	--|--|--		ctg6689_gene.6	-	0.42272	803
ctg982_gene.9	TPR_REGION domain-containing protein	3.3E-13|30.2|A0A2Z6MB44_TRISU		ctg982_gene.9	-	0.422683	804
ctg7065_gene.5	Uncharacterized protein	2.8E-09|42.9|A0A101M186_PICGL		ctg7065_gene.5	-	0.422498	805
ctg8623_gene.1	Putative oxidoreductase	0.0E+00|99.3|A0A0F7J1F6_TAXBA	PF05199,PF00732	ctg9382_gene.4	-	0.420996	806
ctg14052_gene.1	Phosphotransferase	4.2E-174|60.9|A0A1U7Z6W1_NELNU	PF03727,PF00349	ctg14052_gene.1	-	0.420868	807
ctg9764_gene.4	Tryptophan aminotransferase-related protein	9.2E-128|52.8|A0A2R6QYJ1_ACTCC	PF04864,PF04863	ctg9764_gene.4	-	0.420444	808
ctg2605_gene.4	Diphosphomevalonate decarboxylase	7.3E-104|84.2|C0PTF0_PICSI		ctg2605_gene.4	-	0.419258	809
ctg467_gene.2	Phospholipase D	1.5E-28|82.6|A0A0D6QSJ5_ARACU		ctg467_gene.2	-	0.417936	810
ctg281_gene.6	Uncharacterized protein	1.2E-04|29.6|A0A2U1MPW5_ARTAN	PF14009	ctg281_gene.5	-	0.417308	811
ctg775_gene.2	Glycosyltransferase	6.1E-35|28.5|D5A9K7_PICSI		ctg775_gene.2	-	0.416674	812
ctg3468_gene.6	LRRNT_2 domain-containing protein	9.5E-17|55.7|A0A4S4DFD4_CAMSI		ctg3468_gene.6	-	0.41665	813
ctg176_gene.40	no homologs found	--|--|--		ctg176_gene.40	-	0.416628	814
ctg19545_gene.1	UBIQUITIN_CONJUGAT_2 domain-containing protein	6.4E-58|96.3|B8LP14_PICSI	PF00179	ctg19545_gene.1	-	0.416076	815
ctg1240_gene.12	EF-hand domain-containing protein	9.6E-44|77.9|A0A0D6QR81_ARACU	PF13833	ctg1240_gene.12	-	0.415573	816
ctg8377_gene.2	CYP720B26	2.4E-285|96.6|A0A291FAZ1_TAXWC	PF00067	ctg8377_gene.2	-	0.415212	817
ctg6186_gene.1	AAI domain-containing protein	5.3E-20|42.7|A0A540MED0_MALBA	PF14368	ctg6186_gene.1	-	0.415186	818
ctg3255_gene.2	Thylakoid soluble phosphoprotein TSP	8.1E-08|45.7|A0A2P5DBI3_PARAD	PF11493	ctg3255_gene.2	-	0.414991	819
ctg26488_gene.1	Uncharacterized protein	6.2E-133|55.6|A0A4Y7KRY4_PAPSO		ctg26488_gene.1	-	0.414647	820
ctg2079_gene.5	Putative oxidoreductase	6.4E-56|74.6|A0A0F7J1F6_TAXBA		ctg2079_gene.5	-	0.414523	821
ctg2582_gene.4	TFIIF_beta domain-containing protein	2.0E-90|59.4|A5BGJ2_VITVI		ctg2582_gene.4	-	0.414314	822
ctg2334_gene.5	no homologs found	--|--|--		ctg2334_gene.5	-	0.414117	823
ctg2120_gene.6	Taxoid 2-alpha-hydroxylase	1.4E-256|94.7|Q6JD68_TAXCA	PF00067	ctg2120_gene.6	T2aH	0.413415	824
ctg8157_gene.4	Tetraspanin-31	8.1E-102|65.7|A0A1D1Y084_9ARAE	PF00335	ctg8157_gene.4	-	0.41244	825
ctg8180_gene.4	RRM domain-containing protein	1.2E-75|79.1|A0A0D6QWS3_ARACU	PF00076	ctg8180_gene.4	-	0.41221	826
ctg6577_gene.9	no homologs found	--|--|--		ctg6577_gene.9	-	0.411948	827
ctg1357_gene.11	uncharacterized protein LOC104586722	4.6E-41|61.3|A0A1U7YWK0_NELNU	PF06695	ctg1357_gene.11	-	0.411446	828
ctg1544_gene.1	Aldo_ket_red domain-containing protein	1.5E-150|80.0|A0A0D6QSB4_ARACU	PF00248	ctg1544_gene.1	-	0.41085	829
ctg304_gene.9	DUF4210 domain-containing protein	8.6E-131|40.5|A0A443N7I5_9MAGN	PF13889	ctg304_gene.9	-	0.409802	830
ctg1116_gene.2	Receptor-like serine/threonine-protein kinase	1.0E-277|61.7|A0A0D6QRW0_ARACU	PF00954,PF01453,PF08276,PF00069	ctg1116_gene.2	-	0.409547	831
ctg8129_gene.2	serine/threonine receptor-like kinase NFP	9.6E-49|46.9|A0A1U8BCA1_NELNU		ctg8129_gene.2	-	0.409298	832
ctg107_gene.2	no homologs found	--|--|--		ctg107_gene.2	-	0.409236	833
ctg6306_gene.16	Phytocyanin domain-containing protein	1.8E-29|52.7|A0A4Y7JTI9_PAPSO	PF02298	ctg6306_gene.16	-	0.408678	834
ctg495_gene.2	J domain-containing protein	3.5E-158|89.3|A0A0D6R3E3_ARACU	PF00226,PF01556	ctg495_gene.2	-	0.40854	835
ctg283_gene.19	no homologs found	--|--|--		ctg283_gene.19	-	0.408075	836
ctg37_gene.9	Uncharacterized protein	4.1E-45|75.4|U5CNA2_AMBTC	PF03966	ctg37_gene.9	-	0.407782	837
ctg7119_gene.2	Uncharacterized protein	2.7E-116|74.6|A0A5B7ALQ2_DAVIN	PF01987	ctg7119_gene.2	-	0.407331	838
ctg7306_gene.3	Uncharacterized protein	7.3E-16|39.1|A0A5D2S0S9_GOSMU		ctg7306_gene.3	-	0.4067	839
ctg106_gene.10	Glycosyltransferase	1.6E-121|50.1|B8LR43_PICSI	PF00201	ctg106_gene.10	-	0.406033	840
ctg467_gene.1	Phospholipase D gamma 1-like protein	2.0E-127|50.4|A0A443PEZ6_9MAGN	PF00168	ctg467_gene.1	-	0.405885	841
ctg1668_gene.4	Glycosyltransferase	7.7E-49|55.0|A0A0C9RJF1_9SPER		ctg1668_gene.4	-	0.405751	842
ctg8492_gene.3	Transmembrane 9 superfamily member	8.1E-256|87.8|A0A0D6QSK4_ARACU	PF02990	ctg8492_gene.3	-	0.405233	843
ctg13656_gene.1	Doublesex-and mab-3-related transcription factor	1.2E-49|43.6|A0A2R6Q370_ACTCC		ctg13656_gene.1	-	0.404929	844
ctg5679_gene.4	Ethylene receptor	0.0E+00|91.7|A0A0D6R4M0_ARACU	PF00072,PF00512,PF01590,PF02518	ctg5679_gene.4	-	0.404779	845
ctg1386_gene.4	uncharacterized protein LOC103708959 isoform X2	1.2E-28|33.6|A0A2H3Y2E5_PHODC		ctg1386_gene.4	-	0.404391	846
ctg1035_gene.6	Bifunctional pinoresinol-lariciresinol reductase 2-like protein	8.2E-106|60.1|A0A3S3MLV5_9MAGN	PF05368	ctg1035_gene.6	-	0.40436	847
ctg5630_gene.3	Uncharacterized protein	1.3E-125|69.0|A0A0D6QX74_ARACU	PF04674	ctg5630_gene.3	-	0.40313	848
ctg1237_gene.2	Phospholipase D p1 (Fragment)	0.0E+00|57.5|A0A1D1ZLA0_9ARAE		ctg1237_gene.2	-	0.402851	849
ctg1301_gene.1	Protein kinase domain-containing protein	4.0E-214|74.4|A0A0D6R230_ARACU	PF07714	ctg1301_gene.1	-	0.402038	850
ctg25681_gene.1	CYP94P5	1.8E-259|90.4|A0A291FAV8_TAXWC	PF00067	ctg25681_gene.1	-	0.401554	851
ctg11831_gene.6	EGF-like domain-containing protein	9.9E-26|37.1|A0A446SDE7_TRITD		ctg11831_gene.6	-	0.401553	852
ctg2146_gene.9	Predicted protein	9.9E-14|39.7|A9TVU2_PHYPA	PF09133	ctg2146_gene.9	-	0.401359	853
ctg3998_gene.6	Nucleoside diphosphate kinase	3.2E-74|66.2|A0A0C9S8A6_9SPER	PF00334	ctg3998_gene.6	-	0.401341	854
ctg11752_gene.1	Eukaryotic translation initiation factor 6	7.4E-122|81.3|A0A0D6R5F7_ARACU	PF01912	ctg11752_gene.1	-	0.400618	855
ctg15353_gene.2	Non-specific serine/threonine protein kinase	4.9E-31|55.0|A0A2R6WNY4_MARPO	PF00069	ctg15353_gene.2	-	0.400342	856
ctg2067_gene.7	Uncharacterized protein	2.1E-66|55.6|B8LLG0_PICSI	PF01657	ctg2067_gene.7	-	0.399923	857
ctg2730_gene.3	Histone acetyltransferase	1.7E-165|93.2|A0A328DAX2_9ASTE	PF01853,PF17772	ctg2730_gene.3	-	0.399635	858
ctg13941_gene.1	Proline dehydrogenase	1.5E-218|77.4|A0A0C9RP80_9SPER	PF01619	ctg13941_gene.1	-	0.399584	859
ctg3003_gene.1	C-CAP/cofactor C-like domain-containing protein	2.2E-73|83.3|A0A0D6QRG4_ARACU		ctg3003_gene.1	-	0.399402	860
ctg4477_gene.5	uncharacterized protein LOC107770620	3.4E-25|59.1|A0A1S3Y0C2_TOBAC		ctg12704_gene.3	-	0.398905	861
ctg5996_gene.4	S-(hydroxymethyl)glutathione dehydrogenase	3.7E-39|79.8|A0A0E0K6U2_ORYPU	PF00107	ctg5996_gene.4	-	0.398893	862
ctg235_gene.6	C2 domain-containing protein	8.5E-150|70.2|A0A0D6R1E3_ARACU	PF00168	removed_for_overlap	-	0.39728	863
ctg21621_gene.1	F-box domain-containing protein	1.9E-18|33.8|A0A2R6X9U7_MARPO		ctg3647_gene.14	-	0.397115	864
ctg7950_gene.1	AS2 protein	4.9E-56|51.8|A0A411F6X2_9MONI	PF03195	ctg7950_gene.1	-	0.397104	865
ctg6134_gene.4	Gb3_synth domain-containing protein	7.9E-163|60.0|A0A0D6R0W3_ARACU	PF04572,PF04488	ctg6134_gene.4	-	0.396937	866
ctg10756_gene.1	EF-hand domain pair	3.1E-14|37.0|A0A2U1KHC7_ARTAN	PF13833	ctg10756_gene.1	-	0.396681	867
ctg13549_gene.1	UGT85A (Fragment)	3.2E-115|46.1|A0A0K0M736_PINTB	PF00201	ctg19959_gene.1	-	0.396123	868
ctg292_gene.25	Plant U-box 17 (Fragment)	7.6E-93|73.6|E5G6Z8_9SPER		ctg292_gene.25	-	0.39566	869
ctg14796_gene.1	LysM domain-containing protein	6.2E-15|53.8|A0A2J6M9W5_LACSA		ctg14796_gene.1	-	0.395159	870
ctg12587_gene.4	Uncharacterized protein	8.0E-44|45.7|B8LNH6_PICSI	PF13833,PF13499	ctg12587_gene.4	-	0.395086	871
ctg3278_gene.19	Lipoxygenase	5.9E-89|56.3|A0A0C9S647_9SPER	PF00305	ctg3278_gene.19	-	0.395001	872
ctg1166_gene.4	Uncharacterized protein	5.1E-92|52.9|A0A5B7C3V0_DAVIN	PF00307	ctg1166_gene.4	-	0.394875	873
ctg1558_gene.2	no homologs found	--|--|--		ctg1558_gene.2	-	0.394616	874
ctg2901_gene.5	Uncharacterized protein	1.9E-07|39.5|A9NXF2_PICSI		ctg2901_gene.5	-	0.394435	875
ctg12980_gene.3	Carotenoid cleavage dioxygenase	2.2E-37|58.9|A0A346DA08_CUCMA	PF03055	ctg12980_gene.3	-	0.39443	876
ctg3781_gene.3	Mitochondrial carrier family protein	2.2E-05|28.6|A0A5A7QBX5_STRAF		ctg3781_gene.3	-	0.394381	877
ctg1240_gene.3	EF-hand domain-containing protein	1.8E-50|88.6|A0A0D6QR81_ARACU	PF13833	ctg1240_gene.3	-	0.39434	878
ctg4544_gene.9	SAUR family protein	1.6E-15|53.5|A0A4D9BPZ8_SALSN	PF02519	ctg4544_gene.9	-	0.394239	879
ctg18113_gene.1	RING-type domain-containing protein	4.6E-33|61.6|A0A0D6QZZ7_ARACU	PF13639	ctg18113_gene.1	-	0.394226	880
ctg22360_gene.2	ERF12	2.4E-78|97.5|A0A0P0DHT4_TAXWC	PF00847	ctg21428_gene.1	-	0.394025	881
ctg3480_gene.2	S-(hydroxymethyl)glutathione dehydrogenase	1.5E-44|67.2|A0A4Y7IWP7_PAPSO		ctg3480_gene.2	-	0.393747	882
ctg7553_gene.2	no homologs found	--|--|--		ctg7553_gene.2	-	0.393676	883
ctg1533_gene.7	Sodium/hydrogen exchanger	1.2E-272|87.5|C0PSW3_PICSI	PF00999	removed_for_overlap	-	0.393503	884
ctg1306_gene.6	Anthocyanin 5-aromatic acyltransferase, putative	7.0E-17|41.5|B9SLJ1_RICCO	PF02458	ctg1306_gene.6	-	0.39327	885
ctg15972_gene.6	no homologs found	--|--|--		ctg15972_gene.6	-	0.393007	886
ctg11518_gene.2	no homologs found	--|--|--		ctg3021_gene.4	-	0.392923	887
ctg8_gene.21	AP2/ERF domain-containing protein	2.6E-65|49.6|C0PQI3_PICSI	PF00847	ctg8_gene.21	-	0.392439	888
ctg6522_gene.3	Arf-GAP domain-containing protein	8.0E-80|67.9|A0A0D6QV92_ARACU	PF01412	ctg6522_gene.3	-	0.391859	889
ctg6202_gene.2	DNA topoisomerase 2 (Fragment)	1.4E-45|60.4|A0A1D1YJA0_9ARAE		ctg6202_gene.2	-	0.391812	890
ctg1236_gene.11	protein ULTRAPETALA 1-like isoform X2	3.2E-63|62.4|A0A1U8BMT1_NELNU		ctg1236_gene.11	-	0.391673	891
ctg5826_gene.1	Uncharacterized protein	2.8E-130|57.7|A0A2K1J7R0_PHYPA		ctg5826_gene.1	-	0.391463	892
ctg1551_gene.4	GIY-YIG domain-containing protein	1.6E-56|71.9|A9NKC5_PICSI	PF01541	ctg1551_gene.4	-	0.391394	893
ctg133_gene.4	Clathrin light chain	1.3E-43|62.8|A0A0C9S2J6_9SPER		ctg133_gene.4	-	0.391334	894
ctg4300_gene.3	Protein kinase domain-containing protein	1.7E-104|51.4|A0A4S4EZ69_CAMSI	PF00069,PF08263	ctg4300_gene.3	-	0.39119	895
ctg2069_gene.6	GTPase Der-like isoform X1	9.3E-74|68.0|A0A1S4C913_TOBAC	PF14714	ctg2069_gene.6	-	0.390828	896
ctg20867_gene.1	no homologs found	--|--|--		ctg8433_gene.3	-	0.390707	897
ctg953_gene.12	no homologs found	--|--|--		ctg953_gene.12	-	0.390469	898
ctg2085_gene.2	calcium-dependent protein kinase 17-like	3.1E-84|89.3|A0A1U7W0I6_NICSY	PF00251,PF00069	ctg2085_gene.2	-	0.390378	899
ctg3533_gene.2	Abhydro_lipase domain-containing protein	4.0E-83|51.9|W1PCI9_AMBTC	PF04083	ctg3533_gene.2	-	0.390254	900
ctg7068_gene.1	CRAL-TRIO domain-containing protein	1.2E-26|73.4|A0A0D6R7S5_ARACU		ctg7068_gene.1	-	0.389993	901
ctg4024_gene.7	no homologs found	--|--|--		ctg4024_gene.7	-	0.389638	902
ctg7356_gene.2	Pribosyltran domain-containing protein	2.4E-43|90.9|A0A0D6RAA8_ARACU		ctg7356_gene.2	-	0.387534	903
ctg2960_gene.7	JHL06P13.3 protein	1.3E-172|90.2|E6NUB4_JATCU	PF00270	ctg2960_gene.7	-	0.387496	904
ctg4147_gene.9	TSA: Wollemia nobilis Ref_Wollemi_Transcript_13492_1286 transcribed RNA sequence	1.9E-23|52.5|A0A0C9S7I2_9SPER	PF16913,PF00213	ctg4147_gene.9	-	0.387184	905
ctg505_gene.2	Calcium-transporting ATPase	1.4E-203|76.4|U5DAZ4_AMBTC	PF00122,PF00690	removed_for_overlap	-	0.387041	906
ctg104_gene.22	Late embryogenesis abundant protein	4.4E-30|48.1|Q40853_PICGL		ctg104_gene.22	-	0.386699	907
ctg7216_gene.2	Protein kinase domain-containing protein	3.5E-244|72.2|A0A0D6QXW0_ARACU	PF00069	ctg7216_gene.2	-	0.386456	908
ctg7065_gene.16	AB hydrolase-1 domain-containing protein	1.9E-78|81.7|A0A0D6QUQ4_ARACU	PF00561	ctg7065_gene.16	-	0.386426	909
ctg349_gene.2	AS2 protein	9.5E-57|54.5|A0A411F6X1_9MONI	PF03195	ctg349_gene.2	-	0.385974	910
ctg3959_gene.6	AP2/ERF transcription factor	4.0E-26|51.8|A0A2P5BU56_TREOI	PF00847	ctg3959_gene.6	-	0.385909	911
ctg12001_gene.1	Cellulase domain-containing protein	4.1E-110|78.3|A0A0D6R5D0_ARACU		ctg12001_gene.1	-	0.385738	912
ctg2031_gene.3	F-box/LRR-repeat protein 2	1.1E-81|34.9|A0A1U7ZAL2_NELNU		ctg2031_gene.3	-	0.385553	913
ctg187_gene.20	ACT domain-containing protein	3.4E-251|85.8|A0A0D6R0I7_ARACU	PF00696	ctg187_gene.20	-	0.385396	914
ctg6363_gene.5	Uncharacterized protein	1.3E-04|39.3|A9NX95_PICSI		ctg2337_gene.1	-	0.384901	915
ctg6979_gene.2	no homologs found	--|--|--		ctg6979_gene.2	-	0.384682	916
ctg7723_gene.5	no homologs found	--|--|--	PF12920	ctg10513_gene.3	-	0.384309	917
ctg7457_gene.4	Uncharacterized protein	9.3E-21|37.7|D5A8C1_PICSI		ctg7457_gene.4	-	0.384247	918
ctg643_gene.7	ALA-interacting subunit	2.0E-143|59.7|A9NVU5_PICSI	PF03381	ctg643_gene.7	-	0.384111	919
ctg3033_gene.4	ELYS domain-containing protein	1.1E-29|54.4|W1P2K5_AMBTC	PF13934	ctg6529_gene.2	-	0.383804	920
ctg593_gene.6	Taxane 13-alpha-hydroxylase	6.4E-275|96.5|Q5BU48_9SPER	PF00067	ctg593_gene.6	T13aH2	0.383244	921
ctg1476_gene.4	Protein DETOXIFICATION	1.4E-166|61.1|D5A8J3_PICSI	PF01554	ctg1476_gene.4	-	0.383229	922
ctg33126_gene.2	Terpene synthase	4.0E-33|67.3|S4SC87_9SPER	PF03936	ctg37428_gene.1	-	0.38303	923
ctg1641_gene.2	PDZ domain-containing protein	8.8E-266|81.7|A0A0D6QUH5_ARACU		ctg1641_gene.2	-	0.382709	924
ctg2221_gene.15	Tetratricopeptide repeat-containing domain	1.4E-144|50.4|A0A200R8V5_9MAGN		removed_for_overlap	-	0.382468	925
ctg2829_gene.2	Class III HD-Zip protein HDZ3	0.0E+00|85.5|A0A0A7DPW2_CUNLA	PF01852,PF08670,PF00046	ctg2829_gene.2	-	0.382356	926
ctg2442_gene.3	ATP-dependent DNA helicase RecG	7.8E-12|62.1|A0A0K9PQS3_ZOSMR		ctg2442_gene.3	-	0.382277	927
ctg8799_gene.4	MFS domain-containing protein	3.5E-218|76.7|A0A0D6R8E3_ARACU	PF00083	ctg14769_gene.1	-	0.381489	928
ctg9130_gene.2	Uncharacterized protein (Fragment)	7.3E-12|41.0|K7NLQ5_PINTA	PF14009	ctg9130_gene.2	-	0.381444	929
ctg9590_gene.7	Fe2OG dioxygenase domain-containing protein	1.7E-95|55.1|A0A0D6QX66_ARACU	PF03171,PF14226	ctg9590_gene.5	-	0.381123	930
ctg446_gene.4	no homologs found	--|--|--		ctg446_gene.4	-	0.380626	931
ctg774_gene.3	Protein SABRE	1.2E-42|63.8|A0A3S3P524_9MAGN		ctg774_gene.3	-	0.380358	932
ctg6337_gene.5	Pyruvate kinase	1.1E-64|67.6|A0A0D6QXX7_ARACU	PF00224	ctg6337_gene.5	-	0.37929	933
ctg863_gene.11	Pex14_N domain-containing protein	1.8E-91|54.8|A9NVU8_PICSI	PF04695,PF17733	ctg863_gene.11	-	0.378507	934
ctg15036_gene.1	Abhydrolase_3 domain-containing protein	8.7E-90|53.0|A0A0D6QVT5_ARACU	PF07859	ctg15036_gene.1	-	0.378289	935
ctg918_gene.9	Acyl carrier protein	9.0E-29|56.2|A0A059AJ05_EUCGR	PF00550	ctg918_gene.9	-	0.377924	936
ctg17571_gene.1	RING-type domain-containing protein	6.5E-44|53.2|A0A0D6R5Y0_ARACU	PF13639	ctg17571_gene.1	-	0.377693	937
ctg1401_gene.2	no homologs found	--|--|--		ctg1401_gene.2	-	0.377596	938
ctg3573_gene.10	BnaC05g00510D protein	2.3E-28|37.4|A0A078FQP2_BRANA		ctg3573_gene.10	-	0.377191	939
ctg21256_gene.2	AAA domain-containing protein	2.6E-191|72.7|A0A0D6QS74_ARACU	PF00004,PF14363	ctg21256_gene.2	-	0.3768	940
ctg2073_gene.1	Glycosyltransferase	3.9E-216|74.9|A0A0C9RR65_9SPER	PF00201	ctg2073_gene.1	-	0.376396	941
ctg3255_gene.3	no homologs found	--|--|--		ctg3255_gene.3	-	0.376294	942
ctg1673_gene.2	Heavy metal-associated isoprenylated plant protein 41 isoform B	8.6E-57|54.8|A0A445FQC0_GLYSO	PF10354	ctg1673_gene.2	-	0.376138	943
ctg8738_gene.1	Protein kinase domain-containing protein	2.6E-79|42.9|A0A4S8JZ09_MUSBA	PF00069	ctg8738_gene.1	-	0.375627	944
ctg5158_gene.5	Saposin B-type domain-containing protein	4.4E-62|43.6|A9P283_PICSI		ctg5158_gene.5	-	0.3756	945
ctg1788_gene.3	Predicted protein (Fragment)	5.6E-06|62.5|A9SBM0_PHYPA		ctg1788_gene.3	-	0.37546	946
ctg26133_gene.2	Receptor-like serine/threonine-protein kinase	7.1E-247|56.3|A0A0D6QRW0_ARACU	PF00954,PF01453,PF08276,PF00069	ctg4313_gene.2	-	0.375273	947
ctg3550_gene.1	HXXXD-type acyl-transferase family protein	2.1E-31|68.1|A0A061EKN2_THECC	PF02458	ctg3550_gene.1	-	0.374935	948
ctg2113_gene.6	Ankyrin repeat family protein	4.1E-56|47.7|A0A4Y1RKI9_PRUDU	PF13962	ctg2113_gene.6	-	0.374898	949
ctg17699_gene.5	CYP867E3	3.9E-117|71.5|A0A291FAZ2_TAXWC	PF00067	ctg17699_gene.1	-	0.374465	950
ctg29_gene.33	Glycosyltransferase CAZy family GT34-like protein	7.7E-90|52.9|D8S3T0_SELML	PF05637	ctg29_gene.33	-	0.374273	951
ctg219_gene.9	BTB domain-containing protein	8.6E-24|32.7|A0A0D2N7N9_GOSRA	PF00651	ctg219_gene.9	-	0.374156	952
ctg4092_gene.2	Bidirectional sugar transporter SWEET	1.6E-10|36.2|A0A0C9RK08_9SPER		ctg4092_gene.2	-	0.373869	953
ctg6537_gene.9	Ribose-phosphate pyrophosphokinase 3, mitochondrial	8.7E-07|55.9|A0A2I0AMA2_9ASPA		ctg6537_gene.9	-	0.373653	954
ctg134_gene.1	Dymeclin	4.6E-245|66.6|A0A1D1YGV8_9ARAE	PF09742	removed_for_overlap	-	0.372974	955
ctg1951_gene.6	Epimerase domain-containing protein	3.5E-49|82.5|A9NK67_PICSI		ctg1951_gene.6	-	0.3723	956
ctg687_gene.1	no homologs found	--|--|--		ctg687_gene.1	-	0.372084	957
ctg2230_gene.13	RNase H domain-containing protein	2.7E-177|70.3|A0A2N9HS90_FAGSY	PF05978	ctg2230_gene.13	-	0.371714	958
ctg6609_gene.1	calumenin-B-like	1.4E-120|65.7|A0A1S3Z918_TOBAC		ctg6609_gene.1	-	0.370444	959
ctg11547_gene.1	Lipase_3 domain-containing protein	4.7E-169|60.7|B8LKB6_PICSI	PF01764	ctg11547_gene.1	-	0.370221	960
ctg1420_gene.2	BTB/POZ domain-containing protein	4.9E-106|62.2|A0A5A7QLA3_STRAF	PF00651	ctg1420_gene.2	-	0.369273	961
ctg1719_gene.1	no homologs found	--|--|--		ctg1719_gene.1	-	0.369077	962
ctg3581_gene.2	Lipid phosphate phosphatase 2 isoform X1	4.1E-82|60.2|A0A3S3MSX0_9MAGN	PF01569	ctg3581_gene.2	-	0.368706	963
ctg6103_gene.2	AAI domain-containing protein	1.4E-40|66.1|A0A0D6R162_ARACU	PF14547	ctg6103_gene.2	-	0.368434	964
ctg1056_gene.10	O-fucosyltransferase 19-like	1.4E-186|61.3|A0A1S2YLJ6_CICAR	PF10250	ctg1056_gene.10	-	0.36767	965
ctg13237_gene.4	CYP720B23	2.3E-54|73.1|A0A291FAU0_TAXWC	PF00067	ctg13237_gene.4	-	0.367294	966
ctg11654_gene.2	DIOX_N domain-containing protein	5.6E-24|28.4|A0A2G5EUQ3_AQUCA	PF14226	ctg11654_gene.2	-	0.367093	967
ctg887_gene.19	3'-N-debenzoyltaxol N-benzoyltransferase	6.5E-87|86.3|Q56V25_9SPER	PF02458	ctg887_gene.19	-	0.367065	968
ctg1246_gene.1	Protein kinase domain-containing protein	2.1E-144|63.2|A0A0D6RA20_ARACU		ctg1246_gene.1	-	0.366856	969
ctg6394_gene.4	CYP750C3	3.3E-309|97.9|A0A291FAU5_TAXWC	PF00067	ctg6394_gene.4	-	0.366513	970
ctg1951_gene.5	no homologs found	--|--|--		ctg1951_gene.5	-	0.366116	971
ctg1280_gene.1	Protein CHROMATIN REMODELING 19	2.8E-280|64.6|A0A3S3NRF7_9MAGN	PF00176,PF00271	ctg1280_gene.1	-	0.365886	972
ctg7390_gene.2	3-oxoacyl CoA thiolase	6.4E-160|84.5|A0A2G9HDR4_9LAMI	PF00108,PF02803	ctg7390_gene.2	-	0.365536	973
ctg5098_gene.11	RAP domain-containing protein	2.0E-36|38.7|A0A5J5C4D9_9ASTE		ctg5098_gene.11	-	0.365463	974
ctg427_gene.23	Expansin-like protein B1	6.2E-19|48.6|A0A443PVI2_9MAGN		ctg427_gene.23	-	0.365299	975
ctg6301_gene.3	Protein kinase domain-containing protein	1.0E-134|77.0|A0A4S4D0N5_CAMSI	PF00069	ctg6301_gene.3	-	0.364804	976
ctg4904_gene.2	SDD1 protein (Fragment)	8.5E-197|51.1|A0A0K1YYN1_9SPER	PF02225,PF17766,PF00082,PF05922	ctg4904_gene.2	-	0.364782	977
ctg9093_gene.8	Lipase_3 domain-containing protein	2.7E-209|81.3|A0A0D6QS50_ARACU	PF01764	ctg9093_gene.8	-	0.364742	978
ctg18370_gene.1	F-box protein At2g27310-like	4.6E-78|45.9|A0A2I4GU51_JUGRE		ctg18370_gene.1	-	0.364741	979
ctg5796_gene.2	Putative epoxidase	4.1E-97|62.5|A0A0F7J1F5_TAXBA	PF03171,PF14226	ctg5796_gene.2	-	0.364631	980
ctg10615_gene.5	no homologs found	--|--|--		ctg10615_gene.5	-	0.364442	981
ctg12580_gene.2	Uncharacterized protein	9.4E-43|51.7|D5AAI0_PICSI	PF01754	ctg12580_gene.2	-	0.363883	982
ctg138_gene.2	Glycosyltransferase	3.8E-123|48.2|A0A0D6QS53_ARACU	PF00201	ctg138_gene.2	-	0.363798	983
ctg21007_gene.1	PfkB domain-containing protein	3.0E-165|84.1|A0A0D6QSI0_ARACU	PF00294	ctg21007_gene.1	-	0.363704	984
ctg2667_gene.9	PPM-type phosphatase domain-containing protein	1.9E-35|78.7|D5A8K0_PICSI	PF00481	ctg2667_gene.9	-	0.363514	985
ctg281_gene.5	Uncharacterized protein	4.2E-05|31.0|A0A2U1MPW5_ARTAN	PF14009	ctg281_gene.5	-	0.363323	986
ctg6527_gene.7	PH domain-containing protein	1.4E-139|85.0|A0A0D6QY67_ARACU	PF01237	ctg6527_gene.7	-	0.363155	987
ctg4825_gene.4	ATP-binding cassette transporter	0.0E+00|50.4|D8R9G1_SELML	PF00005,PF00664	ctg4825_gene.4	-	0.363083	988
ctg9018_gene.1	Two-component response regulator	5.1E-47|66.2|A0A2P5DP27_PARAD	PF00072	ctg9018_gene.1	-	0.362814	989
ctg1672_gene.6	serine/threonine receptor-like kinase NFP	8.0E-57|40.4|A0A1U8BCA1_NELNU		ctg1672_gene.6	-	0.36266	990
ctg2074_gene.2	DnaJ domain	2.5E-147|68.4|A0A200R5U1_9MAGN	PF00226	ctg2074_gene.2	-	0.362073	991
ctg11679_gene.5	Chitin-binding type-1 domain-containing protein	3.2E-107|87.3|A0A0D6QUW0_ARACU	PF00182	ctg11679_gene.5	-	0.361925	992
ctg3821_gene.6	protein TPLATE-like	0.0E+00|80.8|A0A1U7Z8V0_NELNU		ctg3821_gene.6	-	0.361879	993
ctg3196_gene.7	ATP synthase subunit O, mitochondrial	4.7E-64|56.0|A0A1D1Z891_9ARAE	PF00213	ctg3196_gene.7	-	0.361845	994
ctg82_gene.1	uncharacterized protein LOC104587460	2.4E-90|65.0|A0A1U7Z8K0_NELNU		ctg82_gene.1	-	0.361736	995
ctg1240_gene.11	EF-hand domain-containing protein	1.1E-44|77.9|A0A0D6QR81_ARACU	PF13833	ctg1240_gene.5	-	0.361576	996
ctg11721_gene.2	Laccase	2.0E-283|78.9|A0A411JJT7_CUNLA	PF07731,PF07732,PF00394	ctg11721_gene.2	-	0.361005	997
ctg3132_gene.3	Reverse transcriptase domain-containing protein	3.3E-08|33.8|A5B1E2_VITVI		ctg3132_gene.3	-	0.359914	998
ctg13533_gene.1	LEA_2 domain-containing protein	3.3E-35|45.2|U5D409_AMBTC	PF03168	ctg17077_gene.1	-	0.359746	999
ctg13458_gene.2	Uncharacterized protein	3.7E-49|62.7|A0A0D6QSI1_ARACU	PF06521	ctg13458_gene.2	-	0.359581	1000
ctg226_gene.3	Uncharacterized protein	9.5E-98|42.1|A0A2K1KUH1_PHYPA		ctg226_gene.3	-	0.359411	1001
ctg1436_gene.3	Thioredoxin domain-containing protein	8.0E-19|65.2|A0A0E0LNW2_ORYPU	PF10417	ctg1436_gene.3	-	0.358665	1002
ctg13648_gene.2	VWFA domain-containing protein	2.7E-126|27.9|D8QQL6_SELML		ctg13648_gene.2	-	0.35848	1003
ctg5250_gene.7	Putative TIR-NBS-LRR protein	5.4E-84|39.5|A0A5B9ZTT0_PINMO	PF00931	ctg5250_gene.7	-	0.358244	1004
ctg3047_gene.5	Methyltransf_11 domain-containing protein	3.2E-58|46.0|A9NZ97_PICSI		ctg3047_gene.5	-	0.358058	1005
ctg7252_gene.1	Pyruvate kinase	5.4E-14|56.0|A0A0C9RR13_9SPER		ctg7252_gene.1	-	0.357868	1006
ctg1449_gene.6	Endoglucanase	6.9E-171|62.8|A0A068V9C3_COFCA	PF00759	ctg1449_gene.6	-	0.357609	1007
ctg484_gene.18	Reverse transcriptase	3.3E-06|29.1|A0A1R3K2D5_COCAP		ctg484_gene.18	-	0.357538	1008
ctg256_gene.10	RING-type domain-containing protein	9.4E-66|45.1|W1P1H6_AMBTC		ctg256_gene.10	-	0.357475	1009
ctg13134_gene.4	Protein kinase domain-containing protein	1.3E-85|42.8|A0A2R6WA62_MARPO	PF00069	ctg13134_gene.4	-	0.356953	1010
ctg20152_gene.3	Aa_trans domain-containing protein	3.2E-188|78.5|A0A0D6R8Q6_ARACU	PF01490	ctg20152_gene.3	-	0.356866	1011
ctg2104_gene.47	no homologs found	--|--|--		ctg2104_gene.20	-	0.356633	1012
ctg15377_gene.5	PKS_ER domain-containing protein	7.9E-118|65.4|A9NLA7_PICSI	PF13602	ctg15377_gene.5	-	0.356513	1013
ctg1987_gene.17	Uncharacterized protein	3.8E-28|48.4|A0A0D6R8U2_ARACU	PF00213	ctg340_gene.3	-	0.356442	1014
ctg2056_gene.5	phosphoglycerate mutase-like protein 1 isoform X1	1.6E-49|65.7|A0A1U7ZMX1_NELNU		ctg2056_gene.5	-	0.356187	1015
ctg21428_gene.1	ERF12	2.2E-88|97.1|A0A0P0DHT4_TAXWC	PF00847	ctg21428_gene.1	-	0.356046	1016
ctg5208_gene.2	Arf-GAP domain-containing protein	7.6E-83|74.0|A0A0D6R0G7_ARACU		ctg5208_gene.2	-	0.356033	1017
ctg8_gene.10	AP2/ERF domain-containing protein	1.2E-62|42.2|A0A0D6QR53_ARACU	PF00847	ctg8_gene.10	-	0.355426	1018
ctg8774_gene.3	calponin homology domain-containing protein DDB_G0272472	1.6E-66|32.6|A0A1U8ATW4_NELNU		ctg8774_gene.3	-	0.355397	1019
ctg3647_gene.8	no homologs found	--|--|--		ctg3647_gene.8	-	0.355339	1020
ctg20382_gene.2	Uncharacterized protein	1.2E-138|47.9|A0A0D6R5D6_ARACU	PF04646	ctg20382_gene.2	-	0.355234	1021
ctg1088_gene.6	Uncharacterized protein	3.4E-20|39.3|A0A4S8IX28_MUSBA		ctg1088_gene.6	-	0.354902	1022
ctg6287_gene.2	Cytochrome b561 and DOMON domain-containing protein	1.7E-58|60.5|A0A0D6R3Z4_ARACU	PF04526	ctg6287_gene.2	-	0.354897	1023
ctg7345_gene.2	Protein kinase domain-containing protein	2.2E-131|46.2|A0A0D6QXM0_ARACU	PF07714	ctg7345_gene.2	-	0.354807	1024
ctg13023_gene.1	CYP76AA66	8.1E-85|90.4|A0A291FAT5_TAXWC	PF00067	ctg24485_gene.1	-	0.354282	1025
ctg9769_gene.5	Heat shock protein 70	5.3E-31|75.8|A0A1I9TK81_SPIOL	PF00012	ctg9769_gene.5	-	0.353575	1026
ctg5984_gene.2	Sister chromatid cohesion protein PDS5-like B-B (Fragment)	1.9E-15|40.0|A0A371FQH5_MUCPR		ctg2209_gene.3	-	0.353508	1027
ctg2120_gene.2	Taxoid 7-beta-hydroxylase	1.1E-285|99.6|G8XSN5_TAXWM	PF00067	ctg2120_gene.1	T7bH1	0.353331	1028
ctg2663_gene.2	mRNA deadenylase subunit	2.2E-59|73.3|A0A2G9GDL2_9LAMI		ctg2663_gene.2	-	0.353215	1029
ctg15992_gene.3	Protein kinase domain-containing protein	2.5E-247|68.1|A0A0D6QXW0_ARACU	PF00069	ctg15992_gene.3	-	0.352785	1030
ctg2667_gene.1	GPI ethanolamine phosphate transferase 2 isoform X1	5.4E-251|43.3|A0A1U7YPV1_NELNU		removed_for_overlap	-	0.352648	1031
ctg1087_gene.2	Putative major intrinsic protein	4.4E-31|63.9|A0A2P6RX41_ROSCH	PF00230	ctg1087_gene.2	-	0.352224	1032
ctg960_gene.1	no homologs found	--|--|--		ctg960_gene.1	-	0.351983	1033
ctg16489_gene.4	PPO1_KFDV domain-containing protein	9.6E-57|58.3|A0A0D6QT32_ARACU	PF12143	ctg16489_gene.4	-	0.351004	1034
ctg17125_gene.1	calcium-dependent protein kinase 26-like isoform X1	1.8E-191|74.4|A0A1U8AFB3_NELNU	PF00069	ctg17125_gene.1	-	0.350864	1035
ctg4984_gene.3	Putative glutamine amidotransferase PB2B2.05	3.9E-132|60.6|A0A3S3M971_9MAGN	PF07722	ctg4984_gene.3	-	0.350834	1036
ctg16895_gene.2	probable CCR4-associated factor 1 homolog 7	1.6E-51|72.7|A0A1U8BGP9_NELNU	PF05623	ctg16895_gene.2	-	0.350683	1037
ctg3036_gene.8	heat shock 70 kDa protein 17	1.3E-138|77.4|A0A1U8Q221_NELNU	PF00012	ctg3036_gene.8	-	0.350203	1038
ctg13724_gene.3	Uncharacterized protein	1.5E-22|47.4|A0A1R3GDX5_9ROSI		ctg13724_gene.3	-	0.350085	1039
ctg12558_gene.2	Protein SIEVE ELEMENT OCCLUSION C	1.1E-07|27.7|SEOC_ARATH		ctg12558_gene.2	-	0.349326	1040
ctg21288_gene.1	Hydrolase_4 domain-containing protein	4.1E-164|82.8|A9NVL6_PICSI	PF12146	ctg21288_gene.1	-	0.349238	1041
ctg836_gene.7	Soluble inorganic pyrophosphatase 4	6.3E-101|86.2|A0A443NT15_9MAGN	PF00719	ctg836_gene.7	-	0.349034	1042
ctg6520_gene.2	Tudor domain-containing protein	2.2E-16|36.4|A0A5J4ZXB3_9ASTE		ctg165_gene.4	-	0.349001	1043
ctg4933_gene.19	no homologs found	--|--|--		ctg4933_gene.19	-	0.348398	1044
ctg887_gene.16	BAHD acyltransferase-like 22	8.7E-226|87.6|A0A515L538_9SPER	PF02458	ctg887_gene.16	-	0.348267	1045
ctg641_gene.1	IGPS domain-containing protein	2.0E-114|68.7|A9NUS4_PICSI	PF00218	ctg641_gene.1	-	0.348125	1046
ctg1446_gene.5	Retrotrans_gag domain-containing protein	8.2E-12|31.8|A0A2U1Q534_ARTAN		ctg1446_gene.5	-	0.348124	1047
ctg23845_gene.1	DNA_pol3_gamma3 domain-containing protein	4.6E-59|36.8|W1NWT7_AMBTC		ctg23845_gene.1	-	0.347533	1048
ctg4819_gene.3	3-phosphoshikimate 1-carboxyvinyltransferase (Fragment)	1.9E-25|38.4|A0A1D1YDV0_9ARAE	PF14009	ctg4819_gene.3	-	0.347013	1049
ctg1698_gene.2	SPL3	3.3E-34|48.1|A0A0K0M728_PINTB		ctg1698_gene.2	-	0.346518	1050
ctg12498_gene.1	RING-type E3 ubiquitin transferase	1.4E-97|49.6|U5D0X3_AMBTC	PF04564	ctg12498_gene.1	-	0.345891	1051
ctg990_gene.3	RING-type domain-containing protein	6.3E-189|72.9|A0A0D6QRG2_ARACU	PF07002	ctg990_gene.3	-	0.345841	1052
ctg6453_gene.12	pre-mRNA-splicing factor CWC25 homolog	5.7E-37|55.4|A0A1U8B0F3_NELNU	PF00118,PF10197	ctg6453_gene.12	-	0.345832	1053
ctg10998_gene.3	F-box protein At2g27310-like	5.1E-93|48.7|A0A2I4GU51_JUGRE		ctg10998_gene.3	-	0.345809	1054
ctg3570_gene.4	NADPH--cytochrome P450 reductase	1.4E-31|61.2|A0A0D6QZT0_ARACU		ctg3570_gene.4	-	0.345211	1055
ctg195_gene.26	Taxadien-5-alpha-ol-O-acetyltransferase	5.0E-219|85.1|A0A0M4G1D0_TAXWM	PF02458	ctg195_gene.26	-	0.344473	1056
ctg23193_gene.1	Lipase_3 domain-containing protein	1.4E-165|69.7|A0A0D6QZW2_ARACU	PF01764	ctg13963_gene.1	-	0.344024	1057
ctg5300_gene.6	Phosphatidylinositol 4-phosphate 5-kinase	2.3E-67|61.2|D8QYN7_SELML	PF01504	ctg5300_gene.6	-	0.343423	1058
ctg11642_gene.5	CYP725A23	6.7E-206|70.5|A0A291FB18_TAXWC	PF00067	ctg11642_gene.5	-	0.34336	1059
ctg9229_gene.8	EF-hand domain pair	4.7E-13|35.5|A0A2U1KHC7_ARTAN	PF13499	ctg9229_gene.8	-	0.343353	1060
ctg2744_gene.5	no homologs found	--|--|--		ctg2744_gene.5	-	0.34335	1061
ctg2650_gene.2	Pectate lyase	1.9E-80|45.8|B8LS41_PICSI		ctg2650_gene.2	-	0.342888	1062
ctg14896_gene.2	Glycosyltransferase	3.4E-153|61.8|A0A0D6QV12_ARACU	PF00201	ctg14896_gene.2	-	0.342739	1063
ctg1676_gene.7	Glycosyltransferase	2.1E-177|66.1|A0A0D6QS53_ARACU	PF00201	ctg1676_gene.5	-	0.342665	1064
ctg2294_gene.1	2-aminoethanethiol dioxygenase	8.2E-51|43.8|A0A1D1XGT4_9ARAE	PF07847	ctg2294_gene.2	-	0.342032	1065
ctg5366_gene.9	Uncharacterized protein	2.3E-224|62.8|V4TVL3_9ROSI	PF01019	ctg5366_gene.9	-	0.341728	1066
ctg484_gene.20	KOW domain-containing protein	4.2E-06|28.3|A0A5J5BX85_9ASTE		ctg484_gene.20	-	0.341178	1067
ctg3561_gene.1	Leuk-A4-hydro_C domain-containing protein	9.6E-42|40.4|D5A828_PICSI	PF09127	ctg3561_gene.1	-	0.341119	1068
ctg125_gene.24	target of Myb protein 1-like	1.4E-07|32.9|A0A1U8GLK2_CAPAN		ctg125_gene.24	-	0.340762	1069
ctg11155_gene.1	Arogenate dehydratase	1.6E-92|51.9|A0A1I9WKA4_PINPS	PF00800	ctg11155_gene.1	-	0.34014	1070
ctg5191_gene.12	Slu7 domain-containing protein	5.3E-262|90.7|A0A0D6R4J5_ARACU	PF11708	ctg5191_gene.12	-	0.339943	1071
ctg1736_gene.18	no homologs found	--|--|--		ctg1736_gene.8	-	0.33954	1072
ctg12587_gene.2	Dihydrodipicolinate synthase	5.7E-28|46.0|A0A1D1YKX7_9ARAE		ctg12587_gene.2	-	0.339448	1073
ctg1729_gene.4	MFS domain-containing protein	6.1E-218|75.5|A0A0D6R8E3_ARACU	PF00083	ctg1729_gene.4	-	0.339222	1074
ctg6827_gene.2	6-phosphogluconate dehydrogenase, decarboxylating	1.3E-251|88.6|A0A0D6QST9_ARACU	PF00393,PF03446	ctg6827_gene.2	-	0.339127	1075
ctg11502_gene.1	Uncharacterized protein	3.6E-24|29.6|A0A5N6Q1Q7_9ASTR	PF01657	ctg11502_gene.1	-	0.337973	1076
ctg21013_gene.1	Aldo/keto reductase	7.3E-140|71.7|A0A200PTT8_9MAGN	PF00248	ctg21013_gene.1	-	0.337874	1077
ctg18613_gene.2	Uncharacterized protein	2.7E-30|48.9|A0A2P5FG69_TREOI	PF05910	ctg775_gene.1	-	0.337725	1078
ctg2251_gene.3	WD_REPEATS_REGION domain-containing protein	4.5E-88|62.5|B8LQ51_PICSI		ctg2251_gene.3	-	0.337541	1079
ctg2130_gene.1	Cysteine synthase, chloroplastic/chromoplastic	2.6E-76|65.5|A0A1D1YEQ2_9ARAE	PF00291	ctg2130_gene.1	-	0.337459	1080
ctg907_gene.10	Uncharacterized protein	2.4E-111|47.7|A0A5D2XJ33_GOSMU		ctg907_gene.10	-	0.337211	1081
ctg3470_gene.7	protein SMAX1-LIKE 3-like	8.9E-82|41.9|A0A1U8A6S3_NELNU		ctg3470_gene.7	-	0.336798	1082
ctg3598_gene.2	Cysteine synthase	2.0E-157|71.9|A0A0C9QV94_9SPER	PF00291	ctg3598_gene.2	-	0.336688	1083
ctg10607_gene.3	Transmembrane protein TauE like	1.0E-149|68.9|A0A200R5C3_9MAGN	PF01925	ctg10607_gene.3	-	0.336573	1084
ctg2056_gene.13	protein odr-4 homolog	7.5E-109|46.9|A0A2H3X562_PHODC	PF14778	removed_for_overlap	-	0.336199	1085
ctg1687_gene.3	Uncharacterized protein	1.0E-18|30.5|A9NYX3_PICSI	PF07816	ctg1687_gene.3	-	0.336053	1086
ctg6502_gene.2	SOR_SNZ domain-containing protein	2.6E-160|93.2|A0A0D6R1N2_ARACU	PF01680	ctg6502_gene.2	-	0.33603	1087
ctg1459_gene.4	Uncharacterized protein	1.6E-127|53.6|A0A2K1L7M9_PHYPA	PF07231,PF07014	ctg1459_gene.4	-	0.335509	1088
ctg447_gene.2	CYP725A19	6.9E-200|69.3|A0A291FAY5_TAXWC	PF00067	ctg447_gene.1	TOT3	0.335436	1089
ctg32233_gene.1	SRF-TF domain-containing protein	1.4E-04|27.2|A0A1Q3DCS7_CEPFO		ctg9785_gene.3	-	0.335228	1090
ctg8799_gene.3	MFS domain-containing protein	6.1E-159|77.0|A0A0D6R8E3_ARACU	PF00083	ctg14769_gene.1	-	0.335092	1091
ctg1632_gene.6	no homologs found	--|--|--		ctg1632_gene.6	-	0.334899	1092
ctg8035_gene.1	Putative acyl-activating enzyme 5, peroxisomal	1.7E-199|61.9|A0A3S3N0W7_9MAGN	PF00501,PF13193	ctg8035_gene.1	-	0.334806	1093
ctg5987_gene.4	Kinesin-like protein	5.5E-59|61.8|W1PD52_AMBTC	PF00225	ctg5987_gene.4	-	0.3347	1094
ctg2851_gene.8	Fe2OG dioxygenase domain-containing protein	1.9E-146|72.8|A0A0D6QSR2_ARACU	PF03171,PF14226	ctg2851_gene.8	-	0.33466	1095
ctg13789_gene.1	TFIIB-type domain-containing protein	1.0E-07|30.4|A0A068TLD7_COFCA		ctg13789_gene.1	-	0.334602	1096
ctg11500_gene.2	LOW QUALITY PROTEIN: zinc finger CCCH domain-containing protein ZFN-like	5.9E-73|66.9|A0A2H3ZEL0_PHODC	PF00642	ctg11500_gene.2	-	0.334421	1097
ctg1322_gene.28	Uncharacterized protein	3.2E-11|43.5|M1BJC9_SOLTU	PF07816	ctg1322_gene.29	-	0.334246	1098
ctg5085_gene.4	Protein kinase domain-containing protein	2.0E-175|80.2|A9NXM3_PICSI	PF07714	ctg5085_gene.4	-	0.334209	1099
ctg7437_gene.2	SAM domain-containing protein	1.0E-189|53.7|W1PEU8_AMBTC	PF00536,PF07522	ctg7437_gene.2	-	0.334101	1100
ctg477_gene.5	Protein disulfide-isomerase	1.6E-164|72.0|B8LMY5_PICSI	PF13848,PF00085	ctg477_gene.5	-	0.333848	1101
ctg5191_gene.28	no homologs found	--|--|--		ctg5191_gene.28	-	0.333218	1102
ctg11989_gene.1	RNA-binding protein BRN1	4.6E-34|76.4|A0A199VVE3_ANACO	PF00076	ctg11989_gene.1	-	0.333065	1103
ctg4088_gene.6	CYP750C8	4.5E-78|59.7|A0A291FAW6_TAXWC	PF00067	ctg4088_gene.6	-	0.33283	1104
ctg10605_gene.12	no homologs found	--|--|--		ctg10605_gene.3	-	0.332057	1105
ctg5309_gene.5	Replication protein A subunit	1.0E-77|34.8|A0A0D6R679_ARACU	PF08646,PF16900	ctg360_gene.5	-	0.331893	1106
ctg932_gene.1	AP2/ERF domain-containing protein	1.6E-81|60.2|A0A0D6RAM1_ARACU	PF00847	ctg932_gene.1	-	0.331424	1107
ctg10729_gene.1	RING-type domain-containing protein	3.5E-45|55.4|A0A0D6R1A7_ARACU	PF13639	ctg10729_gene.1	-	0.331106	1108
ctg4037_gene.4	Receptor-like serine/threonine-protein kinase	2.2E-114|70.0|A0A0D6QRW0_ARACU	PF00069	ctg4037_gene.4	-	0.331058	1109
ctg2647_gene.4	Putative epoxidase	1.7E-36|52.9|A0A0F7J1F5_TAXBA	PF03171	ctg2647_gene.4	-	0.330533	1110
ctg7598_gene.2	10-beta-hydroxylase	2.0E-49|59.9|H9BII4_9SPER	PF00067	ctg7598_gene.2	-	0.330516	1111
ctg19008_gene.1	no homologs found	--|--|--		ctg5856_gene.4	-	0.330467	1112
ctg10965_gene.5	putative UPF0481 protein At3g02645	9.7E-61|31.5|A0A1S3VA39_VIGRR	PF03140	ctg10965_gene.5	-	0.330324	1113
ctg1104_gene.6	RNase H domain-containing protein	8.1E-11|46.8|A0A117NIL6_PICGL		ctg1104_gene.6	-	0.330231	1114
ctg691_gene.17	Protein RDM16	4.5E-33|39.8|A0A438JXY1_VITVI		ctg691_gene.17	-	0.330085	1115
ctg3866_gene.3	DUF1336 domain-containing protein	1.9E-61|78.2|A0A0D6R804_ARACU	PF07059	ctg3866_gene.3	-	0.330037	1116
ctg10699_gene.5	IGR domain-containing protein	2.2E-28|77.6|A0A0D6QXN6_ARACU	PF09597	ctg10699_gene.5	-	0.329906	1117
ctg5856_gene.4	no homologs found	--|--|--		ctg5856_gene.4	-	0.329877	1118
ctg1297_gene.2	BSU5	1.3E-94|65.9|A0A0K0M797_PINTB	PF13561	ctg1297_gene.2	-	0.329874	1119
ctg3377_gene.2	4-coumarate--CoA ligase-like 5	4.3E-54|74.1|A0A314XUM5_PRUYE	PF13193	ctg3377_gene.2	-	0.329459	1120
ctg4075_gene.12	NB-ARC domain-containing protein	3.0E-25|26.6|C0PPX1_PICSI		ctg4075_gene.12	-	0.329434	1121
ctg7565_gene.1	Protein kinase domain-containing protein	8.4E-154|80.9|A0A0D6R382_ARACU	PF00069	ctg7565_gene.1	-	0.329108	1122
ctg10169_gene.1	Exostosin family protein	3.3E-122|52.6|A0A5A7PAW0_STRAF	PF03016	ctg10169_gene.1	-	0.328803	1123
ctg6209_gene.7	Glycosyltransferase CAZy family GT34-like protein	1.3E-49|41.8|D8S3T0_SELML	PF05637	ctg6209_gene.7	-	0.32878	1124
ctg7144_gene.3	no homologs found	--|--|--		ctg386_gene.2	-	0.328622	1125
ctg7725_gene.3	5'-3' exoribonuclease	3.8E-136|59.8|A0A2R6WDK2_MARPO	PF17846	ctg7725_gene.3	-	0.328248	1126
ctg16539_gene.1	Ubiquitin carboxyl-terminal hydrolases family 2	9.2E-159|50.6|A0A200PNM6_9MAGN	PF00443	ctg16539_gene.1	-	0.327516	1127
ctg4544_gene.6	auxin-responsive protein SAUR32	2.6E-17|51.3|A0A1S3W1F4_VIGRR	PF02519	ctg4544_gene.6	-	0.327307	1128
ctg14385_gene.3	Uncharacterized protein	6.1E-72|51.7|A0A5D2EGF9_GOSDA	PF00106	ctg14385_gene.3	-	0.327041	1129
ctg4401_gene.1	NAC domain-containing protein	2.0E-22|65.9|A9NZG8_PICSI		ctg14600_gene.2	-	0.326756	1130
ctg24774_gene.1	U-box domain-containing protein	4.5E-90|76.0|A0A0D6QX27_ARACU	PF04564	ctg12032_gene.5	-	0.326634	1131
ctg301_gene.32	DUF1664 domain-containing protein	2.3E-111|66.7|A0A0D6QUD1_ARACU	PF07889	ctg301_gene.32	-	0.326392	1132
ctg2950_gene.4	Pyruvate kinase	4.2E-47|46.5|A0A1S2XJJ5_CICAR	PF00224	ctg2950_gene.4	-	0.326378	1133
ctg3047_gene.2	Methyltransf_11 domain-containing protein	7.8E-62|47.8|A0A2K2ACL6_POPTR	PF08241	ctg3047_gene.2	-	0.326366	1134
ctg117_gene.20	no homologs found	--|--|--		ctg117_gene.20	-	0.325782	1135
ctg2887_gene.4	Manganese tracking factor	6.2E-41|73.2|A0A2U1LEH6_ARTAN	PF00153	ctg2887_gene.4	-	0.32578	1136
ctg9929_gene.1	mechanosensitive ion channel protein 2, chloroplastic-like	2.9E-168|46.0|A0A1U8BCE6_NELNU	PF00924	ctg9929_gene.1	-	0.325667	1137
ctg3666_gene.3	Multidrug resistance associated protein 2	1.2E-24|61.6|A0A0U1ZXW8_PINRA		ctg3666_gene.3	-	0.325667	1138
ctg1789_gene.5	Aa_trans domain-containing protein	2.9E-49|75.4|D5A7Z1_PICSI	PF01490	ctg1789_gene.5	-	0.325615	1139
ctg361_gene.5	no homologs found	--|--|--		ctg361_gene.5	-	0.325527	1140
ctg16802_gene.1	Putative oxidoreductase	3.3E-266|89.5|A0A0F7J1F6_TAXBA	PF05199,PF00732	ctg16802_gene.1	-	0.325247	1141
ctg7801_gene.2	Cytochrome b561 and DOMON domain-containing protein	6.0E-127|53.3|A9NRH1_PICSI		ctg7801_gene.2	-	0.325204	1142
ctg11072_gene.1	Protein kinase domain-containing protein	1.3E-101|61.7|A0A0D6R681_ARACU		ctg11072_gene.1	-	0.325196	1143
ctg1790_gene.3	Fe2OG dioxygenase domain-containing protein	6.7E-71|59.1|D7T1T3_VITVI		ctg1790_gene.3	-	0.325098	1144
ctg229_gene.4	ZF-HD dimerization-type domain-containing protein	2.6E-45|47.9|B8LM96_PICSI	PF04770	ctg229_gene.4	-	0.324854	1145
ctg17654_gene.2	myosin-1B isoform X2	1.3E-11|30.2|A0A1U8A105_NELNU		ctg17654_gene.2	-	0.324747	1146
ctg23909_gene.1	jasmonate O-methyltransferase-like	5.4E-58|41.5|A0A1U8AGU5_NELNU	PF03492	ctg23909_gene.1	-	0.32472	1147
ctg3558_gene.4	Receptor-like protein 12	1.0E-07|56.0|A0A438GIT7_VITVI		ctg6665_gene.7	-	0.324684	1148
ctg13101_gene.1	Serine/threonine-protein kinase STY8 (Fragment)	5.3E-49|59.6|A0A371HU24_MUCPR		ctg13101_gene.1	-	0.324679	1149
ctg1940_gene.1	Dynein light chain	7.7E-29|65.6|G7LAI0_MEDTR	PF01221	ctg1940_gene.1	-	0.32424	1150
ctg1524_gene.7	Bulb-type lectin domain-containing protein	8.2E-102|45.0|A0A2C9UFH5_MANES	PF01453	ctg1524_gene.7	-	0.324206	1151
ctg3442_gene.3	BAG family molecular chaperone regulator 4	3.3E-91|57.3|A0A2H3ZCB1_PHODC	PF02179	ctg3442_gene.3	-	0.324026	1152
ctg6842_gene.6	no homologs found	--|--|--		ctg6842_gene.6	-	0.323933	1153
ctg621_gene.2	SANT/Myb domain	3.8E-287|49.7|A0A200Q0W2_9MAGN	PF06584	removed_for_overlap	-	0.323587	1154
ctg168_gene.8	60S ribosomal protein L3	2.7E-34|81.1|A0A2I0W5X8_9ASPA	PF00297	ctg168_gene.8	-	0.323415	1155
ctg7296_gene.2	Myb family transcription factor	2.6E-80|47.9|D1LXI9_9ROSI	PF13921	ctg7296_gene.2	-	0.323398	1156
ctg4477_gene.6	probable calcium-binding protein CML41	6.9E-15|39.0|A0A1U8A0A1_NELNU		ctg10756_gene.1	-	0.32296	1157
ctg4108_gene.8	U-box domain-containing protein	2.2E-31|60.3|A0A5D2JCZ0_GOSTO	PF10408	ctg4108_gene.8	-	0.322549	1158
ctg7801_gene.6	RING-type domain-containing protein	8.3E-27|53.0|A0A0D6R7V2_ARACU	PF13639	ctg7801_gene.6	-	0.322288	1159
ctg4504_gene.6	Uncharacterized protein	8.4E-48|49.7|A0A200PXS2_9MAGN		ctg3853_gene.5	-	0.321503	1160
ctg13585_gene.1	Cinnamyl alcohol dehydrogenase	9.0E-116|80.2|K7YKR9_CUNLA	PF08240	ctg13585_gene.1	-	0.321263	1161
ctg404_gene.8	Threonine dehydratase	9.9E-300|82.7|A0A0D6R5L1_ARACU	PF00585,PF00291	ctg404_gene.8	-	0.321123	1162
ctg844_gene.4	Protein kinase domain-containing protein	5.6E-83|45.4|A0A2K1IPE1_PHYPA	PF00069	ctg844_gene.4	-	0.321109	1163
ctg515_gene.9	CRAL-TRIO domain-containing protein	1.5E-133|63.0|A0A0D6R9S3_ARACU	PF00650	removed_for_overlap	-	0.320836	1164
ctg6848_gene.1	LMBR1 domain-containing protein 2 homolog A	1.3E-213|77.1|A0A2H3XZ17_PHODC	PF04791	ctg6848_gene.1	-	0.320795	1165
ctg6054_gene.1	N-acetyltransferase domain-containing protein	2.8E-267|79.8|A0A0D6QUX1_ARACU	PF00583,PF00696	ctg6054_gene.1	-	0.320739	1166
ctg4388_gene.11	no homologs found	--|--|--		ctg4388_gene.11	-	0.32064	1167
ctg124_gene.6	WD40 repeat	6.7E-72|66.2|A0A200PUB7_9MAGN		ctg124_gene.6	-	0.320279	1168
ctg4329_gene.2	Heat shock protein 70 (Hsp 70) family protein	0.0E+00|86.7|A0A061G7G7_THECC	PF00012	ctg4329_gene.2	-	0.320148	1169
ctg1093_gene.2	Polyadenylate-binding protein	4.6E-14|79.6|A0A3S3MYZ6_9MAGN		ctg1093_gene.2	-	0.319436	1170
ctg136_gene.3	SWIM-type domain-containing protein	1.8E-42|28.3|W1P331_AMBTC		ctg7578_gene.6	-	0.31937	1171
ctg1589_gene.36	Putative copper-transporting ATPase HMA5 (Fragment)	1.2E-49|67.8|A0A1D1ZLI5_9ARAE	PF00702	ctg1589_gene.13	-	0.319141	1172
ctg1988_gene.22	Chalcone_isomerase domain-containing protein	6.0E-20|26.5|A0A5J5VBY8_GOSBA		ctg1988_gene.22	-	0.319071	1173
ctg23395_gene.1	R2R3MYB7	6.1E-114|59.5|A0A222UAA8_GINBI	PF00249	ctg23395_gene.1	-	0.319014	1174
ctg4432_gene.14	Predicted protein	8.3E-11|84.2|A9SRP5_PHYPA		ctg4432_gene.14	-	0.318932	1175
ctg23164_gene.1	Putative oxidoreductase	1.2E-216|69.7|A0A0F7J3N0_TAXBA	PF05199,PF00732	ctg23164_gene.1	-	0.318901	1176
ctg4120_gene.3	Protein kinase domain-containing protein (Fragment)	8.6E-78|48.3|A0A2G5E3T4_AQUCA	PF04862,PF00069	ctg4120_gene.3	-	0.31882	1177
ctg3988_gene.6	protein ILITYHIA	0.0E+00|69.2|A0A2H3YBN5_PHODC		ctg3988_gene.6	-	0.318817	1178
ctg8379_gene.14	Putative TIR-NBS-LRR protein	1.0E-44|38.0|A0A5B9ZTT0_PINMO		ctg8379_gene.14	-	0.318713	1179
ctg4807_gene.7	no homologs found	--|--|--		ctg4807_gene.7	-	0.318627	1180
ctg7545_gene.2	Protein kinase domain-containing protein	2.9E-73|52.3|A0A059C7T6_EUCGR	PF00069	ctg7545_gene.2	-	0.318624	1181
ctg3814_gene.2	GB1/RHD3-type G domain-containing protein	7.3E-148|62.2|W1P3D1_AMBTC		removed_for_overlap	-	0.318469	1182
ctg6793_gene.2	PREDICTED: non-canonical poly(A) RNA polymerase	1.9E-45|48.1|A0A5E4GDV0_PRUDU		ctg6793_gene.2	-	0.318271	1183
ctg907_gene.9	uncharacterized protein LOC104612806 isoform X1	4.4E-06|31.7|A0A1U8BNL4_NELNU		ctg907_gene.9	-	0.317691	1184
ctg10052_gene.2	no homologs found	--|--|--		ctg10052_gene.2	-	0.317596	1185
ctg235_gene.5	Uncharacterized protein	3.4E-11|37.4|A9NKF7_PICSI		ctg235_gene.5	-	0.316898	1186
ctg4082_gene.5	no homologs found	--|--|--		ctg4082_gene.5	-	0.316755	1187
ctg1910_gene.2	TAXi_C domain-containing protein (Fragment)	9.4E-14|46.5|H9V180_PINTA		ctg1910_gene.2	-	0.315952	1188
ctg48_gene.28	Glutamate receptor	2.6E-164|50.4|A0A5B6X260_9ROSI	PF01094	ctg48_gene.28	-	0.315888	1189
ctg8686_gene.3	myb-related protein 315	1.5E-66|64.2|A0A1U8B564_NELNU	PF00249	ctg8686_gene.3	-	0.315646	1190
ctg638_gene.7	Putative epoxidase	2.4E-65|47.8|A0A0F7J1F5_TAXBA	PF03171,PF14226	ctg638_gene.7	-	0.315595	1191
ctg10826_gene.3	Glyco_18 domain-containing protein	1.7E-131|66.5|A0A0D6QW66_ARACU	PF00704	ctg10826_gene.3	-	0.315507	1192
ctg1116_gene.7	U-box domain-containing protein	2.3E-246|77.3|A0A0D6R5F2_ARACU	PF04564	ctg1116_gene.7	-	0.315373	1193
ctg3797_gene.2	Acidic thaumatin-like protein 12	7.7E-133|99.6|A2TEH4_9SPER	PF00314	ctg8933_gene.4	-	0.315323	1194
ctg1876_gene.4	no homologs found	--|--|--		ctg1876_gene.4	-	0.315241	1195
ctg3781_gene.10	no homologs found	--|--|--		ctg3781_gene.10	-	0.315104	1196
ctg6139_gene.1	Arginyl-tRNA--protein transferase 2 isoform X2	1.2E-162|49.8|A0A443NJU5_9MAGN	PF04377,PF04376	ctg6139_gene.1	-	0.314746	1197
ctg9064_gene.5	Hydroxymethyl glutaryl CoA reductase (Fragment)	2.4E-07|80.6|Q6QEK2_TAXWC		ctg9064_gene.5	-	0.314624	1198
ctg5740_gene.6	Aconitate hydratase	0.0E+00|88.0|A0A5A7T9U3_CUCME	PF00694,PF00330	ctg5740_gene.6	-	0.313871	1199
ctg24244_gene.4	no homologs found	--|--|--		ctg24244_gene.4	-	0.313868	1200
ctg3734_gene.2	PH domain-containing protein	9.6E-165|83.2|B8LLZ0_PICSI	PF01237	ctg3734_gene.2	-	0.31383	1201
ctg1325_gene.1	HAUS6_N domain-containing protein	9.3E-16|67.8|A0A022RWA3_ERYGU		ctg1325_gene.1	-	0.313828	1202
ctg3167_gene.1	FAD-binding PCMH-type domain-containing protein	7.7E-174|55.4|B8LR72_PICSI	PF01565,PF04030	ctg3167_gene.1	-	0.313397	1203
ctg4281_gene.6	no homologs found	--|--|--		ctg4281_gene.6	-	0.313244	1204
ctg13285_gene.3	Citrate synthase	2.2E-63|83.1|A0A0C9S6M1_9SPER	PF00285	ctg13285_gene.3	-	0.312855	1205
ctg10685_gene.3	Replication protein A subunit	2.6E-76|34.6|A0A2P5YQA1_GOSBA	PF08646,PF16900	ctg10685_gene.3	-	0.312708	1206
ctg4891_gene.3	Protein SIEL	8.4E-62|30.0|A0A314Z0U3_PRUYE		ctg4891_gene.3	-	0.312419	1207
ctg67_gene.10	Protein kinase domain-containing protein	8.3E-223|48.6|U5CXP1_AMBTC	PF07714,PF12819	ctg67_gene.10	-	0.311937	1208
ctg5825_gene.1	Dirigent protein	3.3E-24|41.9|A0A3S3R8K7_9MAGN	PF03018	ctg5825_gene.1	-	0.311845	1209
ctg7427_gene.13	LRK1	4.8E-220|53.2|A0A0K0M729_PINTB	PF07714,PF12819	ctg7427_gene.13	-	0.31166	1210
ctg10543_gene.1	AB hydrolase-1 domain-containing protein	2.0E-127|74.8|A0A067JNP3_JATCU		ctg10543_gene.1	-	0.311109	1211
ctg3388_gene.4	Dirigent protein	6.7E-26|42.3|A0A3S3R8K7_9MAGN	PF03018	ctg3388_gene.4	-	0.311037	1212
ctg1985_gene.6	Acyl-coenzyme A thioesterase 9, mitochondrial-like protein isoform X2	4.0E-22|81.5|A0A443Q139_9MAGN		ctg1985_gene.6	-	0.310718	1213
ctg10650_gene.1	no homologs found	--|--|--		ctg10650_gene.1	-	0.310435	1214
ctg5612_gene.2	protein TORNADO 1	4.2E-26|53.0|A0A1U7ZLU9_NELNU		ctg8084_gene.3	-	0.310253	1215
ctg1988_gene.19	BAH-PHD domain-containing protein	1.4E-91|77.3|A9TRM7_PHYPA	PF01426	ctg1988_gene.19	-	0.309993	1216
ctg502_gene.6	Phenylalanoyl CoA ligase	7.9E-217|63.4|A0A0E3JHZ7_TAXBA	PF00501	ctg502_gene.6	-	0.30935	1217
ctg6757_gene.2	Protein kinase domain-containing protein	9.7E-111|70.0|A0A0D6R0J1_ARACU	PF00069	ctg6757_gene.2	-	0.309316	1218
ctg14778_gene.7	Calcium dependent protein kinase 16	2.0E-14|50.0|A0A061DGM1_THECC		ctg14778_gene.7	-	0.308804	1219
ctg6103_gene.3	AAI domain-containing protein	1.8E-42|71.2|A0A0D6R162_ARACU	PF14547	ctg6103_gene.3	-	0.308795	1220
ctg30310_gene.1	Oxidored_FMN domain-containing protein	2.4E-95|50.9|A0A0D6QYB7_ARACU	PF00724	ctg30310_gene.1	-	0.308636	1221
ctg35938_gene.1	CYP750C20	1.5E-67|62.8|A0A291FB33_TAXWC	PF00067	ctg41879_gene.1	-	0.308348	1222
ctg19796_gene.2	no homologs found	--|--|--		ctg19796_gene.2	-	0.308289	1223
ctg6527_gene.8	PH domain-containing protein	4.4E-78|76.4|A0A0D6QY67_ARACU	PF01237	ctg6527_gene.8	-	0.308136	1224
ctg1388_gene.8	Early response to dehydration 15-like protein (Fragment)	3.7E-14|65.0|Q5MEE1_PSEMZ		ctg1388_gene.8	-	0.308121	1225
ctg1961_gene.3	Protein kinase domain-containing protein	5.9E-21|85.5|A0A218VW31_PUNGR		ctg1961_gene.3	-	0.307776	1226
ctg18021_gene.2	no homologs found	--|--|--		ctg18021_gene.2	-	0.30775	1227
ctg13508_gene.2	Uncharacterized protein	3.5E-110|45.2|A0A0D6QR66_ARACU	PF01657,PF00069	ctg13508_gene.2	-	0.30769	1228
ctg8026_gene.1	Uncharacterized protein	1.2E-31|43.1|B8LN85_PICSI		ctg8026_gene.1	-	0.307615	1229
ctg5585_gene.2	Polynucleotidyl transferase, ribonuclease H-like superfamily protein isoform 1	2.5E-20|71.9|A0A061G812_THECC		ctg5585_gene.2	-	0.307244	1230
ctg501_gene.3	Replication protein A subunit	1.7E-77|37.5|A0A0D2VHE0_GOSRA	PF16900,PF08646	ctg4346_gene.3	-	0.306416	1231
ctg2132_gene.2	AAI domain-containing protein	1.4E-30|74.7|A0A0D6R162_ARACU	PF14547	ctg2132_gene.2	-	0.305929	1232
ctg4783_gene.3	Fe2OG dioxygenase domain-containing protein	3.3E-81|75.0|A0A0D6QUJ5_ARACU		ctg4783_gene.3	-	0.305236	1233
ctg11829_gene.1	Glucose-6-phosphate 1-dehydrogenase	6.1E-223|76.8|A0A0D6R4N7_ARACU	PF02781,PF00479	ctg11829_gene.1	-	0.305079	1234
ctg17922_gene.1	Lipase_3 domain-containing protein	1.7E-64|63.1|B8LK97_PICSI	PF01764	ctg14774_gene.1	-	0.305041	1235
ctg13664_gene.2	Oxidored_FMN domain-containing protein	8.5E-69|55.6|A0A0D6QYB7_ARACU	PF00724	ctg13664_gene.2	-	0.304859	1236
ctg426_gene.7	C2H2-type domain-containing protein	1.6E-30|51.6|D5A8P1_PICSI		ctg9554_gene.1	-	0.30463	1237
ctg12958_gene.1	no homologs found	--|--|--		ctg12958_gene.1	-	0.30315	1238
ctg100_gene.2	CMP/dCMP-type deaminase domain-containing protein	2.3E-95|92.5|A0A0D6R0B2_ARACU	PF00383	removed_for_overlap	-	0.303113	1239
ctg24377_gene.2	no homologs found	--|--|--		ctg24377_gene.2	-	0.302958	1240
ctg16_gene.17	no homologs found	--|--|--		ctg16_gene.17	-	0.302613	1241
ctg1708_gene.4	DNA-directed RNA polymerase II subunit RPB1	1.9E-41|48.0|A0A1D1XPK6_9ARAE		ctg1708_gene.4	-	0.302592	1242
ctg51390_gene.2	Putative nucleoredoxin 1 (Fragment)	3.7E-09|24.1|A0A1D1XVA2_9ARAE		ctg5886_gene.1	-	0.302475	1243
ctg3909_gene.36	MYND-type domain-containing protein	9.5E-14|48.6|A0A0D6R3W0_ARACU		ctg3909_gene.36	-	0.30246	1244
ctg1164_gene.13	Zeta_toxin domain-containing protein	1.9E-20|46.8|B9S4U1_RICCO		ctg1164_gene.13	-	0.30227	1245
ctg3029_gene.1	no homologs found	--|--|--		ctg3029_gene.1	-	0.301721	1246
ctg835_gene.8	no homologs found	--|--|--		ctg8758_gene.3	-	0.301705	1247
ctg4024_gene.9	no homologs found	--|--|--		ctg8758_gene.3	-	0.301569	1248
ctg1410_gene.7	DNA-directed RNA polymerase subunit beta (Fragment)	8.5E-279|81.4|A0A0K0M7B6_PINTB	PF00562,PF04560	ctg1410_gene.7	-	0.301553	1249
ctg6807_gene.4	Cinnamoyl-CoA reductase	6.4E-70|68.0|K7Z277_CUNLA		ctg6807_gene.4	-	0.301461	1250
ctg1244_gene.15	R2R3MYB35	1.9E-220|67.6|A0A222UAP3_GINBI	PF00249	ctg1244_gene.15	-	0.300831	1251
ctg4313_gene.88	PKS_ER domain-containing protein	7.0E-10|78.4|B8LPL9_PICSI		ctg4313_gene.4	-	0.300542	1252
ctg3906_gene.5	PKS_ER domain-containing protein	3.2E-151|84.4|A0A0D6QS37_ARACU	PF13602	ctg3906_gene.5	-	0.300431	1253
ctg6992_gene.6	MYND-type domain-containing protein	1.6E-28|53.4|A0A444E794_ENSVE		ctg6992_gene.6	-	0.300399	1254
ctg20171_gene.1	Sister chromatid cohesion protein PDS5 B	2.0E-41|44.1|A0A1D1Z6W4_9ARAE		ctg132_gene.7	-	0.299762	1255
ctg10863_gene.1	TSA: Wollemia nobilis Ref_Wollemi_Transcript_25659_965 transcribed RNA sequence	3.8E-32|78.1|A0A0C9RQ98_9SPER	PF13499	ctg10863_gene.1	-	0.299337	1256
ctg1442_gene.3	EF-hand domain	2.1E-40|55.8|A0A200R7D9_9MAGN		ctg1442_gene.3	-	0.29895	1257
ctg8965_gene.1	Inducer of CBF expression 2	6.4E-79|57.5|A0A060A4G6_VITRI		ctg8965_gene.1	-	0.298605	1258
ctg3572_gene.7	Thioredoxin domain-containing protein	6.6E-74|76.8|A0A0D6QZ83_ARACU	PF00085	ctg3572_gene.7	-	0.298544	1259
ctg501_gene.4	TIR domain-containing protein	6.2E-21|44.5|A0A0D6QUE0_ARACU		ctg501_gene.4	-	0.298397	1260
ctg2260_gene.2	Auxin efflux carrier component (Fragment)	1.2E-24|83.1|A0A075IGX0_AMEAR	PF03547	ctg2260_gene.2	-	0.298318	1261
ctg1951_gene.3	Epimerase domain-containing protein	4.2E-32|38.7|A9NK67_PICSI		ctg1951_gene.3	-	0.298189	1262
ctg8_gene.18	AP2/ERF domain-containing protein	7.5E-67|49.6|C0PQI3_PICSI	PF00847	ctg8_gene.14	-	0.297986	1263
ctg3284_gene.4	Uncharacterized protein	2.9E-28|48.4|A0A0D6QWE0_ARACU		ctg3284_gene.4	-	0.297972	1264
ctg24554_gene.2	Uncharacterized protein	7.9E-69|60.4|A0A2G5ES65_AQUCA		ctg24554_gene.2	-	0.297645	1265
ctg310_gene.4	serine/threonine-protein kinase At5g01020	1.9E-62|47.5|A0A1U7YUW7_NELNU	PF07714	ctg310_gene.4	-	0.297529	1266
ctg243_gene.27	no homologs found	--|--|--		ctg243_gene.27	-	0.297482	1267
ctg8183_gene.1	Mago-bind domain-containing protein	1.2E-76|81.2|A0A0D6R617_ARACU	PF09282	ctg8183_gene.1	-	0.297283	1268
ctg9389_gene.7	DLH domain-containing protein	3.3E-38|80.4|A9NLE7_PICSI	PF01738	ctg9389_gene.7	-	0.29723	1269
ctg3840_gene.1	no homologs found	--|--|--		ctg3840_gene.1	-	0.297224	1270
ctg18544_gene.1	RNA-processing protein	3.3E-11|36.1|A0A443Q552_9MAGN		ctg18544_gene.1	-	0.296938	1271
ctg2514_gene.6	Myb transcription factor	9.5E-82|50.0|G7ZLA3_HUMLU		ctg2514_gene.6	-	0.296877	1272
ctg7951_gene.3	no homologs found	--|--|--		ctg7951_gene.3	-	0.296837	1273
ctg9172_gene.1	M20_dimer domain-containing protein	3.6E-62|53.1|A0A0D6R1J5_ARACU	PF01546	ctg9172_gene.1	-	0.296808	1274
ctg3587_gene.1	WRC domain-containing protein	9.0E-37|39.6|A0A0D6R268_ARACU	PF08879	ctg3587_gene.1	-	0.296608	1275
ctg7709_gene.2	U-box domain-containing protein	1.1E-86|51.9|A0A0D6QT65_ARACU	PF04564	ctg7709_gene.2	-	0.296309	1276
ctg1261_gene.2	polyadenylate-binding protein-interacting protein 9-like	1.3E-110|68.7|A0A1U8BDT3_NELNU	PF00076	ctg1261_gene.2	-	0.296177	1277
ctg2104_gene.11	no homologs found	--|--|--		ctg2104_gene.11	-	0.295823	1278
ctg340_gene.2	FCP1 homology domain-containing protein	8.0E-23|38.9|A0A2J6LR49_LACSA	PF03031	ctg340_gene.2	-	0.295795	1279
ctg20482_gene.1	Trithorax-like protein, histone-lysine N-methyltransferase	1.7E-164|49.2|A9TPQ7_PHYPA	PF13832,PF13831,PF05965,PF00855,PF05964	ctg20482_gene.1	-	0.295519	1280
ctg20559_gene.2	U-box domain-containing protein	1.6E-54|59.7|A9NXN2_PICSI		ctg20559_gene.2	-	0.29549	1281
ctg1151_gene.12	uncharacterized protein LOC108984977	8.3E-115|73.6|A0A2I4DZR0_JUGRE		ctg1151_gene.12	-	0.295218	1282
ctg2884_gene.1	LOB domain-containing protein 12	5.2E-29|53.3|A0A199URY5_ANACO	PF03195	ctg2884_gene.1	-	0.295183	1283
ctg117_gene.2	Tify domain-containing protein	1.2E-20|44.1|A0A0D6R8B4_ARACU	PF09425,PF06200	ctg117_gene.2	-	0.295075	1284
ctg17779_gene.1	Integral membrane protein hemolysin-III, putative isoform 1	1.2E-16|33.3|A0A3S3N375_9MAGN		ctg17779_gene.1	-	0.294846	1285
ctg3855_gene.11	VWFA domain-containing protein	5.4E-27|34.1|D8R8B2_SELML		ctg3855_gene.11	-	0.294718	1286
ctg3748_gene.4	no homologs found	--|--|--		ctg5861_gene.9	-	0.294642	1287
ctg636_gene.12	Vicilin Pin k 2.0101	3.6E-15|52.9|VCL_PINKO		ctg636_gene.12	-	0.294483	1288
ctg141_gene.11	Predicted protein	1.0E-61|34.0|A9SZ39_PHYPA		ctg141_gene.11	-	0.294213	1289
ctg13740_gene.1	no homologs found	--|--|--		ctg13740_gene.1	-	0.293956	1290
ctg1113_gene.3	Replication protein A subunit	8.3E-56|31.8|A0A2C9U592_MANES	PF08646,PF16900	ctg1330_gene.4	-	0.293941	1291
ctg15835_gene.2	Aldose 1-epimerase	1.2E-154|71.8|A0A0D6QTR3_ARACU	PF01263	ctg15835_gene.2	-	0.293593	1292
ctg2799_gene.1	Potassium transporter	1.2E-67|68.4|A0A1J6KJ61_NICAT	PF02705	ctg2799_gene.1	-	0.293559	1293
ctg1508_gene.1	Protein kinase domain-containing protein	4.1E-123|67.3|A0A0D6QTB9_ARACU	PF00139	ctg1508_gene.1	-	0.293114	1294
ctg22830_gene.1	Protein kinase domain-containing protein	5.2E-44|80.4|B8LP72_PICSI	PF00069	ctg22830_gene.1	-	0.292903	1295
ctg484_gene.49	Uncharacterized protein (Fragment)	1.0E-08|31.5|A0A5B7B8S5_DAVIN		ctg484_gene.49	-	0.292846	1296
ctg461_gene.21	CNNM transmembrane domain-containing protein	6.0E-53|60.9|W9RL56_9ROSA		ctg461_gene.21	-	0.292451	1297
ctg12259_gene.2	Cysteine protease	8.0E-127|75.8|A0A0C9RXV9_9SPER	PF03416	ctg12259_gene.2	-	0.292178	1298
ctg17368_gene.1	Predicted protein	9.2E-40|52.4|A9TKL7_PHYPA	PF01754	ctg17368_gene.1	-	0.292079	1299
ctg1633_gene.2	Omega-hydroxypalmitate O-feruloyl transferase	3.0E-24|36.1|A0A2R6PJV9_ACTCC	PF02458	ctg1633_gene.2	-	0.2919	1300
ctg1386_gene.6	uncharacterized protein LOC104586582 isoform X1	6.7E-63|59.8|A0A1U7Z5R5_NELNU		ctg1386_gene.6	-	0.291874	1301
ctg12381_gene.4	ArfRP1-family small GTPase	3.2E-51|78.2|A9RX15_PHYPA	PF00025	ctg12381_gene.4	-	0.291576	1302
ctg113_gene.15	Flavin amine oxidase	4.2E-35|56.3|A0A200QB41_9MAGN	PF01593	ctg113_gene.15	-	0.291537	1303
ctg6502_gene.4	Tetratricopeptide repeat-like superfamily protein, putative	6.5E-73|40.5|A0A061GGI7_THECC		ctg6502_gene.4	-	0.291443	1304
ctg4289_gene.1	Putative structural maintenance of chromosome protein	4.7E-167|34.7|A0A1Y1IN33_KLENI	PF02463	removed_for_overlap	-	0.291368	1305
ctg3210_gene.3	mediator of RNA polymerase II transcription subunit 23	0.0E+00|62.4|A0A1U8ATT4_NELNU	PF11573	ctg3210_gene.3	-	0.291102	1306
ctg1348_gene.1	Dolichyl-diphosphooligosaccharide--protein glycosyltransferase 48 kDa subunit	2.8E-93|85.9|A0A0C9RWI6_9SPER	PF03345	ctg1348_gene.1	-	0.291096	1307
ctg1122_gene.2	Dirigent protein	1.8E-47|37.1|A0A443P6D5_9MAGN	PF03018	ctg1122_gene.2	-	0.291085	1308
ctg4137_gene.1	Uncharacterized protein	2.0E-58|52.9|A0A0B0PAZ3_GOSAR		ctg4137_gene.1	-	0.290709	1309
ctg9889_gene.2	AP-2 complex subunit alpha	0.0E+00|89.8|A0A0C9QNZ7_9SPER	PF02296,PF01602	removed_for_overlap	-	0.29059	1310
ctg481_gene.5	Lrr receptor-like serinethreonine-protein kinase gso1	8.3E-21|36.6|A0A1J6IN44_NICAT		ctg481_gene.5	-	0.290444	1311
ctg14219_gene.2	FSH1 domain-containing protein	1.2E-27|72.9|A0A0D6QUK7_ARACU		ctg14219_gene.2	-	0.289747	1312
ctg3036_gene.6	Uncharacterized protein	5.8E-105|50.5|A0A5B6YRM1_DAVIN		ctg3036_gene.6	-	0.289584	1313
ctg16514_gene.3	no homologs found	--|--|--		ctg16514_gene.3	-	0.289558	1314
ctg5391_gene.2	no homologs found	--|--|--		ctg5391_gene.2	-	0.288907	1315
ctg8778_gene.2	Uncharacterized protein	3.2E-64|31.7|W1PBD3_AMBTC		ctg8778_gene.2	-	0.288756	1316
ctg6727_gene.2	protein CPR-5 isoform X2	5.0E-63|42.3|A0A1U7YYZ9_NELNU		ctg6727_gene.2	-	0.288741	1317
ctg13285_gene.1	no homologs found	--|--|--		ctg13285_gene.1	-	0.288613	1318
ctg1382_gene.37	no homologs found	--|--|--		ctg1382_gene.37	-	0.288225	1319
ctg759_gene.3	NAC domain-containing protein	5.9E-120|68.7|A9NZG8_PICSI	PF02365	ctg759_gene.3	-	0.288179	1320
ctg4031_gene.4	no homologs found	--|--|--		ctg4031_gene.4	-	0.288009	1321
ctg4668_gene.2	NPF family transporter	2.1E-267|79.0|A0A1S6YDJ1_PINPS	PF00854	ctg4668_gene.2	-	0.28792	1322
ctg3188_gene.3	Uncharacterized protein	5.3E-60|42.2|A0A200QVA8_9MAGN	PF04819	ctg3188_gene.3	-	0.287755	1323
ctg751_gene.7	AAA domain-containing protein	2.6E-72|91.2|A0A0D6R468_ARACU		ctg751_gene.7	-	0.287487	1324
ctg2601_gene.2	Protein kinase domain-containing protein	3.5E-288|83.9|U5CPN8_AMBTC	PF00069	ctg2601_gene.2	-	0.287334	1325
ctg3036_gene.19	Amino_oxidase domain-containing protein	1.4E-246|87.2|A0A0D6QVW7_ARACU	PF01593	ctg3036_gene.19	-	0.287004	1326
ctg5893_gene.1	Protein kinase domain-containing protein	4.5E-48|41.4|A0A0D6QS65_ARACU	PF00139	ctg5893_gene.1	-	0.286909	1327
ctg6783_gene.1	no homologs found	--|--|--		ctg11453_gene.1	-	0.286799	1328
ctg2998_gene.6	no homologs found	--|--|--		ctg3670_gene.4	-	0.286798	1329
ctg3167_gene.2	FAD-binding PCMH-type domain-containing protein	2.5E-172|53.4|B8LR72_PICSI	PF01565	ctg3167_gene.2	-	0.286654	1330
ctg18048_gene.1	TIR domain-containing protein	2.7E-112|38.4|C0PQE2_PICSI	PF00931,PF01582	ctg18048_gene.1	-	0.286461	1331
ctg6989_gene.5	PPO1_KFDV domain-containing protein	2.4E-52|53.1|A0A0D6QT32_ARACU	PF12143	ctg6989_gene.1	-	0.286382	1332
ctg445_gene.12	TFIIS N-terminal domain-containing protein	2.7E-196|84.4|A0A0D6R9G8_ARACU	PF08711	ctg445_gene.12	-	0.285857	1333
ctg5996_gene.3	LRR receptor-like serine/threonine-protein kinase GSO2	2.9E-19|30.7|A0A438CIK5_VITVI		ctg5996_gene.3	-	0.285473	1334
ctg6842_gene.9	DNA_MISMATCH_REPAIR_2 domain-containing protein	4.4E-226|53.9|U5D610_AMBTC	PF00488	ctg6842_gene.9	-	0.285445	1335
ctg7263_gene.6	Transmembrane protein	3.6E-23|25.1|A0A5B6UAR8_9ROSI		ctg7263_gene.6	-	0.285437	1336
ctg5221_gene.9	no homologs found	--|--|--		ctg5221_gene.5	-	0.285122	1337
ctg3028_gene.9	HTH myb-type domain-containing protein	1.2E-08|37.4|R0I3N6_9BRAS		ctg5355_gene.1	-	0.284659	1338
ctg4446_gene.2	NADH dehydrogenase subunit 5 (Fragment)	1.9E-43|85.0|O21433_TAXBA		ctg4446_gene.2	-	0.284589	1339
ctg491_gene.1	UDP-N-acetylglucosamine--dolichyl-phosphate N-acetylglucosaminephosphotransferase-like	8.7E-172|73.3|A0A2H3X1Q8_PHODC	PF00953	removed_for_overlap	-	0.284504	1340
ctg5322_gene.5	PXA domain-containing protein	5.8E-98|69.7|D5ABS5_PICSI	PF02194	ctg5322_gene.5	-	0.284405	1341
ctg4158_gene.3	Myb-like domain-containing protein	8.1E-48|37.4|B8LNP6_PICSI		ctg5054_gene.2	-	0.284404	1342
ctg26984_gene.1	no homologs found	--|--|--		ctg26984_gene.1	-	0.28401	1343
ctg29409_gene.1	U-box domain-containing protein	1.0E-127|58.5|A9NXN2_PICSI	PF04564	ctg29409_gene.1	-	0.283846	1344
ctg4485_gene.1	AP2/ERF domain-containing protein	6.2E-59|50.3|A0A0D6RAM1_ARACU	PF00847	ctg4485_gene.1	-	0.283475	1345
ctg1368_gene.7	DUF862 domain-containing protein	7.0E-66|84.6|A0A0D6R350_ARACU	PF05903	ctg1368_gene.7	-	0.283336	1346
ctg12728_gene.1	CYP725A13	2.4E-127|62.8|A0A291FAY3_TAXWC	PF00067	ctg12728_gene.1	-	0.283044	1347
ctg1386_gene.5	no homologs found	--|--|--		ctg1386_gene.5	-	0.282675	1348
ctg1086_gene.18	no homologs found	--|--|--		ctg1086_gene.18	-	0.282657	1349
ctg4733_gene.9	no homologs found	--|--|--		ctg4733_gene.9	-	0.28245	1350
ctg11124_gene.2	UDP-galactose/UDP-glucose transporter 3 (Fragment)	5.8E-30|75.0|A0A1D1YPT6_9ARAE		ctg11124_gene.2	-	0.28239	1351
ctg1348_gene.3	SET domain	1.8E-117|28.2|A0A200R073_9MAGN	PF00856	ctg1348_gene.3	-	0.282356	1352
ctg5500_gene.5	LRRNT_2 domain-containing protein	3.1E-45|49.3|A0A0D6QRW2_ARACU	PF00141	ctg5500_gene.5	-	0.281638	1353
ctg553_gene.6	Receptor-like serine/threonine-protein kinase	3.3E-103|67.5|A0A0D6QRW0_ARACU	PF08392,PF00069	ctg553_gene.6	-	0.281209	1354
ctg1154_gene.23	no homologs found	--|--|--		ctg1154_gene.23	-	0.2811	1355
ctg11892_gene.3	Putative epoxidase	3.9E-34|60.5|A0A0F7J1F5_TAXBA	PF14226	ctg11892_gene.3	-	0.280896	1356
ctg6861_gene.2	no homologs found	--|--|--		ctg6861_gene.2	-	0.280869	1357
ctg11880_gene.5	Kinesin motor domain-containing protein	1.2E-193|55.5|A0A2R6X8S2_MARPO	PF00225	ctg11880_gene.5	-	0.280802	1358
ctg4537_gene.1	GOLD domain-containing protein	1.9E-37|52.9|W1P9F9_AMBTC		ctg4537_gene.1	-	0.28078	1359
ctg808_gene.7	Uncharacterized protein	1.8E-249|83.9|U5D1H1_AMBTC	PF01458	ctg808_gene.7	-	0.280694	1360
ctg323_gene.15	Aspartyl protease-like protein (Fragment)	4.8E-28|57.9|E0Z635_PICSI	PF00026	ctg323_gene.15	-	0.280646	1361
ctg470_gene.1	S-adenosylmethionine decarboxylase proenzyme	7.8E-78|75.3|A0A0C9S6G0_9SPER	PF01536	ctg2889_gene.12	-	0.280497	1362
ctg13407_gene.1	Glutamine dumper 3	1.0E-05|39.8|A0A1B1X425_9LILI		ctg13407_gene.1	-	0.280451	1363
ctg16514_gene.8	ATP-dependent DNA helicase	9.4E-04|34.0|A0A2G3AQ06_CAPCH		ctg16514_gene.8	-	0.280304	1364
ctg1585_gene.2	Phosphate transporter	3.2E-27|62.7|A0A2P5XQB7_GOSBA	PF01384	ctg1585_gene.2	-	0.279827	1365
ctg101_gene.14	Non-specific serine/threonine protein kinase	3.9E-218|86.0|A0A482F113_PAELC	PF03822,PF00069	ctg101_gene.14	-	0.27965	1366
ctg429_gene.9	Early embryogenesis aquaglyceroporin	4.1E-80|65.5|Q940D9_PINTA	PF00230	ctg429_gene.9	-	0.279537	1367
ctg15447_gene.1	Auxin-induced protein	5.0E-16|46.2|A0A200QPG6_9MAGN	PF02519	ctg15447_gene.1	-	0.278942	1368
ctg1442_gene.2	EF_hand_4 domain-containing protein	3.2E-47|52.2|A0A1Q3AX15_CEPFO		ctg1442_gene.2	-	0.278727	1369
ctg641_gene.5	Reverse transcriptase	5.2E-27|47.9|A0A443P6A7_9MAGN	PF03018	ctg641_gene.5	-	0.278657	1370
ctg1483_gene.7	Serine/threonine protein phosphatase 2A regulatory subunit	1.3E-57|68.5|A0A0C9QWY4_9SPER	PF01603	ctg1483_gene.7	-	0.278649	1371
ctg4432_gene.7	Aldedh domain-containing protein	3.1E-58|77.0|A0A0D6QTS4_ARACU	PF00171	ctg4432_gene.7	-	0.278582	1372
ctg3568_gene.1	GRIP domain-containing protein	1.1E-10|42.5|A0A2R6W245_MARPO		ctg3568_gene.1	-	0.278313	1373
ctg3246_gene.2	PPM-type phosphatase domain-containing protein	2.5E-09|55.2|A0A0D6R532_ARACU		ctg3246_gene.2	-	0.27812	1374
ctg10367_gene.2	no homologs found	--|--|--		ctg10367_gene.2	-	0.27808	1375
ctg4971_gene.4	LigB domain-containing protein	3.2E-55|44.5|A0A0D6R6D1_ARACU		ctg4971_gene.4	-	0.277938	1376
ctg6264_gene.2	Dirigent protein	7.4E-24|43.5|A0A3S3N163_9MAGN	PF03018	ctg24803_gene.2	-	0.277871	1377
ctg1646_gene.4	Uncharacterized protein	1.4E-85|44.1|A0A2K1L7M9_PHYPA	PF07014,PF07231	ctg1646_gene.4	-	0.277562	1378
ctg2363_gene.6	Protein APEM9 isoform X1	7.5E-53|36.7|A0A3S3QF12_9MAGN		ctg2363_gene.6	-	0.276903	1379
ctg8_gene.14	AP2/ERF domain-containing protein	1.2E-67|49.4|C0PQI3_PICSI	PF00847	ctg8_gene.14	-	0.276837	1380
ctg9485_gene.2	AP2/ERF domain-containing protein	1.7E-34|50.9|A0A0D6R0Z4_ARACU	PF00847	ctg9485_gene.2	-	0.276688	1381
ctg19626_gene.4	AAI domain-containing protein	1.7E-32|60.3|A9NWE3_PICSI		ctg19626_gene.4	-	0.276374	1382
ctg4024_gene.8	no homologs found	--|--|--		ctg8758_gene.3	-	0.276201	1383
ctg5541_gene.5	DUF4283 domain-containing protein	3.5E-07|32.3|M1DMN6_SOLTU	PF14111	ctg5541_gene.5	-	0.276139	1384
ctg831_gene.1	protein FAM91A1	3.0E-232|59.3|A0A1U7ZHV4_NELNU	PF14648	ctg831_gene.1	-	0.276062	1385
ctg44_gene.1	Glutaredoxin domain-containing protein	3.1E-50|86.6|A0A0D6R8L1_ARACU	PF00462	ctg44_gene.1	-	0.275874	1386
ctg2251_gene.5	WD_REPEATS_REGION domain-containing protein	3.7E-19|65.5|B8LQ51_PICSI		ctg2251_gene.5	-	0.275703	1387
ctg2316_gene.7	no homologs found	--|--|--		ctg2316_gene.7	-	0.275575	1388
ctg24377_gene.1	Uncharacterized protein	1.2E-16|44.7|A0A2P6PXN0_ROSCH		ctg24377_gene.1	-	0.275471	1389
ctg13114_gene.3	Putative oxidoreductase	5.9E-29|58.4|A0A0F7J1D1_TAXBA	PF05199	ctg13114_gene.3	-	0.275451	1390
ctg5150_gene.3	Ubiquitin carboxyl-terminal hydrolase	2.1E-39|59.3|A0A200Q9Q1_9MAGN		ctg5150_gene.3	-	0.275218	1391
ctg1267_gene.9	probable aldo-keto reductase 2 isoform X3	7.0E-38|60.7|A0A2I4DT46_JUGRE	PF00248	ctg1267_gene.9	-	0.275145	1392
ctg259_gene.6	Predicted protein	1.0E-121|37.2|A9TLT2_PHYPA		ctg259_gene.6	-	0.275117	1393
ctg1777_gene.6	Uncharacterized protein	2.4E-76|69.7|W1P8V1_AMBTC	PF02485	ctg1777_gene.6	-	0.275035	1394
ctg196_gene.2	ACPS domain-containing protein	6.0E-50|46.3|A0A2R6XQ78_MARPO	PF01648	removed_for_overlap	-	0.274945	1395
ctg20497_gene.3	Glutamate decarboxylase	1.3E-83|84.0|A0A0C9RLI6_9SPER	PF00282	ctg20497_gene.3	-	0.274891	1396
ctg4604_gene.6	Uncharacterized protein	2.9E-83|41.5|A0A3S3NA37_9MAGN	PF02458	ctg4604_gene.6	-	0.274694	1397
ctg10256_gene.2	Pectate lyase 1	2.9E-19|63.6|PLY1_CHAOB		ctg10256_gene.2	-	0.274617	1398
ctg1236_gene.15	Uncharacterized protein	4.0E-40|47.7|A0A5N6R201_9ROSI	PF14009	ctg1236_gene.15	-	0.274595	1399
ctg6054_gene.5	no homologs found	--|--|--		ctg6054_gene.1	-	0.274576	1400
ctg16082_gene.2	Sesquiterpene synthase	2.0E-66|51.5|A0A139ZL21_9SPER	PF01397	ctg37428_gene.1	-	0.274495	1401
ctg7291_gene.5	65-kDa microtubule-associated protein 1	3.0E-94|72.4|A0A1U7ZLK4_NELNU	PF03999	ctg7291_gene.5	-	0.274479	1402
ctg2013_gene.4	Mitochondrial dicarboxylate/tricarboxylate transporter DTC	2.5E-98|70.4|A0A443N5D9_9MAGN	PF00153	ctg2013_gene.4	-	0.274402	1403
ctg4158_gene.4	Dof8	3.2E-84|44.3|T2B8A9_PINPS	PF02701	ctg4158_gene.4	-	0.274214	1404
ctg2647_gene.3	Putative epoxidase	3.6E-88|55.8|A0A0F7J1F5_TAXBA	PF03171,PF14226	ctg2647_gene.3	-	0.274084	1405
ctg683_gene.9	Tify domain-containing protein	6.0E-110|56.2|B8LL51_PICSI	PF09425,PF06200	ctg683_gene.9	-	0.274058	1406
ctg7699_gene.5	ANK_REP_REGION domain-containing protein	2.5E-123|86.8|A0A0D6R012_ARACU	PF12796,PF13962	ctg7699_gene.5	-	0.274007	1407
ctg21706_gene.1	U-box domain-containing protein	1.9E-126|57.9|A9NXN2_PICSI	PF04564	ctg21706_gene.1	-	0.273985	1408
ctg14492_gene.1	Beta-glucosidase 1	1.2E-218|70.8|A0A2I7NAD2_PICRU	PF00232	ctg14492_gene.1	-	0.273907	1409
ctg8492_gene.2	Uncharacterized protein	1.9E-20|49.5|A0A0D6R0Z9_ARACU		ctg8492_gene.2	-	0.273659	1410
ctg7864_gene.1	auxin response factor 2	1.0E-14|56.2|A0A1S3XC67_TOBAC		ctg7864_gene.1	-	0.273354	1411
ctg1820_gene.7	cation/calcium exchanger 4	6.9E-209|61.8|A0A1U8A9H7_NELNU	PF01699	ctg1820_gene.7	-	0.27335	1412
ctg4085_gene.2	SufE domain-containing protein	1.2E-134|75.9|A0A0D6R0G2_ARACU	PF01722,PF02657	ctg4085_gene.2	-	0.27302	1413
ctg3036_gene.21	Predicted protein	1.2E-60|63.2|A9S0E0_PHYPA	PF01652	ctg3036_gene.21	-	0.272977	1414
ctg178_gene.7	Leucine-rich repeat	1.6E-72|58.3|A0A200PSZ3_9MAGN		ctg178_gene.7	-	0.272726	1415
ctg2251_gene.4	no homologs found	--|--|--		ctg2251_gene.4	-	0.272665	1416
ctg7224_gene.2	F-box domain-containing protein	7.2E-05|26.6|M5VW23_PRUPE		ctg7224_gene.2	-	0.272494	1417
ctg8322_gene.5	3-ketoacyl-CoA synthase 11 (Fragment)	9.6E-49|51.1|A0A371I790_MUCPR	PF08392	ctg357_gene.7	-	0.272213	1418
ctg6028_gene.2	CYP725A19	6.6E-154|76.4|A0A291FAY5_TAXWC	PF00067	ctg447_gene.1	-	0.272048	1419
ctg1113_gene.2	no homologs found	--|--|--		ctg360_gene.5	-	0.272012	1420
ctg20859_gene.1	Uncharacterized protein	2.0E-58|48.1|A0A2K1ZQU3_POPTR	PF00249	ctg20859_gene.1	-	0.271844	1421
ctg3616_gene.4	Type I inositol-1,4,5-trisphosphate 5-phosphatase 2-like protein	3.4E-05|44.3|A0A0B0MNP8_GOSAR		ctg3616_gene.4	-	0.271777	1422
ctg12320_gene.3	no homologs found	--|--|--		ctg5010_gene.22	-	0.271432	1423
ctg7990_gene.2	ANK_REP_REGION domain-containing protein	1.5E-05|40.7|A0A251K7P1_MANES		ctg7990_gene.3	-	0.271416	1424
ctg3271_gene.4	TPT domain-containing protein	4.3E-104|78.0|A0A0D6R623_ARACU		ctg3271_gene.4	-	0.271398	1425
ctg7795_gene.2	Putative mediator of RNA polymerase II transcription subunit 37c	2.5E-137|52.1|A0A1D6N7I6_MAIZE	PF00012	ctg7795_gene.2	-	0.271325	1426
ctg10605_gene.3	Protein kinase domain-containing protein	2.8E-174|53.0|A0A5B6YXR8_DAVIN	PF00069	ctg10605_gene.3	-	0.271045	1427
ctg237_gene.2	Protein kinase domain-containing protein	1.8E-70|91.2|A0A0D6R3I5_ARACU	PF07714	ctg237_gene.2	-	0.271037	1428
ctg2285_gene.1	LysM domain-containing protein	4.2E-36|73.6|D5ADF8_PICSI		ctg2285_gene.1	-	0.270961	1429
ctg15624_gene.3	no homologs found	--|--|--		ctg15624_gene.3	-	0.270903	1430
ctg2391_gene.5	Uncharacterized protein	5.2E-39|68.3|V7CJI7_PHAVU		ctg2391_gene.5	-	0.270788	1431
ctg6701_gene.3	no homologs found	--|--|--		ctg8758_gene.3	-	0.270681	1432
ctg5361_gene.1	Uncharacterized protein	2.7E-190|77.3|C0PSI1_PICSI	PF00108,PF02803	ctg5361_gene.1	-	0.270473	1433
ctg4518_gene.11	Uncharacterized protein	4.3E-25|58.4|A0A0E0C3J3_9ORYZ	PF01650	ctg4518_gene.11	-	0.270271	1434
ctg3467_gene.3	Dirigent protein	8.0E-99|91.6|Q9SDR0_THUPL	PF03018	ctg3467_gene.3	-	0.2701	1435
ctg182_gene.9	WD_REPEATS_REGION domain-containing protein	9.7E-34|53.1|D5AAS1_PICSI		ctg182_gene.9	-	0.270099	1436
ctg16913_gene.5	Transposon TX1 uncharacterized 149 kDa protein	3.5E-05|27.2|A0A438DB63_VITVI		ctg16913_gene.5	-	0.270042	1437
ctg5309_gene.3	no homologs found	--|--|--		ctg5309_gene.3	-	0.270005	1438
ctg22253_gene.1	Protein kinase domain-containing protein	3.9E-18|37.8|A0A2G5CKI9_AQUCA		ctg19279_gene.1	-	0.269939	1439
ctg4916_gene.3	Pyruvate, phosphate dikinase	2.6E-33|95.8|A0A0C9S906_9SPER	PF02896	ctg4916_gene.3	-	0.269865	1440
ctg7744_gene.1	DUF4283 domain-containing protein	7.7E-15|37.7|A0A0D6R8S9_ARACU		ctg7744_gene.1	-	0.269803	1441
ctg10202_gene.2	NB-ARC domain-containing protein	3.0E-07|26.3|A0A2R6XWG7_MARPO		ctg10202_gene.2	-	0.269763	1442
ctg3036_gene.7	Heat shock protein 17	4.8E-44|51.0|A0A443NTE8_9MAGN	PF00012	ctg3036_gene.7	-	0.269725	1443
ctg2659_gene.13	t-SNARE coiled-coil homology domain-containing protein	2.3E-06|81.2|A9NYG3_PICSI		ctg2659_gene.13	-	0.269587	1444
ctg9526_gene.5	probable calcium-binding protein CML41	7.0E-15|39.0|A0A1U8A0A1_NELNU		ctg10756_gene.1	-	0.268904	1445
ctg4465_gene.6	CYP867B5	5.6E-215|94.1|A0A291FAV0_TAXWC	PF00067	ctg4465_gene.6	-	0.268854	1446
ctg2178_gene.1	Putative DNA damage-inducible protein 1	1.9E-138|59.5|A0A5B7BC51_DAVIN	PF00240,PF09668	ctg2178_gene.1	-	0.268781	1447
ctg19745_gene.2	Glutamate receptor	1.6E-124|41.0|A0A2G5D1J1_AQUCA	PF01094	ctg19745_gene.2	-	0.268715	1448
ctg2369_gene.1	Erg	2.6E-27|76.5|A0A2P5C2B9_PARAD	PF03694	ctg2369_gene.1	-	0.268381	1449
ctg8776_gene.2	MFS domain-containing protein	1.1E-258|76.6|A0A0D6R115_ARACU	PF00083	ctg8776_gene.2	-	0.268111	1450
ctg2242_gene.12	Pyr_redox_2 domain-containing protein	1.8E-125|62.0|A0A0D6R8G9_ARACU	PF07992	ctg2242_gene.12	-	0.267984	1451
ctg688_gene.10	DUF4283 domain-containing protein	2.7E-07|23.7|A0A484L7C3_9ASTE	PF14111	ctg688_gene.10	-	0.267977	1452
ctg4933_gene.6	no homologs found	--|--|--		ctg4933_gene.6	-	0.267959	1453
ctg9885_gene.5	Putative TIR/NBS/LRR disease resistance protein (Fragment)	2.4E-33|46.5|Q8L8I7_PINTA	PF01582	ctg9885_gene.5	-	0.267942	1454
ctg6707_gene.1	CYP867F22	1.5E-147|88.7|A0A291FB39_TAXWC	PF00067	ctg6707_gene.1	-	0.267861	1455
ctg7949_gene.1	Lambda class glutathione S-transferase	3.6E-82|65.9|V5L6L6_9SPER	PF13417,PF13410	ctg7949_gene.1	-	0.267842	1456
ctg25_gene.20	S-adenosylmethionine synthase	1.4E-224|96.7|A0A0D6QS11_ARACU	PF02773,PF00438,PF02772	ctg3621_gene.2	-	0.267788	1457
ctg859_gene.1	LRR domain containing protein	2.1E-66|63.5|A0A2P5C785_PARAD		removed_for_overlap	-	0.267478	1458
ctg1441_gene.9	Putative xyloglucan endotransglucosylase/hydrolase protein 19 (Fragment)	3.3E-85|67.8|A0A5B6YY68_DAVIN	PF00722	ctg1441_gene.9	-	0.267431	1459
ctg13458_gene.1	TSA: Wollemia nobilis Ref_Wollemi_Transcript_14426_956 transcribed RNA sequence	1.4E-32|66.0|A0A0C9S6Q8_9SPER	PF06521	ctg13458_gene.1	-	0.26736	1460
ctg11846_gene.2	no homologs found	--|--|--		ctg11846_gene.2	-	0.267075	1461
ctg2484_gene.13	Leucine-rich repeat	4.0E-21|49.2|A0A200PR17_9MAGN		ctg1632_gene.8	-	0.267032	1462
ctg1617_gene.9	no homologs found	--|--|--		ctg1617_gene.9	-	0.267011	1463
ctg12191_gene.3	Semialdhyde_dh domain-containing protein	2.9E-33|63.5|D5A9F9_PICSI	PF01118	ctg12191_gene.3	-	0.266497	1464
ctg8031_gene.1	Uncharacterized protein	3.3E-63|75.8|A0A4Y7L134_PAPSO	PF03547	ctg8031_gene.1	-	0.266494	1465
ctg5387_gene.1	CL14-3-3d	4.4E-137|98.5|A0A158UT36_CUNLA	PF00244	ctg5387_gene.1	-	0.266407	1466
ctg961_gene.10	TSA: Wollemia nobilis Ref_Wollemi_Transcript_12272_1783 transcribed RNA sequence	1.2E-36|54.5|A0A0C9QS83_9SPER	PF05212	ctg961_gene.10	-	0.266322	1467
ctg16647_gene.1	Uncharacterized protein (Fragment)	6.1E-35|61.9|K7NNI4_PINTA	PF05078	ctg16647_gene.1	-	0.26629	1468
ctg12851_gene.2	C2H2-type domain-containing protein	1.1E-29|51.0|D5A8P1_PICSI		ctg12851_gene.2	-	0.266225	1469
ctg3495_gene.4	Acid phosphatase Class B	1.2E-73|57.5|A0A3S3MX31_9MAGN	PF03767	ctg3495_gene.4	-	0.26621	1470
ctg22400_gene.2	Uncharacterized protein	3.3E-05|48.2|A0A067KYA1_JATCU		ctg22400_gene.2	-	0.266102	1471
ctg79_gene.4	Eukaryotic translation initiation factor 3 subunit G	4.1E-30|55.0|A0A0D6QU29_ARACU		ctg79_gene.4	-	0.266083	1472
ctg2800_gene.5	Uncharacterized protein	2.4E-29|74.2|A0A087HDV8_ARAAL	PF00154	ctg2800_gene.5	-	0.265875	1473
ctg6665_gene.7	LRR domain containing protein	5.8E-28|44.6|A0A2P5CJZ0_PARAD		ctg6665_gene.7	-	0.265581	1474
ctg1169_gene.16	Diacylglycerol kinase	5.6E-200|55.0|A0A0D6R1K0_ARACU	PF00609,PF00781	ctg1169_gene.16	-	0.265523	1475
ctg19063_gene.1	Glycosyltransferase	4.7E-167|61.5|A0A0D6QSH9_ARACU	PF00201	ctg19063_gene.1	-	0.265484	1476
ctg5606_gene.2	Factor of DNA methylation 1 (Fragment)	5.1E-36|46.9|A0A199VPQ0_ANACO	PF03468	ctg5606_gene.2	-	0.264859	1477
ctg14665_gene.2	Lipase_3 domain-containing protein	8.4E-75|86.5|A0A0D6QU07_ARACU	PF01764	ctg9093_gene.8	-	0.264828	1478
ctg8781_gene.2	OVATE domain-containing protein (Fragment)	3.1E-06|42.2|H9X0I5_PINTA		ctg8781_gene.2	-	0.2648	1479
ctg1449_gene.5	PREDICTED: LYR motif-containing 7 isoform 2	7.4E-42|40.9|A0A5E4FBN5_PRUDU		ctg1449_gene.5	-	0.26463	1480
ctg5925_gene.2	RING-CH-type domain-containing protein	5.5E-31|36.8|D5AC31_PICSI		ctg5925_gene.2	-	0.264309	1481
ctg6727_gene.1	no homologs found	--|--|--		ctg6727_gene.1	-	0.264231	1482
ctg195_gene.31	Taxadien-5-alpha-ol-O-acetyltransferase	6.8E-199|78.8|Q5Y9C6_TAXCU	PF02458	ctg195_gene.31	-	0.264162	1483
ctg3749_gene.8	no homologs found	--|--|--		ctg3749_gene.8	-	0.264125	1484
ctg7814_gene.1	Cytoplasmic tRNA 2-thiolation protein 2	7.1E-102|71.8|A0A0D6QR06_ARACU		ctg7814_gene.1	-	0.264119	1485
ctg4188_gene.1	Myb-like domain-containing protein	1.0E-54|40.6|B8LKP7_PICSI		ctg232_gene.2	-	0.26411	1486
ctg6527_gene.10	PH domain-containing protein	7.2E-45|81.7|A0A0D6QY67_ARACU		ctg6527_gene.10	-	0.264062	1487
ctg1252_gene.3	1-phosphatidylinositol-3-phosphate 5-kinase FAB1B	0.0E+00|48.5|A0A1U8B3F2_NELNU	PF01504	ctg1252_gene.3	-	0.264059	1488
ctg4243_gene.5	Peptidoglycan-binding Lysin subgroup	1.5E-123|32.5|A0A1R3JA43_9ROSI	PF01476	ctg4243_gene.5	-	0.263953	1489
ctg16987_gene.2	Ethylene receptor	6.1E-235|56.4|A0A2R6XVX4_MARPO	PF00072,PF01590	ctg16987_gene.2	-	0.263747	1490
ctg7806_gene.4	Carboxy-terminal binding protein	7.6E-90|84.6|B3XZL7_9SPER		ctg7806_gene.4	-	0.263514	1491
ctg3254_gene.10	uncharacterized protein LOC104597876 isoform X1	3.8E-04|34.3|A0A1U8Q5W1_NELNU		ctg3254_gene.10	-	0.263386	1492
ctg817_gene.12	Pentatricopeptide repeat-containing protein	5.6E-11|46.9|A0A2I0W7F4_9ASPA	PF13041	ctg817_gene.12	-	0.263207	1493
ctg2983_gene.4	no homologs found	--|--|--		ctg2983_gene.4	-	0.263004	1494
ctg11519_gene.5	Protein kinase domain-containing protein	8.5E-58|38.8|A0A2R6XN00_MARPO	PF07714	ctg11519_gene.5	-	0.262984	1495
ctg643_gene.1	Lambda class glutathione S-transferase	5.7E-75|65.3|V5L6L6_9SPER	PF13417	removed_for_overlap	-	0.262979	1496
ctg2450_gene.4	TPT domain-containing protein	1.8E-40|89.5|A0A0D6QVH9_ARACU	PF03151	ctg2450_gene.4	-	0.262877	1497
ctg2159_gene.5	HMA domain-containing protein	2.4E-287|65.7|A0A1R3IPP8_9ROSI	PF09370,PF06792	ctg2159_gene.5	-	0.262868	1498
ctg14769_gene.1	MFS domain-containing protein	1.8E-219|77.1|A0A0D6R8E3_ARACU	PF00083	ctg14769_gene.1	-	0.262606	1499
ctg7699_gene.3	ANK_REP_REGION domain-containing protein	1.2E-17|50.4|A0A0D6QXT2_ARACU	PF12796	ctg7699_gene.3	-	0.262542	1500
ctg7594_gene.4	RNase H domain-containing protein	7.1E-10|42.6|A0A2Z6NWK2_TRISU	PF13456	ctg7594_gene.4	-	0.262486	1501
ctg6749_gene.1	no homologs found	--|--|--		ctg6749_gene.1	-	0.262317	1502
ctg11010_gene.2	Abhydrolase_3 domain-containing protein	9.4E-65|53.1|A0A0D6QVT5_ARACU	PF07859	ctg14467_gene.1	-	0.262142	1503
ctg4862_gene.5	Autophagy-related protein	1.1E-50|81.1|A9NS23_PICSI	PF02991	ctg4862_gene.5	-	0.261923	1504
ctg777_gene.2	Uncharacterized protein	8.8E-09|43.7|B8LN51_PICSI		ctg777_gene.2	-	0.261871	1505
ctg2634_gene.7	Beta-glucosidase 1	7.2E-60|73.2|A0A2I7NAD2_PICRU	PF00232	ctg2634_gene.7	-	0.261729	1506
ctg32_gene.21	Phosphoglycerate kinase	3.9E-201|83.2|A0A0D6R1F5_ARACU	PF00162	ctg32_gene.21	-	0.261192	1507
ctg7862_gene.3	Purple acid phosphatase	5.3E-213|72.7|A0A0C9QQA8_9SPER	PF16656	ctg7862_gene.3	-	0.261111	1508
ctg21581_gene.1	Fmp27_GFWDK domain-containing protein	1.7E-32|39.0|U5CW43_AMBTC		ctg21581_gene.1	-	0.261045	1509
ctg5707_gene.1	Protein kinase domain-containing protein	2.8E-262|90.8|A0A0D6R357_ARACU	PF07714	ctg5707_gene.1	-	0.260937	1510
ctg14034_gene.3	WD repeat-containing 62	1.9E-39|56.5|A0A443NID0_9MAGN		ctg14034_gene.3	-	0.260865	1511
ctg5200_gene.1	Cyclin-T1-3 isoform X1	8.1E-75|75.9|A0A443NDX1_9MAGN	PF00134	ctg5200_gene.1	-	0.260591	1512
ctg12149_gene.2	Coatomer subunit alpha	0.0E+00|82.9|A0A0D6QYR1_ARACU	PF04053,PF06957	ctg12149_gene.2	-	0.260579	1513
ctg1365_gene.5	no homologs found	--|--|--		ctg1365_gene.5	-	0.260566	1514
ctg26450_gene.1	BnaAnng31730D protein	9.6E-36|34.7|A0A078JWH6_BRANA		ctg26450_gene.1	-	0.260547	1515
ctg6852_gene.5	no homologs found	--|--|--		ctg6852_gene.5	-	0.260405	1516
ctg14467_gene.1	Abhydrolase_3 domain-containing protein	1.6E-88|51.5|A0A0D6QVT5_ARACU	PF07859	ctg14467_gene.1	-	0.260317	1517
ctg78_gene.8	GATA transcription factor	8.5E-54|39.4|A0A200QDS8_9MAGN	PF00320	ctg78_gene.8	-	0.260235	1518
ctg4862_gene.12	no homologs found	--|--|--		ctg4862_gene.12	-	0.260207	1519
ctg685_gene.1	Vacuolar cation/proton exchanger	3.3E-210|80.2|A0A0D6R059_ARACU	PF01699	removed_for_overlap	-	0.26012	1520
ctg1094_gene.2	no homologs found	--|--|--		ctg1094_gene.2	-	0.260094	1521
ctg3163_gene.1	Peptidase A1 domain-containing protein	5.2E-183|61.8|B8LMX2_PICSI	PF14543,PF14541	ctg3163_gene.1	-	0.259974	1522
ctg219_gene.91	Sister chromatid cohesion protein PDS5 B	8.5E-36|39.0|A0A1D1Z6W4_9ARAE		ctg219_gene.14	-	0.259911	1523
ctg3072_gene.3	Acid phosphatase (Class B)	2.7E-31|51.7|A0A200QPR8_9MAGN	PF03767	ctg3072_gene.3	-	0.259877	1524
ctg16027_gene.1	Copalyl pyrophosphate synthase-like protein	1.7E-225|77.4|A0A1D5AJD7_TAICR	PF01397,PF03936	ctg16027_gene.1	-	0.259754	1525
ctg5212_gene.9	TIR domain-containing protein	9.5E-113|43.6|B8LRB4_PICSI	PF00931,PF01582	ctg5212_gene.9	-	0.259731	1526
ctg2060_gene.1	Beta-adaptin-like protein	1.1E-101|63.6|A0A3Q8C105_9SPER	PF09066	ctg2060_gene.1	-	0.259669	1527
ctg3456_gene.1	WD_REPEATS_REGION domain-containing protein	7.4E-42|69.7|D8R0H0_SELML		ctg3456_gene.1	-	0.259637	1528
ctg11069_gene.1	Protein kinase domain-containing protein	4.5E-109|50.8|A0A0D6QR68_ARACU	PF00069	ctg11069_gene.1	-	0.259118	1529
ctg2654_gene.6	proton pump-interactor 1	4.3E-56|53.3|A0A1U8AW84_NELNU		ctg2654_gene.6	-	0.258856	1530
ctg8604_gene.6	Retrotransposon gag protein	8.9E-04|31.0|A0A5B6VUN3_9ROSI		ctg8604_gene.6	-	0.258732	1531
ctg3721_gene.1	no homologs found	--|--|--		ctg3721_gene.1	-	0.258652	1532
ctg1604_gene.2	VPS51 unhinged vacuolar protein sorting 51	0.0E+00|87.5|A0A3S6N1S3_HESAR	PF08700	removed_for_overlap	-	0.258433	1533
ctg10241_gene.2	CYP866B7	5.0E-200|99.2|A0A291FB43_TAXWC	PF00067	ctg10241_gene.2	-	0.258426	1534
ctg3020_gene.8	Caffeoyl-CoA O-methyltransferase	3.2E-140|97.6|K7YEU4_CUNLA	PF01596	ctg3020_gene.8	-	0.25832	1535
ctg15229_gene.1	Peroxidase	1.3E-48|87.7|A0A0D6QTP2_ARACU	PF00141	ctg2558_gene.19	-	0.258038	1536
ctg2399_gene.8	Protein DDB_G0268328	4.6E-72|58.6|A0A1D1XPJ7_9ARAE		ctg2399_gene.8	-	0.257729	1537
ctg22052_gene.2	no homologs found	--|--|--		ctg22052_gene.2	-	0.257651	1538
ctg2483_gene.15	TsaA-like domain-containing protein	9.2E-40|45.1|A0A4P1RWL6_LUPAN		ctg2483_gene.15	-	0.257537	1539
ctg1614_gene.4	Protein kinase domain-containing protein	1.9E-67|40.5|M0TZZ6_MUSAM	PF00069	ctg1614_gene.4	-	0.25751	1540
ctg1678_gene.6	ACT domain-containing protein ACR9-like protein isoform X1	4.0E-122|49.8|A0A443NE59_9MAGN		ctg1678_gene.6	-	0.257496	1541
ctg8701_gene.4	CYP94P4	1.3E-291|99.4|A0A291FB26_TAXWC	PF00067	ctg8701_gene.4	-	0.257109	1542
ctg168_gene.7	60S ribosomal protein L3B	6.0E-119|92.3|I3NMK3_HEVBR	PF00297	ctg168_gene.7	-	0.257066	1543
ctg6074_gene.1	Predicted protein	2.3E-120|64.0|A9TML0_PHYPA	PF08569	removed_for_overlap	-	0.256759	1544
ctg11368_gene.2	14_3_3 domain-containing protein	6.8E-59|95.3|A0A0D6R4M2_ARACU	PF00244	ctg11368_gene.2	-	0.256673	1545
ctg12080_gene.7	Os05g0410100 protein	1.1E-05|38.3|A0A0P0WMD3_ORYSJ		ctg12080_gene.7	-	0.25658	1546
ctg8462_gene.1	Early light-inducable protein	2.3E-42|62.5|D7L2F8_ARALL		ctg8462_gene.1	-	0.256386	1547
ctg29_gene.32	peroxisomal fatty acid beta-oxidation multifunctional protein MFP2	6.4E-93|74.7|A0A2H3Z9J7_PHODC	PF00378	ctg29_gene.32	-	0.256327	1548
ctg2221_gene.11	general transcription factor 3C polypeptide 3 isoform X1	2.4E-126|68.8|A0A1U7ZV41_NELNU		ctg2221_gene.11	-	0.25567	1549
ctg8435_gene.1	Xanthine/uracil/vitamin C permease	2.0E-238|78.2|A0A200QQA8_9MAGN	PF00860	ctg8435_gene.1	-	0.255648	1550
ctg8_gene.16	RING-type domain-containing protein	1.3E-39|79.3|A0A0D6QZZ7_ARACU	PF13639	ctg8_gene.16	-	0.255445	1551
ctg3024_gene.3	Alba domain-containing protein	1.2E-12|56.7|C0PAC6_MAIZE		ctg3024_gene.3	-	0.255393	1552
ctg276_gene.3	ATP synthase subunit beta, chloroplastic	4.6E-35|91.6|A0A481XBT9_TAXCA	PF02874	ctg276_gene.3	-	0.255216	1553
ctg921_gene.8	THO complex subunit 7A like	1.9E-49|67.3|A0A2R6P7W2_ACTCC	PF05615	ctg921_gene.8	-	0.255121	1554
ctg1946_gene.6	Isocitrate dehydrogenase [NAD] subunit, mitochondrial	9.9E-77|41.3|A0A3Q7HUE5_SOLLC	PF00180	ctg1946_gene.6	-	0.25511	1555
ctg2876_gene.8	Importin N-terminal domain-containing protein	4.6E-15|90.9|A0A0D6QYM5_ARACU		ctg2876_gene.8	-	0.254961	1556
ctg10635_gene.7	Putative TBP-associated factor 4 isoform 1	1.9E-69|50.4|A0A5B7ACW2_DAVIN	PF05236	ctg10635_gene.7	-	0.254836	1557
ctg11390_gene.5	no homologs found	--|--|--		ctg11390_gene.5	-	0.254728	1558
ctg18202_gene.1	NB-ARC domain-containing protein	6.9E-151|41.0|A0A0D6QRI0_ARACU	PF00931	ctg18202_gene.1	-	0.254497	1559
ctg1321_gene.5	Pollen allergen CJP38	1.8E-109|59.2|Q588B8_CRYJA	PF00332	ctg1321_gene.5	-	0.254433	1560
ctg5248_gene.5	Protein kinase domain-containing protein	1.4E-116|66.9|A0A0D6R382_ARACU	PF00069	ctg5248_gene.5	-	0.254392	1561
ctg8174_gene.1	Serine/threonine protein phosphatase 2A regulatory subunit	1.9E-182|60.8|A0A0C9QWY4_9SPER	PF01603	ctg8174_gene.1	-	0.254355	1562
ctg8933_gene.2	Acidic thaumatin-like protein 1	4.5E-133|100.0|A2TEG5_9SPER	PF00314	ctg8933_gene.4	-	0.253936	1563
ctg15623_gene.2	DUF4408 domain-containing protein	2.2E-11|35.3|A0A0D6QVL2_ARACU		ctg15623_gene.2	-	0.253467	1564
ctg6667_gene.2	CYP736E22	4.6E-60|64.4|A0A291FAV4_TAXWC	PF00067	ctg6667_gene.2	-	0.253451	1565
ctg2777_gene.12	no homologs found	--|--|--		ctg2777_gene.8	-	0.253448	1566
ctg8_gene.49	Nucleolar GTP-binding protein 1	2.0E-96|69.6|A0A0C9RR09_9SPER	PF06858	ctg8_gene.49	-	0.253302	1567
ctg6038_gene.3	Mob1	1.1E-117|94.0|B3TLW6_ELAGV	PF03637	ctg6038_gene.3	-	0.25305	1568
ctg32_gene.13	Uncharacterized protein	4.0E-14|46.8|A0A443NFP8_9MAGN		ctg32_gene.13	-	0.252941	1569
ctg1367_gene.2	CKX4	5.8E-210|68.5|A0A0K0M787_PINTB	PF09265,PF01565	ctg1367_gene.2	-	0.252873	1570
ctg1022_gene.2	ENT domain-containing protein	2.9E-78|45.2|B8LQA9_PICSI	PF05641	ctg1022_gene.2	-	0.252776	1571
ctg5253_gene.4	no homologs found	--|--|--		ctg5253_gene.4	-	0.252429	1572
ctg3518_gene.4	CULLIN_2 domain-containing protein	3.5E-104|90.0|B8LQB2_PICSI	PF10557,PF00888	ctg3518_gene.4	-	0.252364	1573
ctg1130_gene.1	Uncharacterized protein	4.3E-176|33.1|K7L4K2_SOYBN		ctg1130_gene.1	-	0.252288	1574
ctg3003_gene.2	C-CAP/cofactor C-like domain-containing protein	1.3E-101|54.1|A0A0D6QRG4_ARACU	PF07986	ctg3003_gene.2	-	0.252268	1575
ctg7048_gene.1	RECA_2 domain-containing protein	2.4E-37|67.8|W1NJ03_AMBTC		ctg7048_gene.1	-	0.252021	1576
ctg12706_gene.4	Beta-amylase	7.0E-128|91.5|A0A0D6QZI6_ARACU	PF01373	ctg12706_gene.4	-	0.251957	1577
ctg71_gene.8	RRM domain-containing protein	1.3E-32|45.5|U5DAR8_AMBTC	PF00076	ctg71_gene.8	-	0.251774	1578
ctg4066_gene.9	Leucine-rich repeat containing protein isoform 2	3.2E-05|34.1|A0A061F1X9_THECC		ctg4066_gene.9	-	0.25173	1579
ctg13740_gene.3	AB hydrolase-1 domain-containing protein	6.1E-30|74.4|A0A0D6R310_ARACU		ctg13740_gene.3	-	0.251537	1580
ctg4088_gene.5	CYP750C23	4.1E-83|73.1|A0A291FB40_TAXWC	PF00067	ctg4088_gene.5	-	0.251386	1581
ctg2807_gene.5	CRAL-TRIO domain-containing protein	1.9E-52|76.8|A0A0D6QWH2_ARACU		ctg2807_gene.5	-	0.251372	1582
ctg6394_gene.3	no homologs found	--|--|--		ctg6394_gene.3	-	0.251346	1583
ctg58_gene.23	BZIP domain-containing protein	1.1E-12|28.8|D5A9G3_PICSI		ctg58_gene.23	-	0.251212	1584
ctg550_gene.2	CRAL-TRIO domain-containing protein	5.2E-51|84.7|A0A0D6R818_ARACU		ctg550_gene.2	-	0.250557	1585
ctg9317_gene.1	Isopenicillin N synthase	1.8E-114|55.7|A0A2P5BK89_PARAD	PF03171,PF14226	ctg2890_gene.1	-	0.250454	1586
ctg7785_gene.3	Putative LRR receptor-like serine/threonine-protein kinase At3g47570 family	2.2E-11|47.0|A0A151T9E2_CAJCA		ctg7785_gene.3	-	0.250404	1587
ctg791_gene.7	TPM_phosphatase domain-containing protein	3.1E-08|77.5|A9NYY3_PICSI		ctg791_gene.7	-	0.249706	1588
ctg1989_gene.2	Protein kinase domain-containing protein	4.4E-64|45.5|D8RP31_SELML	PF00069	ctg1989_gene.2	-	0.249571	1589
ctg14473_gene.1	no homologs found	--|--|--		ctg14473_gene.1	-	0.249566	1590
ctg1593_gene.13	no homologs found	--|--|--		ctg1593_gene.13	-	0.249565	1591
ctg4933_gene.16	Alpha-glucosidase	9.9E-18|84.0|A0A4D9AI45_SALSN	PF01055	ctg4933_gene.16	-	0.249419	1592
ctg5366_gene.8	Gamma glutamyl transpeptidases, putative	4.7E-30|38.5|B9RKE3_RICCO	PF01019	ctg5366_gene.8	-	0.249288	1593
ctg6232_gene.5	B-cell receptor-associated protein 31-like	2.1E-04|46.9|A0A2K3PF40_TRIPR		ctg6232_gene.5	-	0.249213	1594
ctg2178_gene.9	AhpC-TSA_2 domain-containing protein (Fragment)	5.7E-08|68.4|A0A1Q3ATS3_CEPFO		ctg2178_gene.9	-	0.249144	1595
ctg2161_gene.6	DNA topoisomerase	1.5E-136|73.2|A0A2I0XID7_9ASPA	PF01751,PF01131	ctg2161_gene.6	-	0.249026	1596
ctg3533_gene.3	CCHC-type domain-containing protein	5.5E-08|39.4|A0A2N9H0F5_FAGSY		ctg3533_gene.3	-	0.249022	1597
ctg18436_gene.1	Amino_oxidase domain-containing protein	7.1E-256|85.6|A0A0D6R4D6_ARACU	PF01593	ctg18436_gene.1	-	0.248878	1598
ctg4176_gene.11	Beta-amylase	1.3E-40|85.4|A0A0D6QZI6_ARACU	PF01373	ctg4176_gene.11	-	0.248868	1599
ctg17_gene.3	Glycosyl hydrolase-like protein (Fragment)	1.4E-94|79.3|E0Z5Z6_PICSI	PF00933	ctg17_gene.3	-	0.24886	1600
ctg1991_gene.5	Transcription factor WD40-1	5.2E-34|76.4|A0A167V945_PICAB		ctg1991_gene.5	-	0.248751	1601
ctg7198_gene.3	no homologs found	--|--|--		ctg7198_gene.3	-	0.248728	1602
ctg5151_gene.3	Glycosyltransferase CAZy family GT34-like protein	3.5E-41|42.3|D8S3T0_SELML	PF05637	ctg6209_gene.7	-	0.248702	1603
ctg1540_gene.14	BEACH domain-containing protein C2-like	0.0E+00|58.4|A0A1U8B9C1_NELNU	PF15787,PF14844,PF02138	removed_for_overlap	-	0.2487	1604
ctg523_gene.5	GTP-binding protein YPTM2-like isoform X1	3.6E-90|62.5|A0A1U8MP37_GOSHI	PF00071	ctg523_gene.5	-	0.248587	1605
ctg1662_gene.7	transcription factor LHW-like isoform X1	2.4E-96|31.3|A0A1U7ZHN6_NELNU	PF14215	removed_for_overlap	-	0.24852	1606
ctg180_gene.2	Complex1_LYR domain-containing protein	1.8E-28|59.6|A0A3S3M0E7_9MAGN	PF13233	ctg180_gene.2	-	0.248316	1607
ctg2732_gene.2	uncharacterized protein LOC104605639 isoform X3	1.4E-140|56.8|A0A1U8Q7F1_NELNU	PF05212	ctg2732_gene.2	-	0.248202	1608
ctg412_gene.3	Germin-like protein	3.0E-65|60.8|W1P4I7_AMBTC	PF00190	ctg22070_gene.1	-	0.24808	1609
ctg13918_gene.1	no homologs found	--|--|--		ctg13918_gene.1	-	0.247949	1610
ctg106_gene.9	Glycosyltransferase	1.4E-160|58.8|A0A0D6QSH9_ARACU	PF00201	ctg106_gene.9	-	0.247886	1611
ctg9482_gene.2	Putative alcohol dehydrogenase	1.1E-143|97.0|A0A0F7J4C0_TAXBA	PF13561	ctg9482_gene.1	-	0.247764	1612
ctg1802_gene.4	cytochrome B5-like protein	4.4E-36|65.0|A0A2I4E8G0_JUGRE	PF00173	ctg1802_gene.4	-	0.247652	1613
ctg27724_gene.1	Protein DETOXIFICATION	9.5E-157|57.5|D5A8J3_PICSI	PF01554	ctg27724_gene.1	-	0.247581	1614
ctg3307_gene.4	Uncharacterized protein	7.5E-69|82.8|V4SAF6_9ROSI	PF00957,PF13774	ctg3307_gene.4	-	0.247488	1615
ctg4389_gene.13	DEAD-box ATP-dependent RNA helicase 39	5.5E-23|46.7|A0A438DPL4_VITVI		ctg4389_gene.13	-	0.247449	1616
ctg9482_gene.1	Putative alcohol dehydrogenase	8.6E-144|97.0|A0A0F7J4C0_TAXBA	PF13561	ctg9482_gene.1	-	0.247366	1617
ctg26208_gene.1	Methyltransf_11 domain-containing protein	1.7E-57|43.4|A0A2Z7ASP1_9LAMI		ctg26208_gene.1	-	0.24728	1618
ctg642_gene.5	F-box domain-containing protein	5.9E-109|64.6|A0A0D6R7S7_ARACU	PF13474	ctg642_gene.5	-	0.247103	1619
ctg18369_gene.1	GDT1 family protein	4.1E-102|82.1|A0A0D6R698_ARACU	PF01169	ctg18369_gene.1	-	0.247102	1620
ctg7458_gene.11	Predicted protein	2.9E-47|45.8|A9SHP2_PHYPA	PF10373,PF10374	ctg7458_gene.11	-	0.247012	1621
ctg2195_gene.4	Uncharacterized protein	3.0E-29|43.7|A0A2G5DB23_AQUCA		ctg2195_gene.4	-	0.246936	1622
ctg5381_gene.1	NPF family transporter	4.1E-124|43.4|A0A1S6YDA4_PINPS	PF00854	ctg5381_gene.1	-	0.246758	1623
ctg11575_gene.3	Uncharacterized protein	5.3E-104|47.3|A0A4Y7KRY4_PAPSO		ctg11575_gene.3	-	0.246732	1624
ctg855_gene.4	DUF3700 domain-containing protein	1.9E-107|80.0|A0A0D6RA11_ARACU	PF12481	ctg855_gene.4	-	0.246699	1625
ctg8470_gene.3	no homologs found	--|--|--		ctg8470_gene.3	-	0.246375	1626
ctg557_gene.10	Thioredoxin superfamily protein	5.4E-137|58.5|A0A3S3N308_9MAGN	PF13911	ctg557_gene.10	-	0.246242	1627
ctg5016_gene.2	F-box domain-containing protein	5.5E-82|42.9|A0A0D6R1K7_ARACU		ctg5016_gene.2	-	0.246203	1628
ctg742_gene.4	Hydroxyproline-rich glycoprotein family protein	5.8E-13|39.6|A0A3S4N8S0_9MAGN		ctg742_gene.4	-	0.246182	1629
ctg19724_gene.1	Lactamase_B domain-containing protein	1.8E-122|81.4|A9NSJ9_PICSI	PF12706	ctg19724_gene.1	-	0.246025	1630
ctg14600_gene.2	NAC domain-containing protein	2.0E-22|65.9|A9NZG8_PICSI		ctg14600_gene.2	-	0.245996	1631
ctg1221_gene.4	Peroxin/Ferlin domain	0.0E+00|50.6|A0A200R1X2_9MAGN		ctg1221_gene.4	-	0.24539	1632
ctg3095_gene.8	Purple acid phosphatase	2.3E-13|81.8|A0A142I5E4_9SPER		ctg3095_gene.8	-	0.245375	1633
ctg1646_gene.16	no homologs found	--|--|--		ctg1646_gene.16	-	0.245311	1634
ctg464_gene.44	no homologs found	--|--|--		ctg464_gene.44	-	0.245256	1635
ctg106_gene.2	Glycosyltransferase	6.9E-149|56.3|B8LR43_PICSI	PF00201	ctg106_gene.2	-	0.245079	1636
ctg464_gene.57	no homologs found	--|--|--		ctg464_gene.57	-	0.244961	1637
ctg3952_gene.2	Protein kinase domain-containing protein	1.7E-230|78.5|A0A0D6R672_ARACU	PF07714	ctg3952_gene.2	-	0.244895	1638
ctg1196_gene.9	Acyl-coenzyme A oxidase	3.1E-19|76.2|A0A0C9S4N3_9SPER		ctg1196_gene.9	-	0.244867	1639
ctg5893_gene.2	TSA: Wollemia nobilis Ref_Wollemi_Transcript_14733_2075 transcribed RNA sequence	1.9E-202|58.0|A0A0C9S3S7_9SPER	PF18117,PF01764	ctg5893_gene.2	-	0.244742	1640
ctg4741_gene.3	no homologs found	--|--|--		ctg4741_gene.3	-	0.24474	1641
ctg3172_gene.1	phospholipid:diacylglycerol acyltransferase 1 isoform X1	1.3E-48|84.3|A0A2I4G729_JUGRE		ctg3172_gene.1	-	0.244523	1642
ctg21684_gene.2	Abhydrolase_3 domain-containing protein	8.6E-106|57.5|A0A0D6QUG0_ARACU	PF07859	ctg1107_gene.13	-	0.244493	1643
ctg3104_gene.2	CYP74A73	2.8E-300|99.8|A0A291FB14_TAXWC	PF00067	ctg3104_gene.2	-	0.244322	1644
ctg2738_gene.19	Alpha-carbonic anhydrase domain-containing protein	7.3E-111|75.1|A0A0D6R2U7_ARACU	PF00194	ctg2738_gene.19	-	0.244303	1645
ctg16227_gene.2	Mem_trans domain-containing protein	1.7E-11|59.1|A0A1Q3BAD8_CEPFO		ctg16227_gene.2	-	0.24426	1646
ctg18609_gene.4	Ribonuclease H2, subunit C	2.8E-39|53.4|A0A2U1PTS5_ARTAN	PF08615	ctg18609_gene.4	-	0.244244	1647
ctg1449_gene.4	Mitochondrial zinc maintenance protein 1, mitochondrial	3.7E-26|60.2|A0A3S3NMX7_9MAGN		ctg1449_gene.4	-	0.244158	1648
ctg11472_gene.5	Smr domain-containing protein YPL199C	1.6E-52|35.4|A0A1D1ZG18_9ARAE		ctg11472_gene.5	-	0.244155	1649
ctg2557_gene.3	aluminum-activated malate transporter 12-like	1.2E-08|34.4|A0A1S4B9C7_TOBAC	PF11744	ctg15466_gene.7	-	0.244029	1650
ctg56_gene.22	PH domain-containing protein	6.7E-80|87.1|A0A5J5B9C3_9ASTE	PF01237	ctg56_gene.22	-	0.244028	1651
ctg178_gene.1	Ribonuclease P/MRP protein subunit POP5	5.6E-58|72.7|A0A0D6R3E5_ARACU	PF01900	ctg178_gene.1	-	0.243973	1652
ctg8902_gene.3	ACC synthase	6.4E-64|80.6|A2IA39_9SPER	PF00155	ctg8902_gene.3	-	0.243949	1653
ctg4101_gene.1	PKS_ER domain-containing protein	1.3E-61|73.6|B8LPL9_PICSI	PF08240	ctg4101_gene.1	-	0.243885	1654
ctg8374_gene.8	Sister chromatid cohesion protein PDS5-like B-B isoform B	1.6E-42|36.7|A0A445KWU1_GLYSO		ctg2419_gene.4	-	0.243807	1655
ctg9900_gene.2	Non-specific lipid-transfer protein	6.0E-22|50.4|A0A2G9G4R9_9LAMI		ctg9900_gene.2	-	0.243614	1656
ctg3884_gene.1	Tubulin alpha chain	1.2E-58|78.1|A0A3N6S3X9_BRACR	PF00091	ctg3884_gene.1	-	0.243474	1657
ctg7055_gene.13	no homologs found	--|--|--		ctg7055_gene.13	-	0.243083	1658
ctg20429_gene.1	NADPH--cytochrome P450 reductase	0.0E+00|99.7|Q56GD6_TAXWC	PF00667,PF00175,PF00258	ctg20429_gene.1	-	0.243047	1659
ctg22522_gene.7	ACC synthase	2.2E-130|67.0|A2IA39_9SPER	PF00155	ctg15956_gene.1	-	0.24294	1660
ctg237_gene.19	glycerophosphodiester phosphodiesterase GDPDL7-like	1.7E-171|45.5|A0A2H3YJH1_PHODC	PF03009	ctg237_gene.19	-	0.242876	1661
ctg742_gene.11	no homologs found	--|--|--		ctg742_gene.11	-	0.242745	1662
ctg14896_gene.5	Glycosyltransferase	1.2E-138|52.2|A9NWC5_PICSI	PF00201	ctg14896_gene.5	-	0.24269	1663
ctg6765_gene.7	Uncharacterized protein	2.5E-07|32.3|A0A2N9H727_FAGSY		ctg6765_gene.7	-	0.242454	1664
ctg5399_gene.4	myosin heavy chain, skeletal muscle	4.1E-68|39.5|A0A1U8AT77_NELNU		ctg5399_gene.4	-	0.242427	1665
ctg90_gene.1	BCNT-C domain-containing protein	7.4E-90|70.1|A0A0D6R878_ARACU	PF07572	ctg90_gene.1	-	0.242368	1666
ctg7194_gene.2	no homologs found	--|--|--		ctg7194_gene.2	-	0.242258	1667
ctg6960_gene.5	Peroxidase	7.6E-71|49.7|A9NTA1_PICSI	PF00141	ctg6960_gene.5	-	0.242202	1668
ctg6701_gene.1	JmjC domain-containing protein	2.5E-172|54.6|W1NDJ5_AMBTC	PF13621	ctg6701_gene.1	-	0.242196	1669
ctg4374_gene.2	Uncharacterized protein	1.7E-18|44.4|A0A068UR73_COFCA		ctg4374_gene.2	-	0.24211	1670
ctg7979_gene.4	Predicted protein	1.8E-55|33.5|A9SCR4_PHYPA		ctg7979_gene.4	-	0.24209	1671
ctg2152_gene.6	no homologs found	--|--|--		ctg2152_gene.6	-	0.241877	1672
ctg8115_gene.5	no homologs found	--|--|--		ctg8115_gene.5	-	0.24161	1673
ctg1866_gene.4	probable glutamate carboxypeptidase 2 isoform X1	1.2E-54|45.1|A0A1U7Z2R4_NELNU	PF04389,PF14541	ctg1866_gene.4	-	0.241511	1674
ctg4101_gene.2	Aldo_ket_red domain-containing protein	1.6E-60|77.6|A0A0D6R8H8_ARACU	PF00248	ctg4101_gene.2	-	0.24086	1675
ctg1764_gene.2	t-SNARE coiled-coil homology domain-containing protein	1.3E-115|93.0|A0A0D6R8H1_ARACU	PF05739,PF14523	ctg1764_gene.2	-	0.240847	1676
ctg19137_gene.1	CYP866A18	2.9E-188|68.7|A0A291FAU7_TAXWC	PF00067	ctg19137_gene.1	-	0.240695	1677
ctg5688_gene.1	no homologs found	--|--|--		ctg5688_gene.1	-	0.240658	1678
ctg3551_gene.4	sec1 family domain-containing protein MIP3 isoform X1	2.4E-243|52.5|A0A1U8Q643_NELNU		ctg3551_gene.4	-	0.240584	1679
ctg25566_gene.1	Lipoxygenase	0.0E+00|99.1|G9L7U1_TAXWC	PF00305	ctg22039_gene.1	-	0.240436	1680
ctg1967_gene.9	Aspartic proteinase nepenthesin-2	1.5E-20|55.6|A0A2H9ZQT3_9ASPA	PF14543	ctg1967_gene.9	-	0.240404	1681
ctg2454_gene.17	no homologs found	--|--|--		ctg10_gene.11	-	0.240386	1682
ctg4161_gene.1	R2R3MYB19	2.9E-88|45.6|A0A222UAI8_GINBI	PF13921	ctg4161_gene.1	-	0.240338	1683
ctg2558_gene.13	Peroxidase	1.8E-116|67.6|Q4W2V5_PICAB	PF00141	ctg2558_gene.13	-	0.240294	1684
ctg7009_gene.4	Adenosylhomocysteinase	2.7E-108|73.6|A0A0D6R166_ARACU	PF00670,PF05221	ctg7009_gene.4	-	0.240202	1685
ctg854_gene.29	GTF2H2 (Fragment)	1.2E-167|84.6|A0A097PR42_GINBI	PF07975,PF04056	ctg854_gene.29	-	0.240098	1686
ctg6307_gene.1	HMA domain-containing protein	2.7E-16|56.6|A9NYV0_PICSI		ctg6307_gene.1	-	0.239994	1687
ctg3171_gene.3	Putative alpha-xylosidase	2.1E-215|59.1|Q8VWV9_PINPS	PF13802,PF01055,PF16863	ctg3171_gene.3	-	0.239939	1688
ctg23338_gene.2	NPF family transporter	9.6E-54|75.7|A0A1S6YCP0_PINPS		ctg23338_gene.2	-	0.239561	1689
ctg120_gene.4	Protein kinase domain-containing protein	5.5E-86|47.2|F6HXR1_VITVI	PF00069,PF08263	ctg120_gene.4	-	0.239438	1690
ctg3374_gene.8	ABC transporter domain-containing protein	6.5E-96|62.7|A0A0D6QVM5_ARACU	PF00005	ctg3374_gene.8	-	0.239364	1691
ctg13718_gene.2	no homologs found	--|--|--		ctg13718_gene.2	-	0.239285	1692
ctg9554_gene.3	TIR domain-containing protein	4.9E-78|37.8|B8LRB4_PICSI	PF01582	ctg9554_gene.3	-	0.239201	1693
ctg4238_gene.5	F-box domain-containing protein	2.6E-28|81.9|A0A0D6QR07_ARACU		ctg4238_gene.5	-	0.238934	1694
ctg9263_gene.5	F-box/kelch-repeat protein At5g15710-like	7.2E-08|23.3|A0A1U8MI82_GOSHI		ctg9263_gene.5	-	0.238918	1695
ctg19194_gene.2	Uncharacterized protein	1.3E-112|68.9|V4T4T7_9ROSI	PF00300	ctg19194_gene.2	-	0.238915	1696
ctg6527_gene.11	PH domain-containing protein	8.7E-49|65.5|A0A0D6QY67_ARACU		ctg6527_gene.11	-	0.238819	1697
ctg148_gene.6	Uncharacterized protein	7.3E-38|61.2|D8RGL8_SELML		ctg148_gene.6	-	0.238801	1698
ctg2825_gene.3	Cytochrome P450 CYP727C1	2.6E-52|66.0|A0A0G7ZP21_PICGL	PF00067	ctg2825_gene.3	-	0.238735	1699
ctg6530_gene.2	RING-type domain-containing protein	3.6E-62|74.5|A0A0D6QR27_ARACU	PF13639	ctg2192_gene.1	-	0.238666	1700
ctg55_gene.2	no homologs found	--|--|--		ctg55_gene.2	-	0.238542	1701
ctg204_gene.8	Uncharacterized protein	1.0E-16|45.9|A9NL17_PICSI	PF12023	ctg204_gene.8	-	0.238536	1702
ctg6283_gene.3	Lipoxygenase	7.8E-21|59.1|A0A0D6QUV2_ARACU		ctg6283_gene.3	-	0.238425	1703
ctg7713_gene.5	PseudoU_synth_2 domain-containing protein	1.3E-107|74.5|B8LRV2_PICSI	PF00849	ctg7713_gene.5	-	0.238384	1704
ctg5862_gene.14	PQ-loop repeat family protein / transmembrane family protein, putative isoform 2	1.5E-91|50.5|A0A061EUT6_THECC	PF04193	ctg5862_gene.14	-	0.2383	1705
ctg164_gene.2	protein LIKE COV 2-like	3.1E-94|75.5|A0A1U7Z5Z1_NELNU	PF04367	removed_for_overlap	-	0.238095	1706
ctg6739_gene.1	Beta-adaptin-like protein	0.0E+00|88.5|B8LNI5_PICSI	PF09066,PF01602	ctg6739_gene.1	-	0.238041	1707
ctg9488_gene.3	PKS_ER domain-containing protein	5.8E-120|69.5|A9NZF8_PICSI	PF13602	ctg9488_gene.3	-	0.237969	1708
ctg4791_gene.5	no homologs found	--|--|--		ctg4791_gene.5	-	0.23731	1709
ctg56_gene.33	Uncharacterized protein	2.4E-23|55.8|B8LN65_PICSI	PF02519	ctg56_gene.33	-	0.237272	1710
ctg4135_gene.11	no homologs found	--|--|--		ctg4135_gene.11	-	0.237265	1711
ctg6371_gene.2	CBFD_NFYB_HMF domain-containing protein	2.5E-11|81.2|A0A4Y7JEN9_PAPSO		ctg6371_gene.2	-	0.237152	1712
ctg17595_gene.1	Uncharacterized protein	5.5E-52|60.1|A0A0D2QHI8_GOSRA		ctg17595_gene.1	-	0.236939	1713
ctg862_gene.37	no homologs found	--|--|--		ctg862_gene.37	-	0.236801	1714
ctg1809_gene.31	no homologs found	--|--|--		ctg1809_gene.31	-	0.236637	1715
ctg12267_gene.5	STAS domain-containing protein	1.8E-22|54.8|A0A0A0KQT8_CUCSA		ctg12267_gene.5	-	0.236604	1716
ctg8504_gene.4	uncharacterized protein LOC104593378 isoform X2	4.0E-19|42.1|A0A1U7ZF21_NELNU		ctg8504_gene.4	-	0.236598	1717
ctg176_gene.39	60S ribosomal protein L44	7.2E-54|97.1|A0A3S3NDF9_9MAGN	PF00935	ctg176_gene.39	-	0.236528	1718
ctg2775_gene.7	IQ-domain 6	4.6E-15|58.8|A0A5N5HAM1_9ROSA		ctg13731_gene.1	-	0.236496	1719
ctg79_gene.41	no homologs found	--|--|--		ctg79_gene.14	-	0.236353	1720
ctg2881_gene.2	no homologs found	--|--|--		ctg2881_gene.2	-	0.236281	1721
ctg20520_gene.1	AAA domain-containing protein	1.3E-188|67.9|A0A0D6QT73_ARACU	PF14363,PF00004	ctg20520_gene.1	-	0.236281	1722
ctg11594_gene.2	Receptor-like serine/threonine-protein kinase	1.6E-137|54.8|A0A0D6QR37_ARACU	PF01453	ctg11594_gene.2	-	0.236164	1723
ctg13118_gene.5	no homologs found	--|--|--		ctg9430_gene.1	-	0.236151	1724
ctg9130_gene.1	Uncharacterized protein (Fragment)	2.1E-11|39.3|K7NP36_PINTA	PF14009	ctg9130_gene.1	-	0.236125	1725
ctg184_gene.5	Putative S-adenosyl-L-methionine-dependent methyltransferase	8.2E-30|41.3|A0A2P6QRG9_ROSCH		ctg184_gene.5	-	0.236008	1726
ctg1072_gene.2	CRIB domain-containing protein	7.4E-137|71.2|A0A0D6R6S2_ARACU		ctg1072_gene.2	-	0.235872	1727
ctg7334_gene.3	SDD1 protein (Fragment)	3.1E-199|51.9|A0A0K1YYM8_9SPER	PF17766,PF00082	ctg7334_gene.3	-	0.235757	1728
ctg13685_gene.1	ATP synthase delta chain	9.4E-11|66.0|A0A5N5I9W8_9ROSA		ctg4727_gene.15	-	0.23572	1729
ctg782_gene.1	Prenylcys_lyase domain-containing protein	1.3E-146|81.0|A0A0D6RAY8_ARACU	PF07156	ctg782_gene.1	-	0.235611	1730
ctg569_gene.14	GMP synthase [glutamine-hydrolyzing]	8.2E-239|75.9|A0A1D1YQY3_9ARAE	PF00958,PF00117	ctg569_gene.14	-	0.235582	1731
ctg1901_gene.8	thylakoid ADP,ATP carrier protein, chloroplastic	2.1E-67|79.5|A0A1U7ZIW7_NELNU	PF00153	ctg1901_gene.8	-	0.235011	1732
ctg7488_gene.4	S-adenosylmethionine decarboxylase proenzyme	2.4E-158|74.3|A0A0D6QXG4_ARACU	PF01536	ctg7488_gene.4	-	0.234954	1733
ctg19911_gene.2	Putative nucleoredoxin 1 (Fragment)	6.4E-10|24.1|A0A1D1XVA2_9ARAE		ctg19911_gene.2	-	0.234661	1734
ctg5865_gene.3	Core-2/I-branching beta-1,6-N-acetylglucosaminyltransferase family protein isoform 1	6.7E-71|57.1|A0A061EF50_THECC	PF02485	ctg5865_gene.3	-	0.234644	1735
ctg3278_gene.2	no homologs found	--|--|--		ctg3278_gene.1	-	0.23449	1736
ctg13800_gene.5	ANK_REP_REGION domain-containing protein	5.2E-12|33.1|A0A068V8R5_COFCA	PF12796	ctg13800_gene.5	-	0.234363	1737
ctg332_gene.5	Ferredoxin--NADP reductase, chloroplastic	2.0E-186|82.1|A0A0C9S942_9SPER	PF00175	ctg332_gene.5	-	0.234276	1738
ctg575_gene.4	Lipoxygenase	1.1E-70|66.1|A0A0D6QT47_ARACU	PF00305	ctg575_gene.4	-	0.23417	1739
ctg15702_gene.1	Uncharacterized protein	1.5E-12|37.2|A0A4D8ZWP5_SALSN	PF14009	ctg3009_gene.1	-	0.233627	1740
ctg3376_gene.4	TH1 domain-containing protein	1.6E-55|83.1|A0A0D6R4I5_ARACU	PF06017	ctg3376_gene.4	-	0.233498	1741
ctg1998_gene.10	Receptor-like serine/threonine-protein kinase	8.3E-278|59.4|A0A0D6QR37_ARACU	PF01453,PF00069	ctg1998_gene.10	-	0.233486	1742
ctg50_gene.4	Protein kinase domain-containing protein	1.7E-49|46.8|A0A5D2YJA1_GOSMU		ctg50_gene.4	-	0.233473	1743
ctg24_gene.2	Phospholipase A1 DAD1, chloroplastic	1.3E-17|42.9|A0A3S3MN90_9MAGN		ctg24_gene.2	-	0.233431	1744
ctg11911_gene.6	no homologs found	--|--|--		ctg651_gene.15	-	0.23342	1745
ctg6821_gene.5	DUF5311 domain-containing protein	4.1E-67|45.6|W1PZ87_AMBTC	PF11715	ctg6821_gene.5	-	0.233113	1746
ctg1988_gene.23	muscle M-line assembly protein unc-89-like isoform X1	4.0E-38|44.9|A0A2I4FPV9_JUGRE		ctg1988_gene.23	-	0.232894	1747
ctg32661_gene.1	ApaG domain-containing protein	3.8E-64|70.2|B8LM73_PICSI	PF04379	ctg154_gene.3	-	0.232841	1748
ctg11962_gene.3	Kinesin	1.2E-10|52.5|A0A200Q583_9MAGN		ctg11962_gene.3	-	0.232828	1749
ctg1134_gene.2	Tubby-like F-box protein	2.0E-200|84.7|A0A0C9S6J6_9SPER	PF01167	ctg1134_gene.2	-	0.23278	1750
ctg17267_gene.3	PPM-type phosphatase domain-containing protein	5.3E-35|88.6|A0A0D6QWN9_ARACU	PF00481	ctg17267_gene.3	-	0.232757	1751
ctg33_gene.3	Uncharacterized protein	6.0E-30|51.8|K3XFH0_SETIT		ctg33_gene.3	-	0.232492	1752
ctg8541_gene.1	no homologs found	--|--|--		ctg8541_gene.1	-	0.232368	1753
ctg1877_gene.5	no homologs found	--|--|--		ctg1877_gene.5	-	0.232351	1754
ctg4984_gene.8	Putative glutamine amidotransferase PB2B2.05	1.7E-138|61.6|A0A3S3M971_9MAGN	PF07722	ctg4984_gene.8	-	0.232073	1755
ctg484_gene.4	Heat shock cognate 70 kDa protein	4.3E-114|51.1|A0A438JXP4_VITVI	PF00012	ctg484_gene.4	-	0.232006	1756
ctg392_gene.1	no homologs found	--|--|--	PF04526	ctg392_gene.1	-	0.231976	1757
ctg29_gene.41	GRAS domain-containing protein	9.0E-28|40.9|A0A0D6R6L9_ARACU	PF03514	ctg29_gene.41	-	0.23197	1758
ctg4913_gene.3	Uncharacterized protein	8.4E-51|38.6|A0A5B6YW07_DAVIN		ctg4913_gene.3	-	0.231718	1759
ctg2_gene.10	Pyruvate dehydrogenase E1 component subunit alpha	6.5E-201|85.9|A0A0D6QYS8_ARACU	PF00676	ctg2_gene.10	-	0.231512	1760
ctg2778_gene.10	DUF4283 domain-containing protein	1.2E-04|22.0|A0A0R0EZD9_SOYBN	PF14111	ctg2778_gene.10	-	0.231505	1761
ctg2256_gene.4	TFIIS N-terminal domain-containing protein	2.5E-31|41.0|B8LMW1_PICSI		ctg2256_gene.4	-	0.231498	1762
ctg6675_gene.3	Cell division protein FtsZ 1, chloroplastic	5.0E-74|85.9|A0A3S3N372_9MAGN	PF00091	ctg6675_gene.3	-	0.231447	1763
ctg654_gene.6	Ketol-acid reductoisomerase	1.3E-261|85.9|A0A5J5A616_9ASTE	PF01450,PF07991	ctg654_gene.6	-	0.231414	1764
ctg11330_gene.1	NB-ARC domain-containing protein	3.3E-73|35.0|C0PPX1_PICSI	PF00931	ctg11330_gene.1	-	0.231383	1765
ctg5284_gene.2	50S ribosomal protein	1.8E-53|65.9|W9S8M4_9ROSA	PF00542	ctg5284_gene.2	-	0.231186	1766
ctg4689_gene.15	Signal recognition particle 9 kDa protein	1.2E-48|91.3|A0A0D6QR04_ARACU		ctg4689_gene.15	-	0.231152	1767
ctg15371_gene.1	Transcription factor bHLH148	6.3E-09|32.4|A0A5A7QGC9_STRAF		ctg15371_gene.1	-	0.231072	1768
ctg2973_gene.1	HMA domain-containing protein	8.6E-06|44.8|A0A3B6B5N3_WHEAT		ctg2973_gene.1	-	0.230946	1769
ctg1689_gene.9	uncharacterized protein LOC107842804 isoform X2	4.2E-83|41.7|A0A1U8E7A9_CAPAN		ctg1689_gene.9	-	0.230909	1770
ctg14209_gene.7	no homologs found	--|--|--		ctg14209_gene.7	-	0.230757	1771
ctg5206_gene.18	no homologs found	--|--|--		ctg5206_gene.18	-	0.230747	1772
ctg7578_gene.7	Methyltransf_11 domain-containing protein	3.4E-58|43.7|A0A2Z7ASP1_9LAMI		ctg7578_gene.7	-	0.230715	1773
ctg13130_gene.3	anoctamin-like protein At1g73020 isoform X2	6.7E-09|39.2|A0A1U7XWB2_NICSY		ctg13130_gene.3	-	0.230633	1774
ctg1789_gene.17	no homologs found	--|--|--		ctg1789_gene.17	-	0.230404	1775
ctg1187_gene.15	60S ribosomal protein L13	3.8E-11|60.6|A0A2I0XAW9_9ASPA	PF01294	ctg1187_gene.15	-	0.230363	1776
ctg13648_gene.1	VWFA domain-containing protein	2.2E-137|37.8|D8SGW3_SELML		ctg13648_gene.1	-	0.230348	1777
ctg22704_gene.1	no homologs found	--|--|--		ctg975_gene.4	-	0.23029	1778
ctg3203_gene.1	60S ribosomal protein L18a-like protein isoform X1	1.1E-23|69.2|A0A1U8A691_NELNU		ctg3203_gene.1	-	0.230225	1779
ctg230_gene.14	no homologs found	--|--|--		ctg230_gene.14	-	0.230152	1780
ctg11266_gene.3	IPPc domain-containing protein	1.9E-147|52.2|W1P3N6_AMBTC	PF03372	ctg11266_gene.3	-	0.230122	1781
ctg13237_gene.1	CYP720B24	1.3E-101|60.1|A0A291FB28_TAXWC	PF00067	ctg13237_gene.1	-	0.230069	1782
ctg48_gene.27	Glutamate receptor	2.8E-11|47.8|A0A4D6N9S5_VIGUN		ctg48_gene.27	-	0.23003	1783
ctg8272_gene.1	SCP domain-containing protein	8.2E-23|54.2|A0A2H5NRK6_CITUN	PF14009	ctg8272_gene.1	-	0.229919	1784
ctg3350_gene.4	SUN domain-containing protein	3.1E-180|51.6|B8LM10_PICSI	PF07738	ctg3350_gene.4	-	0.229843	1785
ctg760_gene.10	sister chromatid cohesion protein PDS5 homolog B	1.4E-18|32.6|A0A1S3ZFN6_TOBAC		ctg760_gene.10	-	0.22976	1786
ctg371_gene.20	no homologs found	--|--|--		ctg371_gene.20	-	0.229738	1787
ctg4904_gene.3	SDD1 protein (Fragment)	5.7E-193|49.9|A0A0K1YYX3_PICRU	PF17766,PF00082	ctg4904_gene.3	-	0.229719	1788
ctg1894_gene.13	Epimerase domain-containing protein	9.2E-06|66.7|B8LL40_PICSI		ctg1894_gene.13	-	0.22954	1789
ctg5120_gene.5	AAA+ ATPase domain	5.1E-158|78.0|A0A200QWV4_9MAGN	PF17862	ctg5120_gene.5	-	0.22951	1790
ctg2888_gene.5	Signal recognition particle subunit SRP68	1.8E-29|74.4|W1NRR9_AMBTC	PF16969	ctg2888_gene.5	-	0.22936	1791
ctg1231_gene.2	no homologs found	--|--|--		ctg1231_gene.2	-	0.229297	1792
ctg1708_gene.6	RING-type domain-containing protein	1.2E-30|47.1|A0A0D6R4N4_ARACU	PF13639	ctg1708_gene.6	-	0.228967	1793
ctg33_gene.10	no homologs found	--|--|--		ctg33_gene.10	-	0.228921	1794
ctg3311_gene.1	Abhydrolase_3 domain-containing protein	1.7E-90|54.5|A0A0D6QVT5_ARACU	PF07859	ctg3311_gene.1	-	0.228852	1795
ctg37_gene.3	no homologs found	--|--|--		ctg37_gene.3	-	0.228813	1796
ctg354_gene.2	Drug/metabolite transporter	4.3E-125|72.3|A0A200Q054_9MAGN	PF16913	ctg354_gene.2	-	0.22872	1797
ctg4435_gene.2	no homologs found	--|--|--		ctg4435_gene.2	-	0.228701	1798
ctg5305_gene.2	Insulin-degrading enzyme	1.1E-184|60.7|A0A1D1XVB1_9ARAE	PF16187	ctg5305_gene.2	-	0.228679	1799
ctg9011_gene.7	Protein kinase domain-containing protein	1.8E-206|57.2|A0A0D6QRB9_ARACU	PF00139,PF00069	ctg9011_gene.7	-	0.228645	1800
ctg24357_gene.1	Uncharacterized protein	8.6E-64|78.4|W1NU94_AMBTC	PF09335	ctg24357_gene.1	-	0.228622	1801
ctg1302_gene.29	no homologs found	--|--|--		ctg1302_gene.29	-	0.228517	1802
ctg3488_gene.2	NB-ARC domain-containing protein	5.2E-82|34.3|C0PPX1_PICSI	PF00931	ctg3488_gene.2	-	0.228396	1803
ctg4632_gene.3	uncharacterized protein LOC103697878 isoform X3	6.1E-31|42.7|A0A2H3X451_PHODC		ctg4632_gene.3	-	0.228214	1804
ctg1683_gene.11	no homologs found	--|--|--		ctg1683_gene.11	-	0.228169	1805
ctg6580_gene.8	Uncharacterized protein	3.2E-77|46.5|A0A2H5PGJ7_CITUN	PF01019	ctg6580_gene.8	-	0.22811	1806
ctg1945_gene.1	Uncharacterized protein	3.6E-11|53.0|A0A2R6XUV6_MARPO		ctg575_gene.7	-	0.2281	1807
ctg33533_gene.1	random slug protein 5-like isoform X2	1.1E-44|59.0|A0A1U8P2J4_GOSHI		ctg33533_gene.1	-	0.228053	1808
ctg23_gene.7	Glutamate receptor	6.0E-80|60.1|A0A1R3FZI2_9ROSI	PF00497,PF00060	ctg23_gene.7	-	0.227757	1809
ctg1854_gene.5	Putative GPI-anchored protein	7.0E-25|56.5|A0A2R6Q9D6_ACTCC		ctg1854_gene.5	-	0.227747	1810
ctg797_gene.3	UBX domain-containing protein	3.1E-80|78.8|A0A0D6QY36_ARACU	PF14555	ctg797_gene.3	-	0.22769	1811
ctg206_gene.4	Protein DETOXIFICATION	7.1E-45|52.1|A0A0D6QX61_ARACU		ctg206_gene.4	-	0.227584	1812
ctg2829_gene.4	Lipoxygenase	5.1E-240|74.2|C0PT31_PICSI	PF00305	ctg2829_gene.4	-	0.227506	1813
ctg4005_gene.16	no homologs found	--|--|--		ctg4005_gene.4	-	0.227487	1814
ctg1061_gene.2	Protein kinase domain-containing protein	2.3E-40|63.9|A0A0D6QW09_ARACU		ctg1061_gene.2	-	0.227402	1815
ctg5964_gene.6	ARID/BRIGHT DNA-binding domain	3.0E-133|63.1|A0A200PS47_9MAGN	PF01388	ctg5964_gene.6	-	0.2274	1816
ctg440_gene.5	Carbonic anhydrase	1.2E-59|77.0|A0A0C9QSW0_9SPER	PF00484	ctg440_gene.5	-	0.227194	1817
ctg8278_gene.1	Pentatricopeptide repeat	1.5E-128|48.2|A0A200R1A6_9MAGN		ctg8278_gene.1	-	0.227016	1818
ctg1167_gene.1	Glycine cleavage system P protein	4.7E-253|80.7|A0A0D6QXA7_ARACU	PF02347	ctg1167_gene.1	-	0.226871	1819
ctg2515_gene.5	Replication protein A subunit	2.6E-30|34.2|A0A540LBK9_MALBA	PF08646	ctg2515_gene.5	-	0.226859	1820
ctg4158_gene.5	Translation factor GUF1 homolog, mitochondrial	0.0E+00|69.1|A0A3Q8BPY0_9SPER	PF00679,PF06421,PF00009	ctg4158_gene.5	-	0.226793	1821
ctg11608_gene.3	Uncharacterized protein	2.8E-31|72.4|D7L8K1_ARALL	PF04241	ctg11608_gene.3	-	0.226646	1822
ctg1477_gene.5	no homologs found	--|--|--	PF02536	ctg1477_gene.5	-	0.226637	1823
ctg10796_gene.1	Hexosyltransferase	5.7E-14|76.6|M1CNS4_SOLTU		ctg10796_gene.1	-	0.226616	1824
ctg727_gene.4	Protein jagunal 1	9.0E-25|44.3|A0A1D1YXM8_9ARAE		ctg727_gene.4	-	0.226614	1825
ctg3095_gene.9	Purple acid phosphatase	4.6E-100|84.3|A0A142I5E4_9SPER		ctg3095_gene.9	-	0.226506	1826
ctg3314_gene.10	Thioredoxin domain-containing protein 9	1.2E-85|70.0|A0A1D1Z6R8_9ARAE		ctg3314_gene.10	-	0.226473	1827
ctg4911_gene.1	BAH domain-containing protein	1.9E-77|82.1|A0A2R6X5H4_MARPO	PF01426	ctg4911_gene.1	-	0.226285	1828
ctg873_gene.6	SBP-type domain-containing protein	1.6E-45|51.4|B8LQP1_PICSI	PF03110	ctg873_gene.6	-	0.226131	1829
ctg4426_gene.1	Nuclear pore complex protein	2.2E-97|26.9|A0A200QTL2_9MAGN		removed_for_overlap	-	0.225966	1830
ctg361_gene.7	Nodulin-like domain-containing protein	3.0E-62|76.2|A0A0D6R6U4_ARACU	PF06813	ctg361_gene.7	-	0.225617	1831
ctg13539_gene.1	Diacylglycerol acyltransferase	2.5E-98|70.7|A0A200QXC0_9MAGN		ctg13539_gene.1	-	0.225562	1832
ctg298_gene.4	EF-hand domain-containing protein	1.6E-06|60.8|A0A0D6QR81_ARACU		ctg298_gene.4	-	0.225508	1833
ctg1802_gene.6	Receptor-like serine/threonine-protein kinase	2.4E-226|52.8|A0A0D6QRW0_ARACU	PF00954,PF01453,PF00069	ctg1802_gene.6	-	0.225407	1834
ctg5062_gene.9	Amidase domain-containing protein	2.5E-37|54.5|D5A7X4_PICSI	PF01425	ctg5062_gene.9	-	0.225393	1835
ctg2237_gene.2	DUF4283 domain protein (Fragment)	8.9E-05|26.4|A0A392ND81_9FABA		ctg2237_gene.2	-	0.225349	1836
ctg3755_gene.3	CYP750C17	1.5E-49|58.8|A0A291FAX7_TAXWC	PF00067	ctg3755_gene.3	-	0.225018	1837
ctg1386_gene.38	Glycosyltransferase family 92 protein	2.6E-53|66.5|A0A0D6QS33_ARACU		ctg1386_gene.38	-	0.225012	1838
ctg6371_gene.3	BTB domain-containing protein	2.3E-113|66.7|B8LKP6_PICSI	PF02214	ctg6371_gene.3	-	0.224917	1839
ctg16_gene.9	no homologs found	--|--|--		ctg16_gene.9	-	0.224894	1840
ctg372_gene.3	no homologs found	--|--|--		ctg372_gene.3	-	0.22489	1841
ctg14792_gene.4	ABC transporter G family member 42-like	7.3E-68|65.7|A0A2H3Y0F7_PHODC	PF14510	ctg14792_gene.4	-	0.224765	1842
ctg2242_gene.13	Pyr_redox_2 domain-containing protein	6.3E-126|62.0|A0A0D6R8G9_ARACU	PF07992	ctg2242_gene.12	-	0.224712	1843
ctg13800_gene.3	no homologs found	--|--|--		ctg13800_gene.3	-	0.224709	1844
ctg4137_gene.2	no homologs found	--|--|--		ctg4137_gene.2	-	0.224685	1845
ctg4812_gene.2	Myosin-J heavy chain (Fragment)	0.0E+00|73.4|A0A1D1YYC8_9ARAE	PF00063,PF01843	ctg4812_gene.2	-	0.224553	1846
ctg943_gene.5	Importin alpha isoform 9 (Fragment)	2.9E-24|95.2|A0A3S6N373_9SPER		ctg943_gene.5	-	0.224536	1847
ctg7346_gene.4	AAA-ATPase At5g57480	4.1E-182|67.4|A0A1U8A0Z2_NELNU	PF14363,PF00004	ctg7346_gene.4	-	0.224416	1848
ctg9590_gene.3	Fe2OG dioxygenase domain-containing protein	4.0E-72|50.0|A0A4S8IQ93_MUSBA	PF03171	ctg9590_gene.3	-	0.224263	1849
ctg11416_gene.7	GTP cyclohydrolase 1	5.1E-09|56.7|A0A1S3C6G1_CUCME		ctg11416_gene.7	-	0.224238	1850
ctg2077_gene.3	LESION SIMULATING DISEASE family protein	7.5E-07|93.8|A0A4U5P1U8_POPAL		ctg2077_gene.3	-	0.224221	1851
ctg292_gene.3	ABC transporter G family member 36	9.3E-121|55.4|A0A199UF32_ANACO	PF01061,PF08370	ctg16818_gene.1	-	0.224215	1852
ctg1942_gene.2	no homologs found	--|--|--		ctg8758_gene.3	-	0.223908	1853
ctg2197_gene.5	no homologs found	--|--|--		ctg2197_gene.5	-	0.223763	1854
ctg144_gene.4	J domain-containing protein	5.0E-37|56.8|A9NS05_PICSI	PF00226	ctg144_gene.4	-	0.223717	1855
ctg24681_gene.2	Uncharacterized protein (Fragment)	4.2E-11|63.2|H9W2Z1_PINTA	PF02519	ctg24681_gene.2	-	0.223619	1856
ctg1228_gene.7	Receptor-like serine/threonine-protein kinase	1.4E-247|55.8|A0A0D6QRW0_ARACU	PF00954,PF08276,PF00069,PF01453	ctg1228_gene.7	-	0.223569	1857
ctg13304_gene.4	Coatomer subunit epsilon	4.4E-102|89.3|A0A0D6QUR9_ARACU	PF04733	ctg13304_gene.4	-	0.22356	1858
ctg7459_gene.3	Uncharacterized protein	3.3E-34|39.4|A0A0D6QRN6_ARACU	PF01657	ctg7459_gene.3	-	0.223519	1859
ctg625_gene.12	Fe2OG dioxygenase domain-containing protein	1.3E-45|60.8|A0A0D6QU64_ARACU	PF14226	ctg625_gene.12	-	0.223466	1860
ctg7553_gene.1	no homologs found	--|--|--		ctg7553_gene.1	-	0.223221	1861
ctg961_gene.4	Rubis-subs-bind domain-containing protein	5.3E-24|62.9|A9NUD7_PICSI		ctg961_gene.4	-	0.222704	1862
ctg3422_gene.4	Laccase	5.2E-186|52.9|K4P1M3_PICAB	PF07731,PF07732,PF00394	ctg3422_gene.5	-	0.22267	1863
ctg296_gene.5	no homologs found	--|--|--		ctg296_gene.5	-	0.222662	1864
ctg4436_gene.1	Nfu_N domain-containing protein	9.8E-73|89.9|A0A0D6QW39_ARACU	PF01106,PF08712	ctg4436_gene.1	-	0.222634	1865
ctg23648_gene.1	7,8-dihydroneopterin aldolase	2.1E-55|82.2|A9NSQ3_PICSI	PF02152	ctg23648_gene.1	-	0.222606	1866
ctg1623_gene.2	putative UPF0481 protein At3g02645	1.7E-54|31.0|A0A1S3VA39_VIGRR	PF03140	ctg1623_gene.2	-	0.222267	1867
ctg2978_gene.3	Maltase-glucoamylase, intestinal	2.8E-18|56.6|A0A0B0P4P9_GOSAR		ctg2978_gene.3	-	0.22221	1868
ctg1967_gene.3	no homologs found	--|--|--		ctg1967_gene.3	-	0.222161	1869
ctg1641_gene.3	PDZ domain-containing protein	2.2E-239|81.7|A0A0D6QUH5_ARACU	PF12812,PF13365	removed_for_overlap	-	0.222125	1870
ctg3299_gene.3	probable calcium-binding protein CML44	1.5E-20|42.8|A0A1U8ARV1_NELNU	PF13499	ctg3299_gene.3	-	0.222037	1871
ctg3653_gene.5	VQ domain-containing protein	4.0E-14|39.7|A0A5K1GRU0_9MAGN		ctg3653_gene.5	-	0.221803	1872
ctg2871_gene.6	no homologs found	--|--|--		ctg2871_gene.6	-	0.221753	1873
ctg5710_gene.4	Predicted protein	3.3E-07|34.1|A9T974_PHYPA		ctg5710_gene.4	-	0.221729	1874
ctg20092_gene.1	Tryptophan aminotransferase-related protein	8.3E-118|49.1|A0A2R6QYJ1_ACTCC	PF04864,PF04863	ctg20092_gene.1	-	0.221628	1875
ctg459_gene.7	Uncharacterized protein	6.0E-133|77.8|A0A022Q7E8_ERYGU	PF00005	ctg459_gene.7	-	0.221572	1876
ctg6256_gene.3	probable leucine-rich repeat receptor-like protein kinase At5g49770	1.7E-226|55.0|A0A1S3Z4B4_TOBAC	PF07714	ctg6256_gene.3	-	0.221519	1877
ctg1941_gene.28	no homologs found	--|--|--		ctg1941_gene.28	-	0.221432	1878
ctg255_gene.6	Protein SDA1	8.0E-177|77.0|A0A0D6QXD4_ARACU	PF08158	ctg255_gene.6	-	0.221344	1879
ctg3244_gene.2	Acid phosphatase (Fragment)	6.2E-53|74.0|B2KZJ5_PICAB	PF03767	ctg3244_gene.2	-	0.221245	1880
ctg31_gene.11	Uncharacterized protein	2.7E-44|51.9|A0A200PXS2_9MAGN		ctg3853_gene.5	-	0.221159	1881
ctg11318_gene.1	Glycosyl transferase	2.2E-130|64.0|A0A200RDW3_9MAGN	PF02358	ctg11318_gene.1	-	0.22103	1882
ctg278_gene.3	Bidirectional sugar transporter SWEET	3.6E-78|64.2|D5AB08_PICSI	PF03083	ctg278_gene.3	-	0.221024	1883
ctg1086_gene.3	Methyltransf_11 domain-containing protein	3.2E-116|76.5|A0A0D6QZB9_ARACU	PF08241	ctg1086_gene.3	-	0.220895	1884
ctg339_gene.6	ADP,ATP carrier protein	7.1E-294|73.5|A0A0C9RZB1_9SPER	PF03219	ctg339_gene.6	-	0.220751	1885
ctg4933_gene.34	ZT_dimer domain-containing protein	3.2E-12|63.9|A0A067G628_CITSI		ctg4933_gene.34	-	0.220727	1886
ctg479_gene.4	no homologs found	--|--|--		ctg479_gene.4	-	0.220646	1887
ctg2077_gene.4	Protein LSD1	6.7E-14|59.7|LSD1_ORYSJ	PF06943	ctg2077_gene.4	-	0.220535	1888
ctg12955_gene.3	Sas10 domain-containing protein	9.8E-167|55.9|A0A0D6R543_ARACU	PF09368,PF04000	ctg12955_gene.3	-	0.220441	1889
ctg6572_gene.3	ADF-H domain-containing protein	8.7E-59|71.0|D5A811_PICSI	PF00241	ctg6572_gene.3	-	0.220233	1890
ctg55_gene.29	no homologs found	--|--|--		ctg55_gene.29	-	0.220125	1891
ctg15949_gene.1	Tunicamycin induced 1 (Fragment)	5.1E-103|57.8|A0A097PPS0_GINBI		ctg15949_gene.1	-	0.220017	1892
ctg3108_gene.8	Protein kinase domain-containing protein	3.8E-39|43.1|A0A0D6QTB9_ARACU	PF00139	ctg3108_gene.8	-	0.21997	1893
ctg19487_gene.1	Uncharacterized protein	2.1E-04|36.5|A9P1W8_PICSI		ctg19487_gene.1	-	0.219933	1894
ctg2323_gene.5	Glyco_hydro_18 domain-containing protein	1.1E-84|59.6|A0A4S8K716_MUSBA	PF00704	ctg2323_gene.5	-	0.219815	1895
ctg14309_gene.2	F-box protein	1.9E-18|34.4|A0A5A7PQ49_STRAF		ctg14309_gene.2	-	0.219793	1896
ctg891_gene.2	U-box protein	4.1E-164|69.1|A0A1V1FUY4_CRYJA	PF04564	ctg891_gene.2	-	0.219706	1897
ctg16557_gene.2	Replication protein A subunit	1.4E-30|34.2|A0A251RLM7_HELAN	PF08646	ctg16557_gene.2	-	0.219686	1898
ctg14718_gene.2	Peroxidase	1.7E-139|70.0|A0A0C9S7F8_9SPER	PF00141	ctg14718_gene.2	-	0.219556	1899
ctg6851_gene.6	3-ketoacyl-CoA synthase	2.3E-22|51.7|A0A287X5C9_HORVV		ctg6851_gene.6	-	0.219519	1900
ctg7440_gene.3	Glutamine amidotransferase type-2 domain-containing protein	4.6E-06|79.4|A0A2S3H4N1_9POAL		ctg7440_gene.3	-	0.219462	1901
ctg7737_gene.3	Protein kinase domain-containing protein	1.7E-310|79.7|A0A0D6R6Q6_ARACU	PF00069	ctg7737_gene.3	-	0.219299	1902
ctg7208_gene.1	Katanin p60 ATPase-containing subunit A1	3.1E-38|84.9|A0A1D1Y047_9ARAE	PF17862	ctg7208_gene.1	-	0.219255	1903
ctg6907_gene.10	no homologs found	--|--|--		ctg6907_gene.10	-	0.219158	1904
ctg193_gene.11	mediator of RNA polymerase II transcription subunit 33A isoform X2	0.0E+00|54.8|A0A1U7ZP08_NELNU		ctg193_gene.11	-	0.219137	1905
ctg545_gene.76	no homologs found	--|--|--		ctg545_gene.34	-	0.219127	1906
ctg5182_gene.1	NADPH-protochlorophyllide oxidoreductase	1.2E-155|40.8|A0A498K6X5_MALDO		ctg5182_gene.1	-	0.219103	1907
ctg2959_gene.5	MYC2a	8.9E-104|48.9|A0A2Z2XYZ4_TAXWC	PF14215	ctg2959_gene.5	-	0.218902	1908
ctg189_gene.2	ANK_REP_REGION domain-containing protein	2.7E-05|22.5|A0A251ND80_PRUPE		ctg7990_gene.3	-	0.218841	1909
ctg886_gene.25	Uncharacterized protein	1.4E-17|46.5|A0A0S3T3L6_PHAAN		ctg886_gene.25	-	0.218707	1910
ctg8456_gene.5	Copper ion binding	2.2E-04|39.6|A0A5A7PID4_STRAF		ctg8456_gene.5	-	0.218595	1911
ctg4812_gene.1	IQ motif, EF-hand binding site	4.5E-247|83.9|A0A1R3HK52_COCAP	PF00063,PF02736	ctg4812_gene.1	-	0.218578	1912
ctg1858_gene.1	KH domain-containing protein HEN4 isoform X1	7.3E-36|61.3|A0A3S3N6V0_9MAGN	PF00013	ctg1858_gene.1	-	0.218254	1913
ctg7048_gene.7	DNA repair protein RAD51 homolog 2 isoform X1	5.8E-34|50.0|A0A1U7ZNV8_NELNU		ctg7048_gene.7	-	0.218118	1914
ctg803_gene.6	no homologs found	--|--|--		ctg803_gene.6	-	0.218099	1915
ctg9736_gene.2	Putative extra-large guanine nucleotide-binding protein 3-like isoform X1	7.0E-270|65.8|A0A5B7A3U2_DAVIN	PF00503	removed_for_overlap	-	0.217828	1916
ctg3101_gene.5	no homologs found	--|--|--		ctg3101_gene.1	-	0.217788	1917
ctg31007_gene.1	Chloride channel protein	9.5E-30|63.0|A0A2G5CHK1_AQUCA		ctg31007_gene.1	-	0.21777	1918
ctg4504_gene.5	AAI domain-containing protein	4.0E-20|47.8|A9NKV1_PICSI		ctg4504_gene.5	-	0.217762	1919
ctg5147_gene.2	PA domain-containing protein (Fragment)	8.0E-39|60.2|K7NJI6_PINLA		ctg5147_gene.2	-	0.217424	1920
ctg3095_gene.3	Glycosyltransferase	2.6E-18|57.1|A0A2Z2PDL1_GINBI		ctg3095_gene.3	-	0.217391	1921
ctg2895_gene.15	Exocyst complex component Sec10-like protein	4.4E-105|64.2|A0A1R3IMZ8_9ROSI	PF07393	ctg2895_gene.15	-	0.217363	1922
ctg1319_gene.6	no homologs found	--|--|--		ctg1319_gene.6	-	0.217353	1923
ctg6904_gene.14	Uncharacterized protein	1.1E-18|70.0|A0A0D6QSA2_ARACU		ctg6904_gene.14	-	0.217276	1924
ctg6569_gene.2	no homologs found	--|--|--		ctg6569_gene.2	-	0.217113	1925
ctg811_gene.3	Lipoyl-binding domain-containing protein	2.0E-90|80.2|A0A0D6R1N4_ARACU	PF00198	ctg811_gene.3	-	0.216782	1926
ctg2447_gene.1	HEAT repeat-containing protein 5B	0.0E+00|49.8|A0A1U8AQH1_NELNU		removed_for_overlap	-	0.21672	1927
ctg1797_gene.7	Probable magnesium transporter	1.9E-196|79.2|A0A0D6QXR1_ARACU	PF05653	removed_for_overlap	-	0.21669	1928
ctg1344_gene.1	Peptidase A1 domain-containing protein	8.8E-149|81.6|A0A0D6QXC1_ARACU	PF14543	ctg1344_gene.1	-	0.21653	1929
ctg2651_gene.15	ABC transporter domain-containing protein	1.0E-31|74.2|A0A0D6QSR9_ARACU		ctg2651_gene.15	-	0.216528	1930
ctg2444_gene.1	DYW_deaminase domain-containing protein	6.2E-05|42.6|A0A4S4D9Z0_CAMSI		ctg2444_gene.1	-	0.216502	1931
ctg7660_gene.3	Protein kinase domain-containing protein	1.1E-139|43.6|A0A426Y0D2_ENSVE	PF00069,PF00139	ctg7660_gene.3	-	0.216307	1932
ctg3095_gene.7	Sister chromatid cohesion protein PDS B	1.1E-10|48.4|A0A199ULL2_ANACO		ctg3095_gene.7	-	0.216275	1933
ctg1519_gene.3	Protein kinase domain-containing protein	6.5E-47|43.3|A0A0D6QS65_ARACU	PF00139	ctg1519_gene.3	-	0.216133	1934
ctg6191_gene.5	Uncharacterized protein (Fragment)	6.3E-29|65.3|A0A067F8C0_CITSI	PF03169	ctg6191_gene.5	-	0.216078	1935
ctg89_gene.2	Predicted protein	6.0E-124|61.5|A9RKH4_PHYPA	PF01557	ctg89_gene.2	-	0.215958	1936
ctg17157_gene.1	CP12 domain-containing protein	2.3E-29|56.9|A9NL08_PICSI	PF02672	ctg17157_gene.1	-	0.215926	1937
ctg6992_gene.5	TIR domain-containing protein	1.5E-71|35.3|C0PQE2_PICSI	PF00931	ctg6992_gene.5	-	0.215914	1938
ctg1751_gene.22	no homologs found	--|--|--		ctg1751_gene.22	-	0.215852	1939
ctg739_gene.4	no homologs found	--|--|--		ctg739_gene.4	-	0.215827	1940
ctg1491_gene.4	WD_REPEATS_REGION domain-containing protein	1.5E-156|64.4|A0A4Y7J958_PAPSO		ctg1491_gene.4	-	0.215797	1941
ctg1593_gene.2	Arp2/3 complex 34 kDa subunit	1.4E-150|86.0|D5AD99_PICSI	PF04045	ctg1593_gene.2	-	0.215571	1942
ctg11892_gene.4	Putative epoxidase	5.2E-89|62.5|A0A0F7J1F5_TAXBA	PF03171,PF14226	ctg11892_gene.4	-	0.215535	1943
ctg13262_gene.2	RING-type domain-containing protein	3.0E-40|51.4|A0A0D6QRH1_ARACU	PF13639	ctg13262_gene.2	-	0.215518	1944
ctg19592_gene.1	Patatin	6.5E-151|69.2|A0A0D6QV99_ARACU	PF01734	ctg19592_gene.1	-	0.215441	1945
ctg15653_gene.2	no homologs found	--|--|--		ctg1571_gene.6	-	0.215403	1946
ctg9229_gene.3	EF-hand domain pair	7.8E-14|35.5|A0A2U1MH38_ARTAN	PF13499	ctg9229_gene.3	-	0.21535	1947
ctg3260_gene.21	Uncharacterized protein	2.1E-14|54.8|B8LKP1_PICSI		ctg3260_gene.21	-	0.215347	1948
ctg9662_gene.5	Ankyrin repeat	3.1E-70|57.5|A0A200QP23_9MAGN	PF12796,PF13962	ctg9662_gene.5	-	0.215201	1949
ctg6062_gene.3	HATPase_c domain-containing protein	8.4E-30|38.6|A0A397ZU73_BRACM	PF00183	ctg6062_gene.3	-	0.215145	1950
ctg27309_gene.1	Protein kinase domain-containing protein	2.2E-68|72.8|B8LL96_PICSI	PF00069	ctg27309_gene.1	-	0.215043	1951
ctg10440_gene.7	Insecticidal toxin	3.8E-26|32.6|A0A443NS06_9MAGN	PF12920	ctg10440_gene.7	-	0.214983	1952
ctg2123_gene.2	MFS domain-containing protein	7.7E-189|66.8|A0A0D6QS00_ARACU	PF00083	ctg2123_gene.2	-	0.214972	1953
ctg3394_gene.3	Uncharacterized protein	7.1E-26|69.2|D8RXF8_SELML	PF00763	ctg3394_gene.3	-	0.214803	1954
ctg10559_gene.2	Putative pentatricopeptide repeat-containing protein	2.5E-13|30.0|A0A438BR99_VITVI		ctg10559_gene.2	-	0.21473	1955
ctg19762_gene.1	Ubiquitin carboxyl-terminal hydrolase	1.5E-228|68.2|A0A0C9RYR1_9SPER	PF00443	ctg19762_gene.1	-	0.214728	1956
ctg2869_gene.2	Uncharacterized protein	4.1E-41|45.1|A0A200Q7E4_9MAGN	PF07797	ctg2869_gene.2	-	0.214712	1957
ctg2003_gene.9	L-type lectin-domain containing receptor kinase IX.1 (Fragment)	3.4E-33|41.4|A0A1D1Z201_9ARAE	PF00139	ctg2003_gene.9	-	0.214697	1958
ctg545_gene.9	Putative invertase 7	3.3E-67|95.3|A0A5B6YGN5_DAVIN	PF12899	ctg545_gene.9	-	0.214673	1959
ctg1444_gene.13	no homologs found	--|--|--		ctg1444_gene.6	-	0.214554	1960
ctg3451_gene.2	TPT domain-containing protein	4.4E-97|88.2|A0A0D6R623_ARACU	PF03151	ctg3451_gene.2	-	0.214045	1961
ctg35859_gene.1	Uncharacterized protein	4.5E-06|29.8|A3BUH9_ORYSJ		ctg12725_gene.15	-	0.214036	1962
ctg7406_gene.2	Zinc finger CCCH domain-containing protein 40-like protein	5.4E-123|78.0|A0A443NH97_9MAGN	PF00076	ctg7406_gene.2	-	0.214	1963
ctg5115_gene.3	Str_synth domain-containing protein	1.2E-09|46.4|A9NLG9_PICSI		ctg5115_gene.3	-	0.213972	1964
ctg5844_gene.3	Tubulin alpha chain	2.0E-36|65.4|A0A0K9Q6F9_ZOSMR	PF00091	ctg5844_gene.3	-	0.213948	1965
ctg9_gene.1	Protein kinase domain-containing protein	1.4E-70|51.1|B8LNA8_PICSI		ctg9_gene.1	-	0.21387	1966
ctg4957_gene.5	no homologs found	--|--|--		ctg4957_gene.5	-	0.213814	1967
ctg17595_gene.2	Uncharacterized protein	1.3E-16|45.4|A0A5B7APA3_DAVIN		ctg17595_gene.2	-	0.213777	1968
ctg3591_gene.12	CYP73A170	8.3E-32|80.9|A0A291FB06_TAXWC		ctg3591_gene.12	-	0.213773	1969
ctg1700_gene.1	serine/threonine-protein kinase EDR1-like isoform X1	5.1E-221|53.2|A0A1U8B7K7_NELNU	PF07714,PF14381	removed_for_overlap	-	0.213756	1970
ctg1163_gene.5	Heat shock cognate 70 kDa protein-like	1.4E-114|59.4|A0A3L6SFV7_PANMI	PF00012	ctg1163_gene.5	-	0.213724	1971
ctg2104_gene.2	Glycosyltransferase	2.2E-104|49.1|D5A9K7_PICSI	PF00201	ctg2104_gene.2	-	0.213646	1972
ctg2221_gene.21	AA_TRNA_LIGASE_II domain-containing protein	4.5E-56|80.0|A0A0D6QSN3_ARACU	PF02824	ctg2221_gene.21	-	0.21359	1973
ctg479_gene.3	RING-type domain-containing protein	6.4E-16|46.2|A0A2R6X6H8_MARPO		ctg479_gene.3	-	0.213559	1974
ctg33_gene.53	no homologs found	--|--|--		ctg391_gene.2	-	0.212647	1975
ctg7726_gene.6	CBL-interacting protein kinase-like protein (Fragment)	4.2E-22|60.6|E0ZAT3_PICSI		ctg7726_gene.6	-	0.212487	1976
ctg2434_gene.3	Calmodulin	6.6E-22|42.9|A0A199V7J8_ANACO	PF13499	ctg2434_gene.3	-	0.21239	1977
ctg440_gene.6	ENHANCER OF AG-4 protein 2-like isoform X3	3.0E-151|34.1|A0A1U7ZBJ4_NELNU	PF00855	ctg440_gene.6	-	0.212279	1978
ctg4436_gene.2	Nfu_N domain-containing protein	2.9E-32|63.9|A0A0D6QW39_ARACU		ctg4436_gene.2	-	0.21218	1979
ctg1240_gene.14	Os06g0232350 protein (Fragment)	5.2E-04|29.3|A0A0P0WUQ9_ORYSJ		ctg1240_gene.14	-	0.212039	1980
ctg14896_gene.7	Glycosyltransferase	4.2E-142|61.5|A0A0D6QV12_ARACU	PF00201	ctg14896_gene.7	-	0.211745	1981
ctg1483_gene.25	Receptor-like serine/threonine-protein kinase	4.8E-235|55.4|A0A0D6QRW0_ARACU	PF00954,PF08276,PF00069,PF01453	ctg1483_gene.25	-	0.211661	1982
ctg58_gene.22	Sec3-PIP2_bind domain-containing protein	5.3E-218|91.2|A0A0D6QYJ6_ARACU	PF09763	removed_for_overlap	-	0.211653	1983
ctg1363_gene.1	Transcription factor MYB30	7.2E-74|47.2|A0A167V901_PICAB	PF00249	ctg1363_gene.1	-	0.211617	1984
ctg1888_gene.3	X8 domain-containing protein	1.3E-130|54.5|B8LKM5_PICSI	PF00332,PF07983	ctg1888_gene.3	-	0.211543	1985
ctg8128_gene.1	Protein kinase domain-containing protein	9.4E-193|61.2|A0A2G5EFT5_AQUCA	PF00069	ctg12810_gene.5	-	0.21146	1986
ctg19767_gene.1	CN hydrolase domain-containing protein	8.4E-31|71.7|A0A0D6R880_ARACU	PF00795	ctg19767_gene.1	-	0.211455	1987
ctg16267_gene.4	EF-hand domain-containing protein	4.8E-43|77.0|A0A0D6QR81_ARACU	PF13833	ctg16267_gene.4	-	0.211147	1988
ctg904_gene.5	Succinate--CoA ligase [ADP-forming] subunit beta, mitochondrial	8.1E-49|96.1|A0A0D6R8F1_ARACU		ctg904_gene.5	-	0.211051	1989
ctg7823_gene.9	no homologs found	--|--|--		ctg371_gene.15	-	0.211051	1990
ctg387_gene.19	Protein kinase domain-containing protein	2.8E-22|39.6|A0A314XP53_PRUYE		ctg387_gene.19	-	0.21099	1991
ctg2085_gene.3	Calcium-dependent protein kinase 1 isoform A	1.9E-98|80.3|A0A445KRN8_GLYSO	PF13499,PF00069	ctg2085_gene.3	-	0.210943	1992
ctg14838_gene.1	uncharacterized protein LOC104608413 isoform X1	2.6E-24|70.8|A0A1U8AXC0_NELNU		ctg14838_gene.1	-	0.210921	1993
ctg14317_gene.6	C2 calcium-dependent membrane targeting	0.0E+00|72.4|A0A200QW27_9MAGN		ctg14317_gene.6	-	0.210893	1994
ctg386_gene.8	Uncharacterized protein	3.0E-50|57.8|A0A0D6QTU3_ARACU	PF06521	ctg386_gene.8	-	0.210788	1995
ctg810_gene.2	Peptidase_M16 domain-containing protein (Fragment)	1.6E-78|70.8|A0A5K1FEB0_9MAGN	PF00675	ctg810_gene.2	-	0.210733	1996
ctg293_gene.6	Putative Dim1 family, thioredoxin-like protein	1.0E-50|79.7|G7I785_MEDTR	PF02966	ctg293_gene.6	-	0.21068	1997
ctg13800_gene.4	Gretchen-Hagen3.2	2.9E-27|70.9|A0A191UQ22_CASSA	PF03321	ctg13800_gene.4	-	0.210661	1998
ctg14188_gene.4	NB-ARC domain-containing protein (Fragment)	5.1E-42|32.7|A0A2R6VXB8_MARPO	PF00931	ctg14188_gene.4	-	0.210572	1999

## Sheet: m2-factor10
	annot	top_blast_hit	domains	unigene	factor_score	rank	rank
ctg12512_gene.2	BAHD acyltransferase-like 13	6.7E-247|98.2|A0A515L532_9SPER	PF02458	ctg12512_gene.2	-	8.40528	1
ctg4172_gene.4	C-13 phenylpropanoid side chain CoA acyltransferase	7.6E-166|65.2|L7RYA3_TAXWC	PF02458	ctg4172_gene.4	-	8.28194	2
ctg6800_gene.2	C-13 phenylpropanoid side chain CoA acyltransferase	5.5E-164|65.2|L7RYA3_TAXWC	PF02458	ctg6800_gene.2	-	7.96106	3
ctg2120_gene.6	Taxoid 2-alpha-hydroxylase	1.4E-256|94.7|Q6JD68_TAXCA	PF00067	ctg2120_gene.6	T2aH	7.7852	4
ctg14449_gene.2	BAHD acyltransferase-like 13	1.2E-192|76.9|A0A515L532_9SPER	PF02458	ctg14449_gene.2	-	7.48269	5
ctg7598_gene.5	CYP725A14	2.2E-211|72.1|A0A291FAX3_TAXWC	PF00067	ctg7598_gene.5	-	7.02958	6
ctg2111_gene.2	BAHD acyltransferase-like 13	3.1E-196|78.8|A0A515L532_9SPER	PF02458	ctg2111_gene.2	-	6.96586	7
ctg2111_gene.6	BAHD acyltransferase-like 13	4.7E-142|94.4|A0A515L532_9SPER	PF02458	ctg12512_gene.2	-	6.93391	8
ctg10615_gene.1	no homologs found	--|--|--		removed_for_overlap	-	6.72596	9
ctg9186_gene.3	Putative epoxidase	4.2E-69|49.1|A0A0F7J1F5_TAXBA	PF03171,PF14226	ctg1409_gene.9	-	6.70792	10
ctg12088_gene.1	Putative epoxidase	1.3E-82|54.4|A0A0F7J1F5_TAXBA	PF03171,PF14226	ctg12088_gene.1	-	6.59456	11
ctg4867_gene.6	BAHD acyltransferase-like 10	2.9E-74|98.6|A0A515L525_9SPER	PF02458	ctg4867_gene.6	-	6.41727	12
ctg7598_gene.6	CYP725A14	2.2E-211|71.7|A0A291FAX3_TAXWC	PF00067	ctg7598_gene.6	-	6.37574	13
ctg4166_gene.8	Putative epoxidase	2.9E-66|46.0|A0A0F7J1F5_TAXBA	PF03171,PF14226	ctg4166_gene.8	-	6.36249	14
ctg3030_gene.2	BAHD acyltransferase-like 05	1.9E-258|99.3|A0A515L527_9SPER	PF02458	ctg3030_gene.2	T7AT	6.32711	15
ctg887_gene.16	BAHD acyltransferase-like 22	8.7E-226|87.6|A0A515L538_9SPER	PF02458	ctg887_gene.16	-	6.1654	16
ctg11892_gene.4	Putative epoxidase	5.2E-89|62.5|A0A0F7J1F5_TAXBA	PF03171,PF14226	ctg11892_gene.4	-	6.06509	17
ctg2120_gene.5	Taxane 10-beta-hydroxylase	9.2E-192|63.9|T10H_TAXCU	PF00067	ctg2120_gene.5	T9aH-915	5.91635	18
ctg887_gene.14	BAHD acyltransferase-like 22	5.9E-254|94.8|A0A515L538_9SPER	PF02458	ctg887_gene.14	-	5.78436	19
ctg13625_gene.1	Putative epoxidase	4.6E-64|47.8|A0A0F7J1F5_TAXBA	PF03171,PF14226	ctg13625_gene.1	T1BH-184	5.66144	20
ctg5026_gene.17	Taxoid 10-beta hydroxylase	9.9E-268|95.9|Q6GZI3_TAXCU	PF00067	ctg5026_gene.17	-	5.57721	21
ctg3307_gene.3	Putative epoxidase	3.0E-63|46.7|A0A0F7J1F5_TAXBA	PF03171,PF14226	ctg3307_gene.3	-	5.43058	22
ctg2111_gene.1	BAHD acyltransferase-like 13	2.6E-50|82.8|A0A515L532_9SPER	PF02458	ctg2111_gene.1	-	5.40512	23
ctg5594_gene.1	Putative epoxidase	1.1E-57|45.1|A0A0F7J1F5_TAXBA	PF03171,PF14226	ctg5594_gene.1	T1BH-686	5.18126	24
ctg4166_gene.5	Putative epoxidase	1.3E-66|46.2|A0A0F7J1F5_TAXBA	PF03171,PF14226	ctg4166_gene.5	T9ox1	5.0643	25
ctg887_gene.21	BAHD acyltransferase-like 22	1.5E-217|85.2|A0A515L538_9SPER	PF02458	ctg887_gene.16	-	5.02864	26
ctg12594_gene.1	CYP725A23	3.4E-108|72.3|A0A291FB18_TAXWC	PF00067	ctg12594_gene.1	-	4.98703	27
ctg3575_gene.2	Putative epoxidase	2.4E-114|66.6|A0A0F7J1F5_TAXBA	PF03171,PF14226	ctg3575_gene.2	-	4.85694	28
ctg854_gene.43	GA2ox12	1.6E-15|36.3|X5CAC5_PINTB		ctg854_gene.43	-	4.84669	29
ctg867_gene.5	AMP-binding domain-containing protein	0.0E+00|84.4|A0A0D6QXI5_ARACU	PF00501	ctg867_gene.5	PCL	4.82256	30
ctg6088_gene.1	Taxadiene synthase	0.0E+00|99.7|A6XA82_TAXWM	PF01397,PF03936	ctg6088_gene.1	TDS1	4.7435	31
ctg1874_gene.2	Taxadien-5-alpha-ol O-acetyltransferase	1.1E-145|59.7|T5AT_TAXCU	PF02458	ctg1874_gene.2	-	4.73904	32
ctg3566_gene.2	Putative epoxidase	4.4E-107|66.2|A0A0F7J1F5_TAXBA	PF03171,PF14226	ctg3566_gene.2	-	4.71307	33
ctg5028_gene.2	Taxadien-5-alpha-ol O-acetyltransferase	1.0E-250|99.5|T5AT_TAXWC	PF02458	ctg5028_gene.2	TAT	4.70494	34
ctg2120_gene.11	CYP725A23	3.6E-225|78.8|A0A291FB18_TAXWC	PF00067	ctg2120_gene.11	-	4.65896	35
ctg2222_gene.1	Protein TIFY 9	2.4E-04|35.1|A0A3S3NUT0_9MAGN		ctg2222_gene.1	-	4.6524	36
ctg7747_gene.4	CYP725A18	6.1E-236|88.0|A0A291FAT7_TAXWC	PF00067	ctg7747_gene.4	-	4.65051	37
ctg4166_gene.7	Putative epoxidase	1.9E-65|46.5|A0A0F7J1F5_TAXBA	PF03171,PF14226	ctg4166_gene.7	T9ox2	4.58293	38
ctg6016_gene.2	CYP725A16	3.4E-74|76.6|A0A291FB24_TAXWC	PF00067	ctg6016_gene.2	-	4.56382	39
ctg1409_gene.9	Putative epoxidase	2.2E-79|54.0|A0A0F7J1F5_TAXBA	PF03171,PF14226	ctg1409_gene.9	-	4.47452	40
ctg6028_gene.2	CYP725A19	6.6E-154|76.4|A0A291FAY5_TAXWC	PF00067	ctg447_gene.1	-	4.47032	41
ctg1558_gene.1	Taxadien-5-alpha-ol O-acetyltransferase	1.4E-143|59.7|T5AT_TAXWC	PF02458	ctg1558_gene.1	-	4.46491	42
ctg6463_gene.2	Taxadien-5-alpha-ol O-acetyltransferase	2.0E-142|59.1|T5AT_TAXWC	PF02458	ctg6463_gene.2	-	4.41041	43
ctg4867_gene.5	BAHD acyltransferase-like 10	3.5E-165|94.7|A0A515L525_9SPER	PF02458	ctg4867_gene.5	-	4.38283	44
ctg25524_gene.1	BAHD acyltransferase-like 22	7.8E-209|82.8|A0A515L538_9SPER	PF02458	ctg887_gene.16	-	4.35544	45
ctg4356_gene.1	2-debenzoyl-7,13-diacetylbaccatin III-2-O-benzoyl transferase	4.3E-185|72.4|G3FLB1_TAXCU	PF02458	ctg4356_gene.1	-	4.27332	46
ctg6028_gene.1	CYP725A19	2.1E-196|72.7|A0A291FAY5_TAXWC	PF00067	ctg447_gene.1	TOT2	4.18411	47
ctg2120_gene.3	CYP725A23	7.3E-99|71.4|A0A291FB18_TAXWC	PF00067	ctg2120_gene.5	-	4.14404	48
ctg2120_gene.12	CYP725A23	7.4E-277|92.7|A0A291FB18_TAXWC	PF00067	ctg2120_gene.12	-	4.12442	49
ctg1505_gene.1	BAHD acyltransferase-like 13	3.4E-190|76.2|A0A515L532_9SPER	PF02458	ctg1505_gene.1	-	4.03581	50
ctg1705_gene.1	BHLH domain-containing protein	3.1E-12|35.0|B8LNH5_PICSI		ctg1705_gene.1	-	3.98916	51
ctg1409_gene.4	Putative epoxidase	2.6E-22|48.8|A0A0F7J1F5_TAXBA		ctg1409_gene.4	-	3.97606	52
ctg6016_gene.1	CYP725A23	3.0E-121|68.8|A0A291FB18_TAXWC	PF00067	ctg6016_gene.1	-	3.94413	53
ctg7598_gene.4	CYP725A14	1.2E-210|70.1|A0A291FAX3_TAXWC	PF00067	ctg7598_gene.4	-	3.83448	54
ctg2870_gene.2	CRAL-TRIO domain-containing protein	1.7E-96|63.6|A0A0D6R3Y5_ARACU	PF00650	ctg2870_gene.2	-	3.81869	55
ctg1662_gene.13	Caffeic acid ortho-methyltransferase	4.0E-55|39.9|Q9SYU3_PINRA	PF00891	ctg1662_gene.13	-	3.71247	56
ctg10615_gene.6	Uncharacterized protein	1.5E-04|35.0|A0A5C7IL87_9ROSI		ctg10615_gene.6	-	3.69578	57
ctg7168_gene.10	CYP725A14	5.0E-211|71.3|A0A291FAX3_TAXWC	PF00067	ctg7168_gene.10	-	3.61494	58
ctg195_gene.24	Taxoid-O-acetyltransferase	3.0E-247|95.3|Q5Y9C7_TAXCU	PF02458	ctg195_gene.24	-	3.54241	59
ctg13383_gene.1	CYP725A13	9.7E-215|74.1|A0A291FAY3_TAXWC	PF00067	ctg13383_gene.1	-	3.42992	60
ctg8379_gene.13	CYP725A22	3.4E-247|83.2|A0A291FB00_TAXWC	PF00067	ctg8379_gene.13	-	3.41484	61
ctg3575_gene.1	Putative epoxidase	5.6E-116|67.2|A0A0F7J1F5_TAXBA	PF03171,PF14226	ctg3575_gene.2	-	3.3776	62
ctg7105_gene.1	Putative epoxidase	1.6E-74|59.2|A0A0F7J1F5_TAXBA	PF03947,PF14226	ctg7105_gene.1	-	3.34551	63
ctg5442_gene.14	no homologs found	--|--|--		ctg5442_gene.14	-	3.33798	64
ctg5446_gene.1	CYP725A13	1.1E-229|78.9|A0A291FAY3_TAXWC	PF00067	ctg5446_gene.1	-	3.32287	65
ctg5026_gene.32	Taxane 10-beta-hydroxylase	2.5E-218|71.8|T10H_TAXCU	PF00067	ctg5026_gene.32	-	3.27448	66
ctg11642_gene.5	CYP725A23	6.7E-206|70.5|A0A291FB18_TAXWC	PF00067	ctg11642_gene.5	-	3.19276	67
ctg23302_gene.2	CYP725A22	4.5E-212|74.3|A0A291FB00_TAXWC	PF00067	ctg23302_gene.2	-	3.17361	68
ctg13383_gene.6	CYP725A13	5.0E-209|69.3|A0A291FAY3_TAXWC	PF00067	ctg13383_gene.6	-	3.15363	69
ctg7598_gene.3	CYP725A13	3.9E-208|72.0|A0A291FAY3_TAXWC	PF00067	ctg7598_gene.3	-	3.09115	70
ctg11504_gene.2	Abhydrolase_3 domain-containing protein	9.9E-94|53.8|A0A0D6QVT5_ARACU	PF07859	ctg11504_gene.2	-	2.9702	71
ctg4941_gene.3	Taxadiene 5-alpha hydroxylase	2.7E-175|60.4|T5H_TAXCU	PF00067	ctg4941_gene.3	-	2.88471	72
ctg6040_gene.2	Taxadien-5-alpha-ol O-acetyltransferase	1.1E-154|63.1|T5AT_TAXCU	PF02458	ctg6040_gene.2	-	2.8637	73
ctg10963_gene.2	CYP725A22	3.8E-123|77.8|A0A291FB00_TAXWC	PF00067	ctg10963_gene.3	-	2.85311	74
ctg13045_gene.1	Glycosyltransferase	1.4E-189|69.5|A0A0D6QS53_ARACU	PF00201	ctg13045_gene.1	-	2.79797	75
ctg2111_gene.5	BAHD acyltransferase-like 13	2.0E-203|81.7|A0A515L532_9SPER	PF02458	ctg2111_gene.5	-	2.78891	76
ctg5442_gene.16	no homologs found	--|--|--		ctg5442_gene.16	-	2.76949	77
ctg6056_gene.2	CYP725A23	1.8E-200|72.8|A0A291FB18_TAXWC	PF00067	ctg6056_gene.2	-	2.76027	78
ctg1662_gene.10	Caffeic acid ortho-methyltransferase	7.2E-72|42.1|Q9SYU3_PINRA	PF00891,PF08100	ctg1662_gene.13	-	2.74029	79
ctg24122_gene.2	NPF family transporter	3.9E-133|45.0|A0A1S6YDA4_PINPS	PF00854	ctg24122_gene.2	-	2.71732	80
ctg8666_gene.1	NPF family transporter	2.3E-122|46.8|A0A1S6YDA4_PINPS	PF00854	ctg8666_gene.1	-	2.71493	81
ctg2120_gene.10	Taxane 10-beta-hydroxylase	3.5E-292|99.4|T10H_TAXCU	PF00067	ctg2120_gene.10	T10bH	2.59851	82
ctg19262_gene.2	Phenylalanine ammonia-lyase	0.0E+00|99.3|Q68G83_TAXWC	PF00221	ctg19262_gene.2	PAM	2.59453	83
ctg887_gene.19	3'-N-debenzoyltaxol N-benzoyltransferase	6.5E-87|86.3|Q56V25_9SPER	PF02458	ctg887_gene.19	-	2.55479	84
ctg7747_gene.3	CYP725A18	7.7E-210|78.0|A0A291FAT7_TAXWC	PF00067	ctg7747_gene.3	-	2.53866	85
ctg24251_gene.1	Peptide deformylase	2.1E-29|48.5|A0A1D1XHS2_9ARAE		ctg24251_gene.1	FoTO1	2.51904	86
ctg887_gene.20	BAHD acyltransferase-like 22	7.3E-94|81.2|A0A515L538_9SPER	PF02458	ctg887_gene.20	-	2.37461	87
ctg2077_gene.11	Uncharacterized protein	4.5E-45|45.8|B8BHY6_ORYSI	PF02798	ctg2077_gene.11	-	2.25638	88
ctg7293_gene.1	TRANSKETOLASE_1 domain-containing protein	1.4E-253|61.0|A0A2R6XH29_MARPO	PF13292,PF02780,PF02779	ctg7293_gene.1	-	2.25297	89
ctg15539_gene.4	BHLH domain-containing protein	4.0E-07|27.1|A0A2G5CWX2_AQUCA		ctg20578_gene.1	-	2.24696	90
ctg4573_gene.2	GRAS domain-containing protein	2.7E-64|33.3|W1PD16_AMBTC	PF03514	ctg4573_gene.2	-	2.23292	91
ctg25279_gene.1	Abhydrolase_3 domain-containing protein	5.5E-15|44.1|A9NZ08_PICSI	PF07859	ctg25279_gene.1	-	2.21923	92
ctg8379_gene.7	CYP725A22	1.6E-289|98.0|A0A291FB00_TAXWC	PF00067	ctg8379_gene.7	-	2.16402	93
ctg16390_gene.8	Aldo_ket_red domain-containing protein	3.5E-159|73.9|A0A0D6QSB4_ARACU	PF00248	ctg16390_gene.8	-	2.13682	94
ctg10963_gene.3	CYP725A13	5.7E-239|82.8|A0A291FAY3_TAXWC	PF00067	ctg10963_gene.3	-	2.11373	95
ctg5015_gene.3	Glutathione peroxidase	4.2E-50|88.7|A0A0D6R791_ARACU	PF00255	ctg5015_gene.3	-	2.08036	96
ctg7661_gene.1	BAHD acyltransferase-like 13	2.7E-183|78.3|A0A515L532_9SPER	PF02458	ctg7661_gene.1	-	2.07043	97
ctg11642_gene.2	CYP725A22	6.2E-209|71.3|A0A291FB00_TAXWC	PF00067	ctg11642_gene.2	-	2.03371	98
ctg12050_gene.2	NPF family transporter	1.8E-98|45.5|A0A1S6YDA4_PINPS	PF00854	ctg8666_gene.1	-	2.02273	99
ctg3548_gene.6	CYP725A16	9.5E-271|95.2|A0A291FB24_TAXWC	PF00067	ctg3548_gene.6	-	1.94926	100
ctg4364_gene.1	Taxane 13-alpha-hydroxylase	8.7E-281|98.6|Q5BU48_9SPER	PF00067	ctg4364_gene.1	T13aH1	1.9371	101
ctg3900_gene.3	Brassinosteroid-6-oxidase	1.9E-77|33.8|Q2MZW1_VITVI	PF00067	ctg3900_gene.3	-	1.9274	102
ctg5442_gene.13	CYP866A18	1.5E-127|88.1|A0A291FAU7_TAXWC	PF00067	ctg5442_gene.13	-	1.89388	103
ctg1521_gene.1	UV-B-induced protein At3g17800, chloroplastic-like	4.9E-114|62.5|A0A2H3YGS7_PHODC	PF05542	ctg1521_gene.1	-	1.88612	104
ctg16112_gene.1	Uncharacterized protein	1.3E-81|34.4|A0A0E0JMQ5_ORYPU	PF02798	ctg16112_gene.1	-	1.88266	105
ctg2077_gene.8	Tau class glutathione S-transferase	8.6E-46|44.5|A0A140EH60_9BRAS	PF02798	ctg2077_gene.8	-	1.84961	106
ctg17176_gene.1	BAHD acyltransferase-like 13	2.8E-188|82.5|A0A515L532_9SPER	PF02458	ctg17176_gene.1	-	1.78276	107
ctg2120_gene.8	Taxane 10-beta-hydroxylase	3.1E-283|94.4|T10H_TAXCU	PF00067	ctg2120_gene.8	-	1.77398	108
ctg15036_gene.1	Abhydrolase_3 domain-containing protein	8.7E-90|53.0|A0A0D6QVT5_ARACU	PF07859	ctg15036_gene.1	-	1.71579	109
ctg5026_gene.14	Taxoid 10-beta hydroxylase	5.8E-67|85.9|Q6GZI3_TAXCU	PF00067	ctg5026_gene.17	-	1.70702	110
ctg639_gene.2	Caffeic acid ortho-methyltransferase	1.9E-71|41.2|Q9SYU3_PINRA	PF00891,PF08100	ctg7571_gene.3	-	1.68149	111
ctg3686_gene.15	CYP750C8	4.0E-296|99.0|A0A291FAW6_TAXWC	PF00067	ctg24774_gene.3	-	1.66141	112
ctg3914_gene.4	Geranylgeranyl diphosphate synthase	7.4E-221|99.7|A0A143J4W4_TAXWC	PF00348	ctg3914_gene.4	GGPPS	1.65943	113
ctg7747_gene.2	5-alpha-hydroxylase	1.5E-290|99.4|H9BII6_9SPER	PF00067	ctg7747_gene.2	T5aH2	1.65683	114
ctg593_gene.6	Taxane 13-alpha-hydroxylase	6.4E-275|96.5|Q5BU48_9SPER	PF00067	ctg593_gene.6	T13aH2	1.63172	115
ctg895_gene.2	1-deoxy-D-xylulose-5-phosphate reductoisomerase	4.5E-116|80.6|Q6GZ43_TAXCU	PF08436,PF13288	ctg895_gene.2	-	1.62381	116
ctg6800_gene.1	2-debenzoyl-7,13-diacetylbaccatin III-2-O-benzoyl transferase	1.8E-45|61.8|G3FLB1_TAXCU	PF02458	ctg6800_gene.1	-	1.62181	117
ctg11276_gene.1	Taxadiene 5-alpha hydroxylase	1.4E-179|61.9|T5H_TAXCU	PF00067	ctg11276_gene.1	-	1.56679	118
ctg9497_gene.2	no homologs found	--|--|--		ctg9497_gene.2	-	1.5542	119
ctg6443_gene.7	BAHD acyltransferase-like 13	3.1E-171|78.0|A0A515L532_9SPER	PF02458	ctg6443_gene.7	-	1.52862	120
ctg15803_gene.1	Integrase catalytic domain-containing protein	2.3E-07|24.3|A0A2N9HCZ1_FAGSY	PF14223	ctg15803_gene.1	-	1.47337	121
ctg895_gene.1	1-deoxy-D-xylulose-5-phosphate reductoisomerase	2.2E-133|89.5|Q2VWR8_9SPER	PF02670	ctg895_gene.1	-	1.44993	122
ctg11066_gene.8	no homologs found	--|--|--		ctg11066_gene.8	-	1.43435	123
ctg5648_gene.3	Predicted protein	1.3E-67|43.7|A9SRU6_PHYPA		ctg5648_gene.3	-	1.43221	124
ctg2111_gene.7	BAHD acyltransferase-like 13	1.2E-53|90.7|A0A515L532_9SPER	PF02458	ctg2111_gene.7	-	1.42759	125
ctg593_gene.7	Taxane 13-alpha-hydroxylase	4.8E-162|71.3|Q5BU48_9SPER	PF00067	ctg593_gene.7	-	1.42688	126
ctg2026_gene.9	Cinnamyl alcohol dehydrogenase	7.6E-172|81.6|K7Z274_CUNLA	PF08240,PF00107	ctg2026_gene.9	-	1.42221	127
ctg19137_gene.1	CYP866A18	2.9E-188|68.7|A0A291FAU7_TAXWC	PF00067	ctg19137_gene.1	-	1.39602	128
ctg14956_gene.1	Putative epoxidase	9.7E-83|54.4|A0A0F7J1F5_TAXBA	PF03171,PF14226	ctg12088_gene.1	-	1.37714	129
ctg17037_gene.1	Putative epoxidase	6.1E-68|48.0|A0A0F7J1F5_TAXBA	PF03171,PF14226	ctg17037_gene.1	-	1.32559	130
ctg447_gene.1	CYP725A19	3.7E-193|72.4|A0A291FAY5_TAXWC	PF00067	ctg447_gene.1	TOT1	1.3254	131
ctg5796_gene.2	Putative epoxidase	4.1E-97|62.5|A0A0F7J1F5_TAXBA	PF03171,PF14226	ctg5796_gene.2	-	1.32327	132
ctg8604_gene.5	Alpha-galactosidase	7.5E-141|63.6|A9NWB1_PICSI	PF17801,PF16499	ctg8604_gene.4	-	1.29298	133
ctg2737_gene.2	no homologs found	--|--|--		ctg2737_gene.2	-	1.2928	134
ctg10867_gene.1	Uncharacterized protein	4.2E-12|59.4|A0A0K9NQ17_ZOSMR	PF04525	ctg10867_gene.1	-	1.28389	135
ctg11642_gene.4	CYP725A22	7.2E-205|69.4|A0A291FB00_TAXWC	PF00067	ctg11642_gene.4	-	1.28015	136
ctg4603_gene.4	F-box domain-containing protein	5.6E-53|36.8|A0A4P1RKS8_LUPAN		ctg4603_gene.4	-	1.27951	137
ctg7571_gene.3	Caffeic acid ortho-methyltransferase	1.5E-71|40.9|Q9SYU3_PINRA	PF00891,PF08100	ctg7571_gene.3	-	1.26752	138
ctg2428_gene.3	PX domain-containing protein	2.3E-64|69.9|W1NK39_AMBTC	PF09325	ctg2428_gene.3	-	1.26155	139
ctg10107_gene.5	prMC3	4.8E-71|47.7|Q9ZSE0_PINRA	PF07859	ctg10107_gene.5	-	1.24967	140
ctg3573_gene.11	Predicted protein	9.1E-225|55.8|A9TPY0_PHYPA	PF00725,PF02737,PF00378	ctg3573_gene.11	-	1.22841	141
ctg13819_gene.1	NPF family transporter	5.9E-41|45.1|A0A1S6YDA4_PINPS	PF00854	ctg8666_gene.1	-	1.21781	142
ctg2120_gene.4	10-beta-hydroxylase	1.1E-67|58.7|H9BII4_9SPER	PF00067	ctg2120_gene.4	-	1.20941	143
ctg6804_gene.5	Cytochrome P450 CYP90B30	7.4E-199|72.4|A0A0G7ZNT8_PICGL	PF00067	ctg6804_gene.5	-	1.16803	144
ctg7234_gene.1	TSA: Wollemia nobilis Ref_Wollemi_Transcript_13835_2077 transcribed RNA sequence	1.1E-88|38.0|A0A0C9S4N9_9SPER	PF00067	ctg7234_gene.1	-	1.15475	145
ctg13383_gene.3	CYP725A13	3.0E-216|74.7|A0A291FAY3_TAXWC	PF00067	ctg13383_gene.3	-	1.14786	146
ctg6613_gene.2	Acetyl-CoA synthetase, putative	8.6E-218|59.7|B9RGS6_RICCO	PF00501,PF13193	removed_for_overlap	-	1.12656	147
ctg90_gene.21	Alpha-mannosidase	3.4E-119|68.9|A9SWM3_PHYPA	PF01074	ctg90_gene.21	-	1.11499	148
ctg4316_gene.4	Beta-glucosidase 1	4.7E-84|67.6|A0A2I7NAD2_PICRU	PF00232	ctg4316_gene.4	-	1.0911	149
ctg4845_gene.3	Cytochrome P450 87A3-like isoform X1	2.8E-28|58.8|A0A5B6UML5_9ROSI	PF00067	ctg4845_gene.3	-	1.08452	150
ctg52370_gene.1	GA2ox12	3.7E-69|41.5|X5CAC5_PINTB	PF03171,PF14226	ctg52370_gene.1	-	1.08419	151
ctg11454_gene.1	CYP76AA67	4.2E-168|99.7|A0A291FAU2_TAXWC	PF00067	ctg11454_gene.1	-	1.08408	152
ctg5642_gene.6	CASP-like protein	1.0E-32|72.9|A0A0C9S9V8_9SPER	PF04535	ctg5642_gene.6	-	1.07458	153
ctg1802_gene.18	Annexin	1.9E-60|40.4|D8ST81_SELML	PF00191	ctg1802_gene.18	-	1.07312	154
ctg2080_gene.4	NUC173 domain-containing protein	1.4E-206|41.0|A9RFV8_PHYPA	PF08161	removed_for_overlap	-	1.06633	155
ctg1850_gene.4	Putative acyl-activating enzyme 5, peroxisomal	6.0E-197|61.1|A0A3S3N0W7_9MAGN	PF00501,PF13193	ctg1850_gene.4	-	1.05766	156
ctg61_gene.2	Peroxidase	3.7E-173|88.9|A0A0D6QT46_ARACU	PF00141	ctg61_gene.2	-	1.05331	157
ctg9177_gene.6	PPM-type phosphatase domain-containing protein	4.7E-168|68.5|A0A0D6R532_ARACU	PF00481	ctg9177_gene.6	-	1.03806	158
ctg564_gene.16	Light regulated protein Lir1 (Fragment)	5.8E-30|63.2|Q3ZDJ4_PICAB	PF07207	ctg564_gene.16	-	1.03777	159
ctg4857_gene.1	Glyceraldehyde-3-phosphate dehydrogenase	5.6E-212|85.2|A0A0C9RWL0_9SPER	PF00044,PF02800	ctg4857_gene.1	-	1.03499	160
ctg8816_gene.7	Uncharacterized protein	7.5E-04|40.7|A0A5N6QTZ4_9ROSI		ctg8816_gene.7	-	1.03063	161
ctg5862_gene.14	PQ-loop repeat family protein / transmembrane family protein, putative isoform 2	1.5E-91|50.5|A0A061EUT6_THECC	PF04193	ctg5862_gene.14	-	1.03044	162
ctg15069_gene.6	Sister chromatid cohesion protein PDS5-like B-B (Fragment)	8.2E-15|42.1|A0A371FQH5_MUCPR		ctg2209_gene.3	-	1.01968	163
ctg4619_gene.1	BAHD acyltransferase-like 13	1.1E-187|82.0|A0A515L532_9SPER	PF02458	ctg4619_gene.1	-	1.01344	164
ctg2485_gene.1	Usp domain-containing protein	1.0E-53|65.6|A9NL40_PICSI	PF00582	ctg2485_gene.1	-	0.979714	165
ctg4603_gene.2	no homologs found	--|--|--		ctg4603_gene.2	-	0.978533	166
ctg12660_gene.1	AB hydrolase-1 domain-containing protein	9.4E-135|87.8|A0A0D6R356_ARACU	PF12697	ctg12660_gene.1	-	0.962207	167
ctg1351_gene.4	Cytochrome P450	5.9E-39|59.8|A0A200QUP8_9MAGN	PF00067	ctg1351_gene.4	-	0.946957	168
ctg15311_gene.1	Glyco_hydro_18 domain-containing protein	3.2E-90|69.6|A0A0D2QST0_GOSRA	PF00704	ctg15311_gene.1	-	0.941729	169
ctg1328_gene.6	Putative epoxidase	1.0E-30|47.4|A0A0F7J1F5_TAXBA		ctg1328_gene.6	-	0.934763	170
ctg5442_gene.17	CYP866A19	3.1E-147|92.3|A0A291FB41_TAXWC	PF00067	ctg5442_gene.17	-	0.911964	171
ctg887_gene.15	BAHD acyltransferase-like 22	7.8E-55|95.4|A0A515L538_9SPER	PF02458	ctg887_gene.15	-	0.911464	172
ctg5883_gene.2	Abhydrolase_3 domain-containing protein	2.7E-96|54.5|A0A0D6QVT5_ARACU	PF07859	ctg5883_gene.2	-	0.906994	173
ctg5554_gene.1	Delta24-sterol reductase	5.9E-272|83.0|A0A3S3QTZ3_9MAGN	PF01565	ctg5554_gene.1	-	0.904872	174
ctg4025_gene.5	NPF family transporter	3.0E-50|82.7|A0A1S6YDI6_PINPS		ctg4025_gene.5	-	0.903755	175
ctg212_gene.2	no homologs found	--|--|--		ctg212_gene.2	-	0.900921	176
ctg728_gene.4	Sesquiterpene synthase	3.2E-132|53.7|A0A139ZL21_9SPER	PF01397,PF03936	ctg728_gene.4	-	0.900516	177
ctg8753_gene.1	Chlorophyll a-b binding protein, chloroplastic	4.0E-92|67.3|A9NKM0_PICSI	PF00504	ctg8753_gene.1	-	0.896177	178
ctg4256_gene.1	Tify domain-containing protein	1.0E-156|59.1|A0A0D6QUU5_ARACU	PF06200	ctg4256_gene.1	-	0.885408	179
ctg2203_gene.7	Aldedh domain-containing protein	1.8E-273|85.2|A9NUF6_PICSI	PF00171	ctg2203_gene.7	-	0.884983	180
ctg90_gene.18	Alpha-mannosidase	2.0E-62|50.4|A0A2K1IEX5_PHYPA		ctg90_gene.18	-	0.882429	181
ctg5442_gene.18	CYP866A18	6.8E-127|90.7|A0A291FAU7_TAXWC	PF00067	ctg19137_gene.1	-	0.87368	182
ctg5614_gene.5	Predicted protein	1.6E-23|35.2|A9RIZ9_PHYPA		ctg5614_gene.5	-	0.870657	183
ctg359_gene.1	Fe2OG dioxygenase domain-containing protein	2.8E-48|36.2|A0A0D6QU85_ARACU	PF03171,PF14226	ctg359_gene.4	-	0.865308	184
ctg321_gene.11	Protein kinase domain-containing protein	7.4E-103|57.8|A0A2G5D1F8_AQUCA	PF00069	ctg321_gene.11	-	0.864215	185
ctg14807_gene.6	Protein kinase domain-containing protein	4.5E-31|44.3|B8LLJ6_PICSI	PF00139	ctg14807_gene.6	-	0.861673	186
ctg6313_gene.3	AB hydrolase-1 domain-containing protein	2.2E-90|61.7|A0A0D6R2Z4_ARACU		ctg6313_gene.3	-	0.856996	187
ctg1326_gene.2	Iron/ascorbate family oxidoreductase	1.1E-36|60.3|A0A2G9HSV0_9LAMI	PF14226	ctg1326_gene.2	-	0.847384	188
ctg11556_gene.1	Predicted protein	2.1E-97|43.2|A9TT77_PHYPA		ctg11556_gene.1	-	0.843915	189
ctg6747_gene.1	4-hydroxy-3-methylbut-2-en-1-yl diphosphate synthase	2.1E-247|83.8|A0A2Z4TWQ7_9SPER	PF04551	ctg6747_gene.1	-	0.840419	190
ctg16364_gene.2	Drug/metabolite transporter	8.3E-107|55.5|A0A1R3GR67_COCAP	PF00892	ctg16364_gene.2	-	0.831157	191
ctg4845_gene.2	Cytochrome P450 87A3 isoform X1	4.9E-82|47.3|A0A3S5WGP5_9MAGN	PF00067	ctg4845_gene.2	-	0.830964	192
ctg10133_gene.5	Putative UPF0481 protein	3.0E-122|44.5|A0A443PJT2_9MAGN	PF03140	ctg10133_gene.2	-	0.828867	193
ctg5380_gene.1	Chlorophyll a-b binding protein, chloroplastic	3.5E-107|72.3|A0A1R3GQG2_9ROSI	PF00504	ctg5380_gene.1	-	0.828463	194
ctg17571_gene.2	RING-type domain-containing protein	6.8E-26|53.8|A0A0D6R5Y0_ARACU	PF13639	ctg17571_gene.2	-	0.821422	195
ctg14455_gene.1	1-hydroxy-2-methyl-2-(E)-butenyl 4-diphosphate reductase	1.3E-169|98.4|E6Y2G2_9SPER	PF02401	ctg14455_gene.1	-	0.819252	196
ctg7583_gene.1	Abhydrolase_3 domain-containing protein	2.5E-94|55.7|A0A0D6QVT5_ARACU	PF07859	ctg7583_gene.1	-	0.813894	197
ctg2768_gene.2	Taxadiene 5-alpha hydroxylase	1.2E-287|98.6|T5H_TAXCU	PF00067	ctg2768_gene.2	T5aH3	0.807822	198
ctg7571_gene.10	LRAT domain-containing protein	3.7E-28|50.8|A0A0D6R4W6_ARACU	PF04970	ctg7571_gene.10	-	0.798385	199
ctg896_gene.4	Putative upf0481 protein	4.9E-34|34.5|A0A1J6KAE8_NICAT	PF03140	ctg896_gene.4	-	0.798004	200
ctg5584_gene.2	oxygen-evolving enhancer protein 3-2, chloroplastic-like	2.5E-62|58.5|A0A1U7Z7T4_NELNU	PF05757	ctg5584_gene.2	-	0.797515	201
ctg25501_gene.2	Fe2OG dioxygenase domain-containing protein	4.1E-125|80.7|A0A0D6QR89_ARACU	PF03171	ctg25501_gene.2	-	0.789326	202
ctg29195_gene.1	Fe2OG dioxygenase domain-containing protein	6.5E-166|78.1|A0A0D6QR89_ARACU	PF03171,PF14226	ctg29195_gene.1	-	0.78587	203
ctg8986_gene.5	ABC transporter G family member 11-like	1.7E-254|71.6|A0A1U8B1G6_NELNU	PF01061,PF00005	ctg8986_gene.5	-	0.780872	204
ctg3575_gene.3	Putative epoxidase	1.7E-89|65.6|A0A0F7J1F5_TAXBA	PF14226	ctg3575_gene.3	-	0.778521	205
ctg12695_gene.1	Putative kinesin-4-like	1.6E-121|41.9|A0A5B6YKD7_DAVIN	PF00225	ctg10086_gene.3	-	0.777088	206
ctg7583_gene.6	Abhydrolase_3 domain-containing protein	6.1E-96|55.1|A0A0D6QVT5_ARACU	PF07859	ctg7583_gene.6	-	0.774354	207
ctg1091_gene.1	Fe2OG dioxygenase domain-containing protein	3.2E-128|62.8|A9P2I3_PICSI	PF03171,PF14226	ctg1091_gene.1	-	0.773463	208
ctg13087_gene.2	no homologs found	--|--|--		ctg13087_gene.2	-	0.772815	209
ctg14455_gene.2	1-hydroxy-2-methyl-2-(E)-butenyl 4-diphosphate reductase	7.1E-90|98.8|E6Y2G2_9SPER	PF02401	ctg14455_gene.2	-	0.766386	210
ctg8604_gene.4	Alpha-galactosidase	5.4E-147|66.7|A9NWB1_PICSI	PF17801,PF16499	ctg8604_gene.4	-	0.763506	211
ctg500_gene.1	PNP_UDP_1 domain-containing protein	1.3E-80|46.9|A0A0D6QT40_ARACU	PF01048	ctg500_gene.5	-	0.761671	212
ctg21922_gene.2	Putative epoxidase	3.2E-63|54.5|A0A0F7J1F5_TAXBA	PF03171	ctg22099_gene.2	-	0.760129	213
ctg3871_gene.1	Expansin	2.8E-128|84.5|A1E2V1_CUNLA	PF01357,PF03330	ctg3871_gene.1	-	0.759615	214
ctg7356_gene.2	Pribosyltran domain-containing protein	2.4E-43|90.9|A0A0D6RAA8_ARACU		ctg7356_gene.2	-	0.753951	215
ctg11892_gene.3	Putative epoxidase	3.9E-34|60.5|A0A0F7J1F5_TAXBA	PF14226	ctg11892_gene.3	-	0.750884	216
ctg16110_gene.3	CYP450 725 family protein	1.3E-142|54.3|W0G3W2_GINBI	PF00067	ctg16110_gene.3	-	0.742295	217
ctg2689_gene.1	Constans 5 (Fragment)	1.2E-46|34.9|A0A2K9RCK5_MANIN	PF06203	ctg2689_gene.1	-	0.738291	218
ctg6443_gene.5	MDR-like ABC transporter	5.4E-30|76.3|E6Y0T0_TAXCU		ctg6443_gene.5	-	0.738146	219
ctg5353_gene.2	Uncharacterized protein SmKC1_1	4.2E-264|44.6|D8RNM3_SELML	PF07885,PF03493	ctg5353_gene.2	-	0.737356	220
ctg5984_gene.2	Sister chromatid cohesion protein PDS5-like B-B (Fragment)	1.9E-15|40.0|A0A371FQH5_MUCPR		ctg2209_gene.3	-	0.736075	221
ctg1808_gene.3	Alpha pinene synthase	1.7E-71|55.0|C3RSF5_9SPER	PF01397	ctg1808_gene.3	-	0.733024	222
ctg888_gene.5	CYP728Q11	1.6E-217|79.1|A0A291FAW4_TAXWC	PF00067	ctg888_gene.5	-	0.732214	223
ctg6613_gene.1	Acetyl-coenzyme A synthetase	2.1E-26|75.6|D7MI40_ARALL		ctg6613_gene.1	-	0.731822	224
ctg347_gene.1	Predicted protein	1.8E-102|42.5|A9RLI8_PHYPA		ctg347_gene.1	-	0.730363	225
ctg5996_gene.3	LRR receptor-like serine/threonine-protein kinase GSO2	2.9E-19|30.7|A0A438CIK5_VITVI		ctg5996_gene.3	-	0.728743	226
ctg24774_gene.3	CYP750C8	1.6E-254|90.1|A0A291FAW6_TAXWC	PF00067	ctg24774_gene.3	-	0.727282	227
ctg1315_gene.9	Beta-Casp domain-containing protein	3.8E-160|39.5|A0A443NBQ6_9MAGN		ctg1315_gene.9	-	0.726332	228
ctg8537_gene.2	1-deoxy-D-xylulose-5-phosphate synthase	1.7E-305|99.8|Q5J5B2_9SPER	PF13292,PF02780,PF02779	ctg8537_gene.2	-	0.724706	229
ctg3394_gene.7	Endoglucanase	2.3E-43|46.2|O64401_PINRA		ctg3394_gene.7	-	0.722347	230
ctg16948_gene.2	protein NEOXANTHIN-DEFICIENT 1 isoform X1	1.1E-67|51.6|A0A2H3Z8V1_PHODC		ctg16948_gene.2	-	0.720488	231
ctg5446_gene.2	CYP725A13	1.5E-228|79.7|A0A291FAY3_TAXWC	PF00067	ctg5446_gene.2	-	0.716837	232
ctg2521_gene.6	Transmembrane protein 53-like protein isoform X1	2.0E-104|50.9|A0A3S3NQV1_9MAGN	PF05705	ctg2521_gene.6	-	0.713417	233
ctg500_gene.5	PNP_UDP_1 domain-containing protein	7.1E-82|48.0|A0A0D6QT40_ARACU	PF01048	ctg500_gene.5	-	0.710344	234
ctg20578_gene.1	BHLH domain-containing protein	2.6E-11|36.2|A0A0D6QUX2_ARACU		ctg20578_gene.1	-	0.705829	235
ctg5306_gene.3	5-alpha-hydroxylase	8.6E-291|99.6|H9BII6_9SPER	PF00067	ctg7747_gene.2	T5aH1	0.7009	236
ctg10133_gene.2	Putative UPF0481 protein	6.2E-120|44.7|A0A443PJT2_9MAGN	PF03140	ctg10133_gene.2	-	0.698502	237
ctg2195_gene.14	Pyruvate carboxyltransferase domain-containing protein	3.5E-206|79.0|B8LMI6_PICSI	PF00682	ctg2195_gene.14	-	0.689473	238
ctg4836_gene.2	Ligase_CoA domain-containing protein	1.0E-227|81.3|A0A0D6R5U4_ARACU		ctg4836_gene.2	-	0.689448	239
ctg90_gene.20	Alpha-mannosidase	4.7E-78|47.4|A0A2R6WP60_MARPO	PF09261	ctg90_gene.20	-	0.687598	240
ctg3075_gene.11	CONSTANS-LIKE 16	2.1E-41|39.2|A0A248Y4Q8_GINBI	PF06203	ctg3075_gene.11	-	0.6874	241
ctg8537_gene.1	1-deoxy-D-xylulose-5-phosphate synthase	4.0E-117|98.7|Q5J5B2_9SPER	PF13292	ctg8537_gene.1	-	0.687234	242
ctg7926_gene.4	CUE domain-containing protein	3.7E-124|37.2|W1PUD8_AMBTC		ctg7926_gene.4	-	0.686916	243
ctg49996_gene.1	Bet_v_1 domain-containing protein	5.9E-28|53.6|A0A0D6QTT2_ARACU	PF00407	ctg23085_gene.1	-	0.686175	244
ctg10383_gene.3	Abhydrolase_3 domain-containing protein	7.8E-99|56.4|A0A0D6QSD9_ARACU	PF07859	ctg10383_gene.3	-	0.685652	245
ctg5694_gene.4	Carbonic anhydrase	2.5E-44|75.5|A0A0C9QSW0_9SPER	PF00484	ctg5694_gene.4	-	0.684229	246
ctg15859_gene.1	Cytochrome c oxidase assembly protein COX15	7.3E-147|62.0|A0A2I0WT97_9ASPA	PF02628	ctg15859_gene.1	-	0.682209	247
ctg1888_gene.2	Uncharacterized protein	3.4E-19|63.5|A0A0D2NCU2_GOSRA		ctg1888_gene.2	-	0.681019	248
ctg23085_gene.1	Bet_v_1 domain-containing protein	1.9E-44|53.8|A0A0D6QTT2_ARACU	PF00407	ctg23085_gene.1	-	0.677123	249
ctg359_gene.4	Fe2OG dioxygenase domain-containing protein	5.5E-49|36.6|A0A0D6QU85_ARACU	PF03171,PF14226	ctg359_gene.4	-	0.676667	250
ctg7168_gene.4	Putative Indole-3-acetic acid-amido synthetase GH3.5 isoform 1	2.5E-25|61.4|A0A5B6ZFP1_DAVIN	PF03321	ctg7168_gene.4	-	0.673911	251
ctg2247_gene.5	Abhydrolase_3 domain-containing protein	1.3E-93|56.4|A0A0D6QVT5_ARACU	PF07859	ctg2247_gene.5	-	0.673321	252
ctg1524_gene.3	Predicted protein	1.1E-29|49.3|A9T046_PHYPA		ctg1524_gene.3	-	0.669192	253
ctg9137_gene.3	no homologs found	--|--|--		ctg9137_gene.3	-	0.66363	254
ctg5910_gene.1	Tryptophan/tyrosine permease	7.6E-108|45.7|A0A3S3PHX7_9MAGN	PF03222	ctg5910_gene.1	-	0.663195	255
ctg3281_gene.3	WAT1-related protein	7.0E-71|43.9|A0A0D6QSS0_ARACU	PF00892	ctg3281_gene.3	-	0.661993	256
ctg2600_gene.4	BHLH domain-containing protein	5.7E-12|38.7|A0A4Y7KXS4_PAPSO		ctg2600_gene.3	-	0.659393	257
ctg3239_gene.1	CYP750C20	1.9E-52|71.5|A0A291FB33_TAXWC	PF00067	ctg3239_gene.1	-	0.65556	258
ctg2807_gene.3	NADPH-protochlorophyllide oxidoreductase	2.1E-202|87.3|A0A0C9S7E2_9SPER	PF00106	ctg2807_gene.3	-	0.654324	259
ctg10086_gene.3	kinesin-like protein KIN-14F	1.0E-148|47.4|A0A1U7ZWH2_NELNU	PF16796,PF00225	ctg10086_gene.3	-	0.652182	260
ctg6847_gene.11	tRNA-binding domain-containing protein	4.5E-52|69.7|A0A2R6X722_MARPO		ctg6847_gene.11	-	0.650209	261
ctg10747_gene.1	CYP750C23	3.6E-175|63.2|A0A291FB40_TAXWC	PF00067	ctg10747_gene.1	T9aH-699	0.646495	262
ctg5862_gene.15	Vacuolar amino acid transporter YPQ1	6.0E-91|47.3|A0A5N5GY12_9ROSA	PF04193	ctg5862_gene.15	-	0.644035	263
ctg4568_gene.2	Uncharacterized protein	6.7E-50|50.9|D8SRB3_SELML		ctg4568_gene.2	-	0.642217	264
ctg61_gene.5	Peroxidase	3.7E-173|88.9|A0A0D6QT46_ARACU	PF00141	ctg61_gene.2	-	0.640695	265
ctg12011_gene.1	CYP725A22	2.7E-208|81.2|A0A291FB00_TAXWC	PF00067	ctg12011_gene.1	-	0.640505	266
ctg5694_gene.1	Carbonic anhydrase	1.8E-102|66.9|A0A0C9QSW0_9SPER	PF00484	ctg5694_gene.1	-	0.640372	267
ctg8643_gene.3	Abhydrolase_3 domain-containing protein	3.5E-91|51.8|A0A0D6QVT5_ARACU	PF07859	ctg8643_gene.3	-	0.638497	268
ctg11219_gene.2	Protein kinase domain-containing protein	2.7E-43|28.0|A0A0D6QTB9_ARACU	PF00139	ctg11219_gene.2	-	0.638141	269
ctg6546_gene.1	Extracellular calcium sensing receptor	1.2E-218|99.0|G5DGC7_TAXWC		ctg6546_gene.1	-	0.635025	270
ctg1508_gene.8	Protein RTC2	8.5E-41|37.9|A0A0B0NY25_GOSAR	PF04193	ctg1508_gene.8	-	0.632207	271
ctg1911_gene.1	Putative chromatin regulator PHD family	5.4E-10|37.6|A0A072TY19_MEDTR		ctg1911_gene.1	-	0.631585	272
ctg6460_gene.4	Protein kinase domain-containing protein	9.1E-217|49.3|A0A0D6QTN4_ARACU	PF12819,PF00069	ctg6460_gene.4	-	0.625936	273
ctg148_gene.8	DLH domain-containing protein	2.5E-77|94.0|A9NLE7_PICSI	PF01738	ctg148_gene.8	-	0.621641	274
ctg16148_gene.2	Predicted protein	4.7E-12|50.5|A9TM48_PHYPA		ctg16148_gene.2	-	0.619402	275
ctg321_gene.9	Protein kinase domain	1.1E-19|33.2|A0A200R5Q7_9MAGN		ctg321_gene.9	-	0.617913	276
ctg10133_gene.14	Putative UPF0481 protein	2.8E-105|40.3|A0A443PJT2_9MAGN	PF03140	ctg10133_gene.14	-	0.614072	277
ctg104_gene.13	PREDICTED: (+)-neomenthol dehydrogenase	3.7E-85|54.0|A0A5E4GIQ3_PRUDU	PF00106	ctg104_gene.13	-	0.609994	278
ctg90_gene.19	Sister chromatid cohesion protein PDS B	1.6E-35|35.8|A0A199ULL2_ANACO		ctg90_gene.19	-	0.609048	279
ctg6215_gene.1	Xyloglucan endotransglucosylase/hydrolase	6.0E-136|72.9|A0A2C9UQR3_MANES	PF00722,PF06955	ctg6215_gene.1	-	0.60831	280
ctg5947_gene.3	Glycosyltransferase	2.5E-50|56.8|B8LKT4_PICSI		ctg5947_gene.3	-	0.604615	281
ctg896_gene.3	UPF0481 protein	7.3E-16|46.7|A0A2I0VMD3_9ASPA	PF03140	ctg896_gene.9	-	0.602658	282
ctg2424_gene.2	CYP725A14	7.0E-213|72.3|A0A291FAX3_TAXWC	PF00067	ctg2424_gene.2	-	0.600913	283
ctg15539_gene.3	Transcription factor bHLH36	8.0E-08|32.3|A0A1J3CTG1_NOCCA		ctg20578_gene.1	-	0.600681	284
ctg7785_gene.4	CYP750C8	8.6E-250|93.2|A0A291FAW6_TAXWC	PF00067	ctg7785_gene.4	-	0.600662	285
ctg4407_gene.2	ANK_REP_REGION domain-containing protein	9.7E-89|61.3|B8LLK0_PICSI		ctg4407_gene.2	-	0.600404	286
ctg2582_gene.4	TFIIF_beta domain-containing protein	2.0E-90|59.4|A5BGJ2_VITVI		ctg2582_gene.4	-	0.600372	287
ctg6547_gene.1	Uncharacterized protein	1.9E-11|28.8|A0A443PP58_9MAGN		ctg6547_gene.1	-	0.600326	288
ctg5964_gene.5	CAAX amino terminal protease	2.4E-83|40.8|A0A443PG53_9MAGN		ctg5964_gene.5	-	0.598375	289
ctg11960_gene.1	DUF4378 domain-containing protein (Fragment)	7.1E-08|34.6|A0A5K1BZM9_9MAGN	PF14309	ctg11960_gene.1	-	0.592948	290
ctg11892_gene.2	Putative epoxidase	2.9E-44|54.1|A0A0F7J1F5_TAXBA		ctg11892_gene.2	-	0.591933	291
ctg5709_gene.3	Magnesium transporter	4.6E-92|74.4|A0A1D1XJI6_9ARAE		ctg5709_gene.3	-	0.589409	292
ctg5247_gene.3	Transcription factor bHLH147	5.7E-16|34.5|A0A1D1ZJL4_9ARAE		ctg5247_gene.3	-	0.584602	293
ctg8816_gene.3	Uncharacterized protein	1.1E-06|29.8|A0A4U5LSW2_POPAL		ctg8816_gene.3	-	0.581773	294
ctg6481_gene.2	PKS_ER domain-containing protein	4.5E-116|82.1|A0A0D6R8N0_ARACU	PF13602	ctg6481_gene.2	-	0.578734	295
ctg593_gene.12	Taxane 13-alpha-hydroxylase	3.2E-110|94.5|Q5BU48_9SPER	PF00067	ctg593_gene.12	-	0.576569	296
ctg8205_gene.1	MFS domain-containing protein	5.0E-237|72.6|A0A0D6R5G2_ARACU	PF00083	ctg8205_gene.1	-	0.572933	297
ctg29458_gene.3	putative leucine-rich repeat receptor-like serine/threonine-protein kinase At2g24130	2.1E-86|43.0|A0A1U8AZQ2_NELNU	PF00069	ctg29458_gene.3	-	0.570436	298
ctg7598_gene.2	10-beta-hydroxylase	2.0E-49|59.9|H9BII4_9SPER	PF00067	ctg7598_gene.2	-	0.569231	299
ctg4886_gene.1	no homologs found	--|--|--		ctg4886_gene.1	-	0.566655	300
ctg4039_gene.3	no homologs found	--|--|--	PF00686	ctg4039_gene.3	-	0.565848	301
ctg491_gene.3	CRS2-associated factor 2, chloroplastic-like	6.7E-122|64.4|A0A1S3VNA4_VIGRR	PF01985	ctg491_gene.3	-	0.562627	302
ctg11577_gene.1	Putative aspartyl aminopeptidase	4.0E-191|70.8|A0A1D1Z9R0_9ARAE	PF02127	ctg11577_gene.1	-	0.561366	303
ctg625_gene.2	Lon protease homolog 2, peroxisomal	0.0E+00|90.0|A0A0D6QVS3_ARACU	PF05362,PF00004,PF02190	removed_for_overlap	-	0.560576	304
ctg14952_gene.1	Protein kinase domain-containing protein	2.0E-150|77.6|A0A0D6QW24_ARACU		ctg14952_gene.1	-	0.560312	305
ctg7571_gene.7	Caffeic acid ortho-methyltransferase	1.5E-71|40.9|Q9SYU3_PINRA	PF00891,PF08100	ctg7571_gene.3	-	0.559697	306
ctg280_gene.3	Zinc finger, C2H2-like protein	3.6E-11|46.2|A0A1R3G544_COCAP		ctg280_gene.3	-	0.552524	307
ctg4406_gene.1	BHLH domain-containing protein	3.8E-12|30.3|B8LMX6_PICSI		ctg4406_gene.1	-	0.549557	308
ctg7885_gene.4	Stress-response A/B barrel domain-containing protein	2.1E-11|76.1|A0A0D6R5S8_ARACU		ctg7885_gene.4	-	0.547283	309
ctg3998_gene.6	Nucleoside diphosphate kinase	3.2E-74|66.2|A0A0C9S8A6_9SPER	PF00334	ctg3998_gene.6	-	0.54656	310
ctg6404_gene.3	CONSTANS-like protein 6	2.8E-23|59.5|A0A2U8RMJ9_GINBI	PF06203	ctg6404_gene.3	-	0.546116	311
ctg4038_gene.8	no homologs found	--|--|--		ctg4038_gene.8	-	0.5431	312
ctg5981_gene.1	Maternal effect embryo arrest 59	1.1E-28|41.7|A0A1D6JXD6_MAIZE		ctg5981_gene.1	-	0.543084	313
ctg4110_gene.3	Cupin_2 domain-containing protein	5.4E-64|90.3|A0A0D6R4G4_ARACU		ctg4110_gene.3	-	0.541996	314
ctg1662_gene.9	Ribulose bisphosphate carboxylase/oxygenase activase, chloroplastic (Fragment)	4.9E-91|77.3|A0A199VFH0_ANACO		ctg540_gene.5	-	0.540705	315
ctg12391_gene.2	Branched-chain-amino-acid aminotransferase	2.5E-188|74.9|A0A0D6QYV9_ARACU	PF01063	ctg12391_gene.2	-	0.538182	316
ctg9020_gene.1	Subtilisin-like protease	4.3E-193|48.1|A0A5N5GW86_9ROSA	PF17766,PF00082	ctg9020_gene.1	-	0.535291	317
ctg11222_gene.7	Putative PLAC8 motif-containing protein	2.3E-43|54.3|A0A251T3Y7_HELAN	PF04749	ctg11222_gene.7	-	0.535034	318
ctg15336_gene.1	Tify domain-containing protein	2.2E-14|34.7|A0A0D6QTJ6_ARACU	PF09425,PF06200	ctg15336_gene.1	-	0.529367	319
ctg22666_gene.1	Sabinene synthase	5.2E-185|61.5|R9WS05_THUPL	PF01397,PF03936	ctg22666_gene.1	-	0.52763	320
ctg16191_gene.2	no homologs found	--|--|--		ctg16191_gene.2	-	0.527437	321
ctg47_gene.11	J domain-containing protein	1.7E-57|61.1|A0A0D6R9Y9_ARACU	PF00226	ctg47_gene.11	-	0.523662	322
ctg11180_gene.4	LRRNT_2 domain-containing protein	1.8E-23|33.7|A0A5C7HA50_9ROSI	PF08263	ctg11180_gene.4	-	0.520926	323
ctg1662_gene.12	Ribulose bisphosphate carboxylase/oxygenase activase, chloroplastic (Fragment)	2.8E-94|78.3|A0A199VFH0_ANACO		ctg7459_gene.2	-	0.520258	324
ctg65_gene.6	CYP725A13	1.5E-228|80.1|A0A291FAY3_TAXWC	PF00067	ctg5446_gene.2	-	0.514434	325
ctg1351_gene.5	Cytochrome P450 87A3 isoform X1	4.2E-70|44.3|A0A3S5WGP5_9MAGN	PF00067	ctg1351_gene.5	-	0.510456	326
ctg5050_gene.7	Uncharacterized protein	1.9E-16|59.5|A0A540KG89_MALBA	PF00213	ctg5050_gene.7	-	0.50942	327
ctg5280_gene.4	Subtilisin-like protease	4.6E-91|42.6|A0A2R6R3D0_ACTCC	PF17766,PF00082	ctg9020_gene.1	-	0.506551	328
ctg3588_gene.5	Lipase_GDSL domain-containing protein	1.3E-40|55.3|C0PRW6_PICSI		ctg3588_gene.5	-	0.505743	329
ctg22099_gene.2	Putative epoxidase	1.2E-91|58.1|A0A0F7J1F5_TAXBA	PF03171,PF14226	ctg22099_gene.2	-	0.505295	330
ctg2209_gene.6	Uncharacterized protein	1.9E-26|55.0|A0A0A0LM52_CUCSA		ctg2209_gene.3	-	0.501966	331
ctg3983_gene.2	Rep_fac_C domain-containing protein	2.1E-52|84.6|D5AEA7_PICSI	PF08542	ctg3983_gene.2	-	0.499175	332
ctg4522_gene.3	Sabinene synthase	7.9E-184|61.0|R9WS05_THUPL	PF01397,PF03936	ctg4522_gene.3	-	0.498364	333
ctg5587_gene.2	Glycoside hydrolase	3.2E-227|74.6|A0A200R7R1_9MAGN	PF00232	ctg5587_gene.2	-	0.497216	334
ctg5466_gene.1	Flavodoxin-like domain-containing protein	0.0E+00|83.8|A0A0D6QUQ6_ARACU	PF01613	ctg5466_gene.1	-	0.494136	335
ctg277_gene.2	AA_permease_C domain-containing protein	1.3E-242|76.0|A0A0D6QXW6_ARACU	PF13520,PF13906	ctg277_gene.2	-	0.493517	336
ctg3747_gene.3	Putative NBS-LRR protein GM09 (Fragment)	4.1E-40|52.6|Q6WE63_PINMO		ctg3747_gene.3	-	0.491694	337
ctg12956_gene.1	Fe2OG dioxygenase domain-containing protein	1.2E-145|69.4|A0A0D6QZJ6_ARACU	PF03171,PF14226	ctg12956_gene.1	-	0.48713	338
ctg14283_gene.1	Heat shock cognate 70 kDa protein isoform B	7.3E-94|64.8|A0A445I1C8_GLYSO	PF00012	ctg14283_gene.1	-	0.486331	339
ctg19565_gene.1	Caffeic acid ortho-methyltransferase	3.3E-63|48.5|Q9SYU3_PINRA	PF00891,PF08100	ctg19565_gene.1	-	0.486285	340
ctg4279_gene.11	Putative o-succinylbenzoate--CoA ligase	2.4E-125|49.9|A0A2P6Q644_ROSCH	PF00501	ctg4279_gene.11	-	0.48053	341
ctg376_gene.3	Alpha-mannosidase	0.0E+00|67.6|W1PGE1_AMBTC	PF01074,PF07748,PF17677,PF09261	removed_for_overlap	-	0.480094	342
ctg863_gene.11	Pex14_N domain-containing protein	1.8E-91|54.8|A9NVU8_PICSI	PF04695,PF17733	ctg863_gene.11	-	0.478548	343
ctg567_gene.3	Peroxidase	4.1E-90|66.7|A0A0D6QT46_ARACU	PF00141	ctg567_gene.3	-	0.477805	344
ctg5280_gene.5	Subtilisin-like protease	9.0E-81|52.8|A0A5N5GW86_9ROSA	PF00082	ctg9020_gene.1	-	0.475228	345
ctg16390_gene.7	Aldo_ket_red domain-containing protein	3.4E-156|80.3|A0A0D6QSB4_ARACU	PF00248	ctg16390_gene.7	-	0.474474	346
ctg2467_gene.7	Ubiquitin carboxyl-terminal hydrolase	3.2E-52|91.9|A0A2G2YT54_CAPAN	PF00443	ctg2467_gene.7	-	0.473954	347
ctg5818_gene.5	AMP_N domain-containing protein	9.7E-247|84.3|A9NUB9_PICSI	PF00557,PF05195	removed_for_overlap	-	0.473801	348
ctg5168_gene.2	no homologs found	--|--|--		ctg5168_gene.2	-	0.47336	349
ctg851_gene.1	DUF1995 domain-containing protein	1.3E-134|75.7|A0A200PR20_9MAGN	PF09353	removed_for_overlap	-	0.470029	350
ctg2600_gene.3	FIT1	4.4E-22|33.8|A0A0E3DA74_MARPO		ctg2600_gene.3	-	0.468481	351
ctg7142_gene.3	Aldo_ket_red domain-containing protein	9.8E-161|79.2|A0A0D6QSB4_ARACU	PF00248	ctg7142_gene.1	-	0.467865	352
ctg6306_gene.14	MSP domain-containing protein	7.5E-59|53.8|D5ABZ6_PICSI	PF00635	ctg6306_gene.14	-	0.467724	353
ctg3461_gene.5	Uncharacterized protein	2.1E-201|67.2|M5XB35_PRUPE		ctg3461_gene.5	-	0.465864	354
ctg4234_gene.7	Cytochrome P450 CYP707A120	2.1E-74|78.3|A0A0K8TTF6_PICGL	PF00067	ctg4234_gene.7	-	0.465212	355
ctg2037_gene.1	BURP domain-containing protein	3.3E-78|50.0|A0A0D6QU80_ARACU	PF03181	ctg2037_gene.1	-	0.464378	356
ctg16350_gene.1	t-SNARE coiled-coil homology domain-containing protein	2.5E-103|82.9|A9NVS9_PICSI	PF05739,PF14523	ctg16350_gene.1	-	0.462931	357
ctg8133_gene.2	Phenylcoumaran benzylic ether reductase homolog TH6	4.1E-60|78.1|Q9M523_TSUHE	PF05368	ctg8133_gene.2	-	0.461994	358
ctg12117_gene.5	Sister chromatid cohesion protein PDS5-like B-B (Fragment)	5.8E-47|43.6|A0A371FI03_MUCPR		ctg12117_gene.5	-	0.458913	359
ctg8803_gene.7	Calmodulin-like protein 6 (Fragment)	9.3E-21|38.2|A0A1J3E673_NOCCA		ctg8803_gene.6	-	0.45662	360
ctg2853_gene.2	Amine oxidase	6.7E-107|67.1|A0A0D6QWY4_ARACU	PF01179	ctg2853_gene.2	-	0.456181	361
ctg5076_gene.3	Carboxypeptidase	2.3E-77|43.6|A0A2I4FWA2_JUGRE	PF00450	ctg5076_gene.3	-	0.454878	362
ctg9751_gene.1	Abhydrolase_3 domain-containing protein	9.7E-89|51.5|A0A0D6QVT5_ARACU	PF07859	ctg9751_gene.1	-	0.454102	363
ctg490_gene.7	transcription factor-like protein DPB isoform X2	2.5E-116|66.2|A0A1U7ZXU4_NELNU	PF02319,PF08781	ctg490_gene.7	-	0.453189	364
ctg26660_gene.1	Bet_v_1 domain-containing protein	1.9E-53|59.6|A0A0D6QVZ4_ARACU	PF00407	ctg26660_gene.1	-	0.452631	365
ctg11716_gene.2	VWFA domain-containing protein	2.6E-47|39.9|D8SGW3_SELML		ctg11716_gene.2	-	0.451094	366
ctg6216_gene.2	Uncharacterized protein (Fragment)	5.0E-50|58.5|K7P1G4_PINCE	PF09366	ctg6216_gene.2	-	0.447799	367
ctg17784_gene.2	Aa_trans domain-containing protein	1.9E-118|52.1|A0A176WGU5_MARPO	PF01490	ctg17784_gene.2	-	0.446086	368
ctg10607_gene.3	Transmembrane protein TauE like	1.0E-149|68.9|A0A200R5C3_9MAGN	PF01925	ctg10607_gene.3	-	0.444845	369
ctg1664_gene.10	Ribulose bisphosphate carboxylase/oxygenase activase, chloroplastic (Fragment)	4.8E-74|70.3|A0A199VFH0_ANACO		ctg7459_gene.2	-	0.443853	370
ctg6747_gene.2	Putative (E)-4-hydroxy-3-methylbut-2-enyl-diphosphate synthase	8.9E-117|81.7|A0A0G7ZP27_PICGL	PF04551	ctg6747_gene.2	-	0.443249	371
ctg13130_gene.5	Transglut_core2 domain-containing protein	2.0E-117|58.7|A0A3S4NSS7_9MAGN		ctg13130_gene.5	-	0.442629	372
ctg1952_gene.1	ATP-binding cassette transporter, subfamily B, member 6, group TAP protein PpABCB6	7.5E-227|69.1|A9TRT8_PHYPA	PF00005,PF00664	removed_for_overlap	-	0.441799	373
ctg1657_gene.3	Uncharacterized protein	3.5E-190|60.3|A0A4U5NAQ1_POPAL	PF03055	ctg11366_gene.1	-	0.441597	374
ctg2104_gene.22	paladin isoform X2	0.0E+00|70.5|A0A1U7Z3S0_NELNU	PF14566	ctg2104_gene.22	-	0.439486	375
ctg7458_gene.2	VWFA domain-containing protein	1.2E-66|24.4|D8SGW3_SELML	PF13519	ctg7458_gene.2	-	0.437115	376
ctg3246_gene.3	PPM-type phosphatase domain-containing protein	6.2E-15|73.6|A0A426XWC0_ENSVE		ctg3246_gene.3	-	0.436596	377
ctg1630_gene.3	Uncharacterized protein	6.5E-132|64.6|B8LLE7_PICSI	PF00153	ctg1630_gene.3	-	0.436251	378
ctg3014_gene.5	Abhydrolase_3 domain-containing protein	2.9E-75|56.9|A0A0D6QVT5_ARACU	PF07859	ctg2247_gene.5	-	0.436251	379
ctg3813_gene.9	no homologs found	--|--|--		ctg3813_gene.9	-	0.436185	380
ctg4279_gene.10	2-succinylbenzoate--CoA ligase, chloroplastic/peroxisomal isoform X2	1.2E-24|48.3|A0A1U8B8K3_NELNU		ctg4279_gene.10	-	0.434096	381
ctg495_gene.5	MFS domain-containing protein	9.2E-182|65.5|A0A0D6QZS7_ARACU	PF06813	ctg495_gene.5	-	0.433944	382
ctg7457_gene.3	Calmodulin-like protein 6 (Fragment)	8.1E-20|39.6|A0A1J3EKS6_NOCCA		ctg7457_gene.3	-	0.430338	383
ctg21353_gene.1	BAHD acyltransferase-like 13	1.1E-209|82.9|A0A515L532_9SPER	PF02458	ctg21353_gene.1	-	0.430226	384
ctg10980_gene.3	Copper-transporting ATPase	1.5E-37|62.6|A0A2R6PYE5_ACTCC	PF00403	ctg10980_gene.3	-	0.429124	385
ctg3493_gene.2	Putative alcohol dehydrogenase	5.8E-108|74.0|A0A0F7J4C0_TAXBA	PF13561	ctg3493_gene.2	-	0.427277	386
ctg2277_gene.6	Tyrosine-specific transport protein isoform X1	3.3E-31|80.5|A0A443N883_9MAGN	PF03222	ctg2277_gene.6	-	0.425509	387
ctg1802_gene.1	RING-CH-type domain-containing protein	6.5E-23|57.9|A0A067GW59_CITSI	PF12428	ctg1802_gene.1	-	0.423341	388
ctg17803_gene.1	SDD1 protein (Fragment)	1.6E-219|53.9|A0A0K1YZ59_PICGL	PF02225,PF17766,PF00082,PF05922	ctg17803_gene.1	-	0.421982	389
ctg8597_gene.2	HMA domain-containing protein	8.3E-27|58.3|B8LPH2_PICSI	PF00403	ctg8597_gene.2	-	0.421456	390
ctg1929_gene.9	Thioredoxin domain-containing protein	1.0E-29|71.7|A0A0D6QV02_ARACU	PF00085	ctg1929_gene.9	-	0.421434	391
ctg1929_gene.16	AB hydrolase-1 domain-containing protein	1.2E-94|52.9|A0A5J5ACV8_9ASTE	PF00561	ctg1929_gene.16	-	0.419817	392
ctg12515_gene.1	BHLH transcription factor	0.0E+00|99.5|A0A0K0K9P9_TAXWM	PF14215	ctg12515_gene.1	-	0.419551	393
ctg2870_gene.9	Uncharacterized protein	5.2E-44|64.5|A0A2P5YTX6_GOSBA	PF06206	ctg2870_gene.9	-	0.418987	394
ctg2120_gene.9	Pentatricopeptide repeat-containing protein	2.2E-07|38.4|A0A2I0A7W9_9ASPA		ctg2120_gene.9	-	0.416292	395
ctg2448_gene.8	PAP_fibrillin domain-containing protein	2.7E-35|51.1|B8LP15_PICSI	PF04755	ctg2448_gene.8	-	0.416192	396
ctg1208_gene.5	Uncharacterized protein	2.4E-103|55.4|A0A0D6QTC7_ARACU	PF02362	ctg1208_gene.5	-	0.41363	397
ctg4316_gene.14	Zinc finger CCCH domain-containing protein	2.6E-23|32.6|A0A2R6R6T2_ACTCC		ctg4316_gene.14	-	0.413419	398
ctg9256_gene.2	Abhydrolase_3 domain-containing protein	3.6E-48|42.7|A9NZ08_PICSI	PF07859	ctg9256_gene.2	-	0.412918	399
ctg3556_gene.3	Lipoxygenase	2.1E-227|66.6|A0A0C9S647_9SPER	PF00305	ctg3556_gene.3	-	0.412792	400
ctg1529_gene.9	OB domain-containing protein	3.2E-52|60.1|D5ACB6_PICSI		ctg1529_gene.9	-	0.411822	401
ctg877_gene.2	Putative phytol kinase 2, chloroplastic	1.7E-82|62.0|A0A1D1ZE81_9ARAE		ctg877_gene.2	-	0.411798	402
ctg265_gene.3	2-Cys peroxiredoxin BAS1-like, chloroplastic (Fragment)	3.0E-09|81.6|A0A371FSD4_MUCPR		ctg265_gene.3	-	0.410116	403
ctg84_gene.5	Protein kinase domain-containing protein	3.9E-103|53.0|U5CYF2_AMBTC	PF00069	ctg84_gene.5	-	0.408245	404
ctg8428_gene.1	TPT domain-containing protein	1.9E-176|84.2|C0PSL8_PICSI	PF03151	ctg8428_gene.1	-	0.408049	405
ctg6667_gene.2	CYP736E22	4.6E-60|64.4|A0A291FAV4_TAXWC	PF00067	ctg6667_gene.2	-	0.40786	406
ctg11938_gene.2	NAD(P)-bd_dom domain-containing protein	4.3E-116|49.3|A9NVB1_PICSI		ctg11938_gene.2	-	0.406876	407
ctg3289_gene.17	Uncharacterized protein	1.9E-71|50.6|A0A4S8IGS6_MUSBA		ctg3289_gene.17	-	0.406031	408
ctg4446_gene.3	RNA cytidine acetyltransferase	1.8E-207|68.2|W1P847_AMBTC	PF13718,PF13725	ctg4446_gene.3	-	0.40454	409
ctg1307_gene.2	Putative CRY1	3.6E-95|93.8|A0A097ZMY0_CRYJA	PF00875	ctg1307_gene.2	-	0.40375	410
ctg5597_gene.4	Aamy domain-containing protein	2.9E-276|58.7|W1PMD1_AMBTC	PF02922	ctg5597_gene.4	-	0.402979	411
ctg1808_gene.2	Alpha pinene synthase	5.4E-71|52.1|C3RSF5_9SPER	PF01397	ctg1808_gene.2	-	0.402073	412
ctg9083_gene.7	no homologs found	--|--|--		ctg9083_gene.7	-	0.401692	413
ctg8921_gene.4	Beta-glucosidase 18-like isoform X2	9.1E-129|55.4|A0A3L6Q9Y9_PANMI	PF00232	ctg8921_gene.4	-	0.401578	414
ctg16354_gene.4	no homologs found	--|--|--		ctg16354_gene.4	-	0.400756	415
ctg30829_gene.1	SDD1 protein (Fragment)	6.4E-120|38.2|A0A0K1YYN1_9SPER	PF00082,PF17766,PF02225	ctg30829_gene.1	-	0.399972	416
ctg5190_gene.1	Uncharacterized protein	4.0E-61|61.7|A0A0D6R3H0_ARACU	PF12579	ctg5190_gene.1	-	0.399685	417
ctg6994_gene.3	putative UPF0481 protein At3g02645	2.7E-76|42.4|A0A2I4GQA1_JUGRE	PF03140	ctg6994_gene.3	-	0.399285	418
ctg3965_gene.3	PKS_ER domain-containing protein	3.9E-121|70.7|A0A0D6RA09_ARACU	PF13602	ctg3965_gene.3	-	0.398238	419
ctg10169_gene.4	Clavata 1-like protein	1.5E-91|52.1|R4HJ74_PINPS	PF00069	ctg10169_gene.4	-	0.397823	420
ctg183_gene.1	Transcription factor bHLH63 like	9.2E-62|45.8|A0A2R6Q5T8_ACTCC		ctg183_gene.1	-	0.39691	421
ctg8665_gene.2	Uncharacterized protein	9.7E-06|63.6|A0A315B2L0_PRUYE		ctg8665_gene.2	-	0.39633	422
ctg384_gene.23	no homologs found	--|--|--		ctg384_gene.5	-	0.39408	423
ctg19565_gene.2	Caffeic acid ortho-methyltransferase	9.3E-74|43.5|Q9SYU3_PINRA	PF00891,PF08100	ctg19565_gene.2	-	0.394005	424
ctg9229_gene.7	photosystem II D1 precursor processing protein PSB27-H2, chloroplastic isoform X1	2.4E-23|57.9|A0A1U8B890_NELNU	PF13326	ctg9229_gene.7	-	0.39397	425
ctg223_gene.1	Uroporphyrinogen decarboxylase	3.2E-171|79.7|A0A5B7ALI0_DAVIN	PF01208	ctg223_gene.1	-	0.392774	426
ctg1208_gene.7	Uncharacterized protein	1.0E-99|56.3|A0A0D6QTC7_ARACU	PF02362	ctg1208_gene.7	-	0.392332	427
ctg10451_gene.2	Laccase	2.2E-272|74.3|Q9AUI4_PINTA	PF07731,PF07732,PF00394	ctg10451_gene.2	-	0.391537	428
ctg3443_gene.1	Potassium transporter	3.0E-09|49.3|A0A5B6VI69_9ROSI		ctg3443_gene.1	-	0.390732	429
ctg4522_gene.5	Sabinene synthase	7.6E-202|58.7|R9WS05_THUPL	PF01397,PF03936	ctg4522_gene.5	-	0.38962	430
ctg7696_gene.1	mTERF1 (Fragment)	4.4E-44|35.6|A0A0K0M7D2_PINTB	PF02536	ctg7696_gene.1	-	0.389485	431
ctg699_gene.6	pentatricopeptide repeat-containing protein At1g74900, mitochondrial	3.9E-38|46.3|A0A1U8A083_NELNU	PF13041	ctg699_gene.6	-	0.389125	432
ctg24136_gene.1	Putative truncated TIR-NBS-LRR protein	1.3E-105|36.4|E9NZS7_PINMO	PF01582	ctg24136_gene.1	-	0.388253	433
ctg5804_gene.1	Nuclear transcription factor Y subunit A-7 isoform X2	1.8E-48|56.4|A0A3S3N6P5_9MAGN	PF02045	ctg5804_gene.1	-	0.387953	434
ctg4304_gene.4	Putative hydrolase/acyltransferase (Alpha/beta hydrolase superfamily)	8.3E-94|61.1|A0A2G9GP44_9LAMI	PF00561	ctg4304_gene.4	-	0.387878	435
ctg1975_gene.1	Abhydrolase_3 domain-containing protein	1.5E-91|53.7|A0A0D6QVT5_ARACU	PF07859	ctg1975_gene.1	T7dA	0.3875	436
ctg4632_gene.3	uncharacterized protein LOC103697878 isoform X3	6.1E-31|42.7|A0A2H3X451_PHODC		ctg4632_gene.3	-	0.3864	437
ctg9309_gene.1	2-oxoacid dehydrogenase acyltransferase	6.1E-158|43.8|A0A200QD73_9MAGN	PF05834	ctg9309_gene.1	-	0.386064	438
ctg4936_gene.15	no homologs found	--|--|--		ctg4936_gene.15	-	0.385186	439
ctg13215_gene.2	Abhydrolase_3 domain-containing protein	9.7E-32|51.8|A9NZ08_PICSI	PF07859	ctg13215_gene.2	-	0.38218	440
ctg23498_gene.1	DUF1995 domain-containing protein	2.2E-136|73.0|A9P1J3_PICSI	PF09353	ctg23498_gene.1	-	0.379867	441
ctg2104_gene.5	Glycosyltransferase	2.7E-116|46.2|D5A9K7_PICSI	PF00201	ctg2104_gene.5	-	0.379785	442
ctg3407_gene.6	probable anion transporter 4, chloroplastic isoform X1	1.6E-41|75.0|A0A2I4DJL7_JUGRE		ctg3407_gene.6	-	0.379639	443
ctg3497_gene.8	Mg-protoporphyrin IX chelatase (Fragment)	3.9E-147|87.8|A0A1D1ZI84_9ARAE	PF13519	ctg3497_gene.8	-	0.379543	444
ctg384_gene.2	Hydrolase_4 domain-containing protein	3.3E-29|81.2|A0A0D6QZY4_ARACU		ctg384_gene.2	-	0.379421	445
ctg2050_gene.8	Protein kinase domain-containing protein (Fragment)	1.7E-21|55.7|A0A5K1A0H2_9MAGN		ctg2050_gene.8	-	0.378815	446
ctg1080_gene.3	PB1 domain-containing protein	5.0E-43|67.8|A9NUV0_PICSI	PF00564	ctg1080_gene.3	-	0.378168	447
ctg3323_gene.4	uncharacterized protein LOC107766220	2.3E-27|37.2|A0A1S3XKF0_TOBAC	PF06749	ctg3323_gene.4	-	0.378094	448
ctg2966_gene.16	Photolyase/cryptochrome alpha/beta domain-containing protein	1.2E-10|49.3|A0A2K1KTM8_PHYPA		ctg2966_gene.16	-	0.377858	449
ctg94_gene.6	GTP pyrophosphokinase	2.2E-45|43.4|A0A1D1XDY1_9ARAE		ctg94_gene.6	-	0.377386	450
ctg6337_gene.3	G-patch domain-containing protein	1.0E-40|47.2|A0A2R6WDR5_MARPO	PF13821,PF01585	ctg6337_gene.3	-	0.37695	451
ctg6707_gene.2	CYP867F22	4.3E-106|88.2|A0A291FB39_TAXWC	PF00067	ctg6707_gene.2	-	0.37638	452
ctg4214_gene.2	Spermidine synthase	2.1E-124|61.2|A0A2R6QR24_ACTCC	PF17284,PF01564	ctg4214_gene.2	-	0.37587	453
ctg8418_gene.2	DCD domain-containing protein	2.1E-32|59.5|A0A0D6QVG9_ARACU		ctg8418_gene.2	-	0.375324	454
ctg1066_gene.1	Formyl_trans_N domain-containing protein	6.2E-47|81.6|B8LRL4_PICSI	PF00551	ctg1066_gene.1	-	0.374995	455
ctg2360_gene.6	BnaC05g48770D protein	3.9E-22|45.0|A0A078II55_BRANA	PF01985	ctg2360_gene.6	-	0.374951	456
ctg6012_gene.1	Methyltransf_11 domain-containing protein	1.0E-158|73.4|A9P078_PICSI	PF08241	ctg6012_gene.1	-	0.374478	457
ctg15433_gene.4	Putative acyl-activating enzyme 5, peroxisomal	2.1E-197|61.0|A0A443NJN3_9MAGN	PF00501,PF13193	ctg15433_gene.4	-	0.374321	458
ctg15045_gene.2	Receptor-like serine/threonine-protein kinase	1.2E-217|53.5|A0A0C9RJ83_9SPER	PF01453,PF00069	ctg15045_gene.2	-	0.373646	459
ctg5998_gene.2	CYP94D83	7.7E-92|86.8|A0A291FB01_TAXWC		ctg5998_gene.2	-	0.373454	460
ctg7599_gene.2	NB-ARC domain-containing protein	2.1E-77|51.2|A0A0D6QSX6_ARACU	PF00931	ctg7599_gene.2	-	0.373402	461
ctg125_gene.8	FAD_binding_3 domain-containing protein	3.8E-179|68.1|A0A0D6QR73_ARACU		ctg125_gene.8	-	0.372736	462
ctg27287_gene.1	CYP750C16	2.7E-86|73.1|A0A291FAU9_TAXWC	PF00067	ctg24369_gene.1	-	0.372726	463
ctg2247_gene.10	Chlorophyll a-b binding protein, chloroplastic	1.4E-142|83.2|A0A0D6R7C3_ARACU	PF00504	ctg2247_gene.10	-	0.371138	464
ctg3654_gene.3	Fructose-bisphosphate aldolase	8.1E-191|85.5|A0A0D6R5H8_ARACU	PF00274	ctg3654_gene.3	-	0.370653	465
ctg4711_gene.6	tRNA_lig_CPD domain-containing protein	5.1E-121|58.3|A0A4S4EGR3_CAMSI		removed_for_overlap	-	0.370296	466
ctg4418_gene.2	no homologs found	--|--|--		ctg4418_gene.2	-	0.37019	467
ctg4592_gene.2	Myb-like domain-containing protein	4.8E-31|47.0|B8LNP6_PICSI		ctg4592_gene.2	-	0.369582	468
ctg1088_gene.4	Aldo_ket_red domain-containing protein	8.0E-47|73.2|D5A8S1_PICSI	PF00248	ctg1088_gene.4	-	0.368966	469
ctg2388_gene.5	Fatty acyl-CoA reductase	7.2E-88|50.9|A0A443NL82_9MAGN	PF07993	ctg2388_gene.5	-	0.367267	470
ctg10987_gene.2	protein CHLORORESPIRATORY REDUCTION 6, chloroplastic-like	1.2E-70|64.3|A0A1U7ZAT0_NELNU	PF08847	ctg10987_gene.2	-	0.367205	471
ctg20690_gene.1	Abhydrolase_3 domain-containing protein	8.0E-107|57.1|A0A0D6QUG0_ARACU	PF07859	ctg20690_gene.1	-	0.367045	472
ctg13675_gene.3	Putative leucine-rich repeat-containing, plant-type, leucine-rich repeat domain, L	3.0E-21|47.6|A0A2P6RJK0_ROSCH		ctg13675_gene.3	-	0.366257	473
ctg437_gene.29	IENR2 domain-containing protein	3.8E-41|32.3|B8LL76_PICSI		ctg437_gene.29	-	0.364967	474
ctg251_gene.5	no homologs found	--|--|--		ctg251_gene.5	-	0.364908	475
ctg31282_gene.1	Bet_v_1 domain-containing protein	7.1E-19|49.5|A9NZ42_PICSI		ctg31282_gene.1	-	0.364465	476
ctg6018_gene.1	RNA polymerase sigma factor	1.8E-79|36.3|B8LLW6_PICSI	PF04542,PF04545	ctg6018_gene.1	-	0.362403	477
ctg2057_gene.4	no homologs found	--|--|--		ctg2057_gene.4	-	0.361889	478
ctg5930_gene.2	Putative UPF0481 protein	7.3E-74|44.0|A0A443PJT2_9MAGN	PF03140	ctg10133_gene.2	-	0.360061	479
ctg967_gene.1	pentatricopeptide repeat-containing protein At2g35130	2.8E-28|61.1|A0A1U8B5N5_NELNU	PF17177,PF13041	ctg967_gene.1	-	0.358893	480
ctg8250_gene.1	MFS domain-containing protein	1.1E-185|78.2|A0A0D6QXN1_ARACU	PF00083	ctg8250_gene.1	-	0.358764	481
ctg4884_gene.4	EF-hand domain	3.5E-10|54.0|A0A200QVN0_9MAGN		ctg4884_gene.4	-	0.358448	482
ctg7508_gene.4	Aminomethyltransferase	2.2E-122|91.3|A0A0D6QYW8_ARACU	PF01571	ctg7508_gene.4	-	0.35734	483
ctg251_gene.3	no homologs found	--|--|--		ctg251_gene.3	-	0.356782	484
ctg625_gene.3	AA_TRNA_LIGASE_II domain-containing protein	1.0E-234|78.2|A0A2R6WUK8_MARPO	PF00152	removed_for_overlap	-	0.35676	485
ctg5028_gene.6	Aldo_ket_red domain-containing protein	1.2E-06|74.3|A0A0D6QVP5_ARACU		ctg5028_gene.6	-	0.3566	486
ctg838_gene.10	C2H2-type zinc finger protein	1.3E-101|88.6|A0A1V1G615_CRYJA		ctg838_gene.10	-	0.355942	487
ctg8346_gene.4	no homologs found	--|--|--		ctg8346_gene.4	-	0.355795	488
ctg688_gene.3	Uncharacterized protein	5.3E-12|44.4|A0A444FML8_ENSVE		ctg688_gene.3	-	0.35472	489
ctg8955_gene.2	Aldo_ket_red domain-containing protein	8.9E-61|76.2|A0A0D6QSB4_ARACU	PF00248	ctg8955_gene.2	-	0.35411	490
ctg3103_gene.6	no homologs found	--|--|--		ctg3103_gene.6	-	0.353441	491
ctg2448_gene.6	PAP_fibrillin domain-containing protein	3.8E-64|75.1|B8LP15_PICSI	PF04755	ctg2448_gene.6	-	0.35321	492
ctg6299_gene.6	Uncharacterized protein	2.0E-12|26.9|A0A200R865_9MAGN		ctg6299_gene.6	-	0.352225	493
ctg10719_gene.3	CYP867F22	1.5E-213|73.0|A0A291FB39_TAXWC	PF00067	ctg10719_gene.3	-	0.351827	494
ctg15947_gene.2	Bet_v_1 domain-containing protein	1.7E-54|60.2|A0A0D6QVZ4_ARACU	PF00407	ctg26660_gene.1	-	0.351507	495
ctg2689_gene.5	Aldose 1-epimerase	1.2E-70|75.1|A0A1V1G390_CRYJA	PF01263	ctg6432_gene.2	-	0.351139	496
ctg155_gene.6	no homologs found	--|--|--		ctg155_gene.6	-	0.350611	497
ctg829_gene.22	Uncharacterized protein	9.2E-04|82.1|A0A445L4X5_GLYSO		ctg829_gene.22	-	0.347641	498
ctg1190_gene.4	NPF family transporter	2.9E-230|64.8|A0A1S6YD87_PINPS	PF00854	ctg1190_gene.4	-	0.347318	499
ctg12948_gene.6	Basic helix loop helix (BHLH) DNA-binding family protein	2.1E-04|30.7|G8A1V6_MEDTR		ctg2601_gene.3	-	0.346363	500
ctg1221_gene.6	Carboxypeptidase	6.2E-140|51.8|W1PMN4_AMBTC	PF00450	ctg1221_gene.6	-	0.346331	501
ctg4782_gene.3	no homologs found	--|--|--		ctg4782_gene.3	-	0.346154	502
ctg4875_gene.4	HTH myb-type domain-containing protein	6.8E-134|65.6|C0PRL2_PICSI		ctg4875_gene.4	-	0.345537	503
ctg120_gene.4	Protein kinase domain-containing protein	5.5E-86|47.2|F6HXR1_VITVI	PF00069,PF08263	ctg120_gene.4	-	0.344632	504
ctg2886_gene.5	Protein LURP-one-related 12	1.7E-38|41.2|A0A438D9P2_VITVI	PF04525	ctg2886_gene.5	-	0.343842	505
ctg9170_gene.1	CKX1	6.0E-184|59.3|A0A0K0M6Y4_PINTB	PF09265,PF01565	ctg9170_gene.1	-	0.343542	506
ctg955_gene.26	BZIP domain-containing protein	4.7E-12|78.2|A0A4D9C3A8_SALSN		ctg955_gene.26	-	0.342342	507
ctg8878_gene.1	Calponin homology domain-containing protein	7.1E-40|40.4|A0A118K7N2_CYNCS		ctg8878_gene.1	-	0.341974	508
ctg7029_gene.3	PRONE domain-containing protein	3.4E-182|52.3|W1PV89_AMBTC	PF03759	ctg7029_gene.3	-	0.341673	509
ctg10257_gene.8	no homologs found	--|--|--		ctg10257_gene.8	-	0.341621	510
ctg3448_gene.4	Phosphoribulokinase	1.6E-192|80.0|A0A0D6QW96_ARACU	PF00485	ctg3448_gene.4	-	0.341256	511
ctg2222_gene.7	Tify domain-containing protein	1.7E-39|53.4|A0A0D6R820_ARACU	PF09425,PF06200	ctg2222_gene.7	-	0.340239	512
ctg25427_gene.1	FAD_binding_3 domain-containing protein	8.0E-103|60.7|A0A0D6QR73_ARACU		ctg25427_gene.1	-	0.339722	513
ctg401_gene.3	Tr-type G domain-containing protein	3.3E-263|67.0|A0A5D2W7E6_GOSMU	PF11987,PF00009	removed_for_overlap	-	0.339047	514
ctg3537_gene.12	Epimerase domain-containing protein	3.9E-82|47.6|B8LRT5_PICSI	PF01370	ctg3537_gene.12	-	0.338771	515
ctg3667_gene.1	SH2 domain-containing protein	4.9E-205|50.3|A0A2K1IW19_PHYPA		ctg3667_gene.1	-	0.338408	516
ctg1326_gene.1	Fe2OG dioxygenase domain-containing protein	3.4E-59|65.8|W1NSU0_AMBTC	PF03171	ctg1326_gene.1	-	0.338027	517
ctg4075_gene.19	no homologs found	--|--|--		ctg4075_gene.18	-	0.3377	518
ctg1505_gene.5	Reverse transcriptase domain-containing protein	6.4E-80|46.5|A0A251QBL0_PRUPE		ctg1398_gene.6	-	0.337677	519
ctg986_gene.2	potassium channel AKT2/3	4.2E-165|53.1|A0A1S3C3M3_CUCME	PF00027,PF00520,PF11834	ctg986_gene.2	-	0.337618	520
ctg21349_gene.1	Uncharacterized protein	3.8E-23|79.4|W1PSK3_AMBTC		ctg21349_gene.1	-	0.33724	521
ctg8589_gene.5	HSF_DOMAIN domain-containing protein	7.1E-18|40.1|J3LTP3_ORYBR		ctg8589_gene.5	-	0.336778	522
ctg1335_gene.2	Uncharacterized protein	2.6E-236|69.2|A0A5J5BA20_9ASTE	PF02878,PF02879,PF02880	ctg1335_gene.2	-	0.336532	523
ctg1558_gene.8	TPX2 domain-containing protein	5.7E-37|31.1|W1P3C1_AMBTC	PF06886	ctg1558_gene.8	-	0.336528	524
ctg6746_gene.2	peroxisomal membrane protein PMP22-like	3.7E-82|76.2|A0A2I4ENC6_JUGRE	PF04117	removed_for_overlap	-	0.336367	525
ctg7942_gene.11	no homologs found	--|--|--		ctg1571_gene.6	-	0.336206	526
ctg3485_gene.1	CCT domain-containing protein	1.2E-160|68.0|A0A0D6QR80_ARACU	PF06203	ctg3485_gene.1	-	0.335138	527
ctg956_gene.5	DEAD-box ATP-dependent RNA helicase ISE2, chloroplastic	3.5E-89|62.4|A0A3L6QEP7_PANMI	PF08148	removed_for_overlap	-	0.335079	528
ctg13664_gene.3	PREDICTED: 31 kDa ribonucleo chloroplastic	5.5E-32|55.8|A0A5E4EM05_PRUDU		ctg13664_gene.3	-	0.334749	529
ctg7065_gene.7	no homologs found	--|--|--		ctg7065_gene.7	-	0.333684	530
ctg4549_gene.1	Hydrolase_4 domain-containing protein	4.0E-195|85.0|A0A0D6QRP8_ARACU		ctg4549_gene.1	-	0.333434	531
ctg13142_gene.2	Cytochrome b561 domain-containing protein	6.6E-89|72.6|A0A0D6R7M4_ARACU	PF03188	ctg13142_gene.2	-	0.332994	532
ctg6000_gene.6	no homologs found	--|--|--	PF14223	ctg6000_gene.6	-	0.332468	533
ctg1341_gene.7	Putative LOV domain-containing protein	1.0E-211|99.7|A0A140F7R2_TAXCU	PF13426	ctg1341_gene.7	-	0.332251	534
ctg13378_gene.3	Tubulin alpha chain	5.4E-32|69.3|A0A0D2N620_9CHLO	PF03953	ctg13378_gene.3	-	0.332058	535
ctg4899_gene.4	Aldo_ket_red domain-containing protein	2.8E-160|79.5|A0A0D6QSB4_ARACU	PF00248	ctg7142_gene.1	-	0.331866	536
ctg1868_gene.10	FAD_binding_3 domain-containing protein	1.5E-41|75.0|B8LKB0_PICSI		ctg1868_gene.10	-	0.329731	537
ctg4677_gene.7	photosynthetic NDH subunit of subcomplex B 4, chloroplastic isoform X1	2.3E-39|56.0|A0A2H3XH03_PHODC		ctg4677_gene.7	-	0.329728	538
ctg3146_gene.18	Protein kinase domain-containing protein	5.1E-32|40.7|A0A1R3KSR5_9ROSI	PF07714	ctg3146_gene.18	-	0.329373	539
ctg466_gene.1	Pathogen-related protein isoform X2	1.7E-42|45.0|A0A3S4PY32_9MAGN		ctg466_gene.1	-	0.329291	540
ctg17521_gene.1	Poly(A) polymerase	1.2E-224|55.5|C0PQ25_PICSI	PF04928,PF04926	ctg17521_gene.1	-	0.328497	541
ctg4113_gene.4	J domain-containing protein required for chloroplast accumulation response 1-like isoform X1	2.9E-06|25.4|A0A2I4F4X6_JUGRE		ctg4113_gene.4	-	0.328128	542
ctg3632_gene.6	MFS domain-containing protein	1.1E-97|52.3|A0A0D6QVP7_ARACU	PF00083	ctg3632_gene.6	-	0.327665	543
ctg11061_gene.3	Sabinene synthase	1.5E-100|49.9|R9WS05_THUPL	PF03936	ctg4522_gene.3	-	0.327598	544
ctg25_gene.11	no homologs found	--|--|--		ctg25_gene.11	-	0.326876	545
ctg2744_gene.1	FMN hydroxy acid dehydrogenase domain-containing protein	1.8E-189|93.7|A0A0D6R570_ARACU	PF01070	ctg2744_gene.1	-	0.326825	546
ctg58_gene.20	Soul heme-binding family protein isoform 1	3.4E-83|67.9|A0A061EV36_THECC	PF04832	ctg58_gene.20	-	0.326235	547
ctg7065_gene.4	Short-chain dehydrogenase TIC 32, chloroplastic	1.5E-37|59.7|A0A3S3N233_9MAGN	PF00106	ctg7065_gene.4	-	0.325816	548
ctg1328_gene.5	Putative epoxidase	5.1E-23|48.7|A0A0F7J1F5_TAXBA	PF14226	ctg1328_gene.5	-	0.32577	549
ctg3266_gene.2	Membrane transport protein mmpL8 (Fragment)	3.0E-10|60.0|A0A1D1YTN8_9ARAE		ctg3266_gene.2	-	0.325253	550
ctg11425_gene.2	CYP750C17	2.8E-252|82.8|A0A291FAX7_TAXWC	PF00067	ctg11425_gene.2	-	0.32481	551
ctg178_gene.37	no homologs found	--|--|--		ctg178_gene.37	-	0.324666	552
ctg16065_gene.2	Cyclin N-terminal domain-containing protein	2.5E-30|64.1|D5AC16_PICSI	PF02984	ctg16065_gene.2	-	0.324131	553
ctg9453_gene.2	ABC transporter G family member 36-like	0.0E+00|65.0|A0A1U8AVB6_NELNU	PF01061,PF08370,PF14510,PF00005	ctg9453_gene.2	-	0.324023	554
ctg25180_gene.5	BHLH domain-containing protein	3.9E-11|33.5|V7BY10_PHAVU		ctg25180_gene.5	-	0.323882	555
ctg4651_gene.6	Serine--glyoxylate aminotransferase	2.5E-31|94.2|A0A314YQJ9_PRUYE		ctg4651_gene.6	-	0.323038	556
ctg20171_gene.1	Sister chromatid cohesion protein PDS5 B	2.0E-41|44.1|A0A1D1Z6W4_9ARAE		ctg132_gene.7	-	0.322676	557
ctg376_gene.21	NADPH--cytochrome P450 reductase	0.0E+00|80.9|A0A0D6QZT0_ARACU	PF00667,PF00175,PF00258	ctg376_gene.21	-	0.322384	558
ctg1558_gene.12	Predicted protein	5.0E-27|47.7|A9SMF1_PHYPA	PF10017	ctg1558_gene.12	-	0.322214	559
ctg1156_gene.16	CBM20 domain-containing protein	1.1E-50|44.2|A0A4Y7JRP9_PAPSO		ctg1156_gene.16	-	0.32218	560
ctg4118_gene.11	no homologs found	--|--|--		ctg4118_gene.11	-	0.322063	561
ctg1518_gene.4	Beta-hexosaminidase	1.8E-76|57.5|A0A0C9QMN1_9SPER	PF14845,PF00728	ctg1518_gene.4	-	0.321912	562
ctg10719_gene.1	CYP867F22	2.3E-38|69.6|A0A291FB39_TAXWC		ctg10719_gene.3	-	0.321747	563
ctg2987_gene.11	Uncharacterized protein	1.2E-25|37.7|A0A0D6QYF6_ARACU		ctg2987_gene.11	-	0.321711	564
ctg3442_gene.1	tRNA-synt_1 domain-containing protein	3.9E-120|60.2|D7TSN2_VITVI	PF00133	ctg3442_gene.1	-	0.321179	565
ctg4075_gene.18	no homologs found	--|--|--		ctg4075_gene.18	-	0.31963	566
ctg8641_gene.1	no homologs found	--|--|--		ctg8641_gene.1	-	0.319498	567
ctg7885_gene.3	Stress-response A/B barrel domain-containing protein	2.1E-20|75.4|A0A0D6R5S8_ARACU	PF07876	ctg7885_gene.3	-	0.319149	568
ctg94_gene.12	putative GTP diphosphokinase RSH1, chloroplastic isoform X2	4.2E-81|49.6|A0A1U8B171_NELNU	PF13328	ctg94_gene.12	-	0.319033	569
ctg4503_gene.3	SRP54 domain-containing protein	1.5E-79|75.7|U5D2Y5_AMBTC	PF02978	ctg4503_gene.3	-	0.318811	570
ctg4711_gene.22	no homologs found	--|--|--		ctg4711_gene.22	-	0.317878	571
ctg4727_gene.15	Protein kinase domain-containing protein	1.4E-45|53.1|A0A2G5EFT5_AQUCA		ctg4727_gene.15	-	0.317701	572
ctg10736_gene.1	no homologs found	--|--|--	PF13812	ctg10736_gene.1	-	0.31756	573
ctg7572_gene.2	Uncharacterized protein (Fragment)	2.0E-85|57.7|D8RGI5_SELML	PF05705	ctg7572_gene.2	-	0.316345	574
ctg1975_gene.2	Abhydrolase_3 domain-containing protein	4.1E-92|54.2|A0A0D6QVT5_ARACU	PF07859	ctg1975_gene.1	T7dA	0.315737	575
ctg7870_gene.3	BnaC01g40770D protein	1.3E-18|37.9|A0A078JYF0_BRANA		ctg7870_gene.3	-	0.315599	576
ctg911_gene.3	no homologs found	--|--|--		ctg911_gene.3	-	0.314791	577
ctg1494_gene.4	Polyunsaturated fatty acid specific elongation enzyme 1	7.0E-91|59.5|Q8S4Q5_PHYPA	PF01151	ctg1494_gene.4	-	0.314303	578
ctg6008_gene.1	Abhydrolase_3 domain-containing protein	4.8E-86|52.5|A0A0D6QVT5_ARACU	PF07859	ctg6008_gene.1	-	0.31428	579
ctg15_gene.10	Ribonuclease J isoform X2	1.7E-289|59.8|A0A314ZJD4_PRUYE	PF13837,PF12706	removed_for_overlap	-	0.314259	580
ctg6319_gene.1	transcription termination factor MTERF15, mitochondrial-like isoform X1	7.7E-11|34.9|A0A1U7YQV4_NELNU	PF02536	ctg6319_gene.1	-	0.314224	581
ctg5970_gene.1	Insecticidal toxin	1.5E-32|37.5|A0A443NS06_9MAGN	PF12920	ctg5970_gene.1	-	0.314083	582
ctg5176_gene.6	no homologs found	--|--|--		ctg5176_gene.6	-	0.312587	583
ctg556_gene.3	oligopeptide transporter 3-like	1.3E-290|78.7|A0A2H3XAR1_PHODC	PF03169	ctg556_gene.3	-	0.312469	584
ctg3793_gene.2	Phosphotransferase	4.0E-223|71.6|A0A0D6R1Y1_ARACU	PF03727,PF00349	ctg3793_gene.2	-	0.311753	585
ctg22891_gene.1	Uncharacterized protein	1.1E-35|33.1|C0PRC5_PICSI		ctg22891_gene.1	-	0.310874	586
ctg6448_gene.1	Phosphoglycolate phosphatase	8.2E-149|83.3|A0A151TAW7_CAJCA	PF13242,PF13344	ctg6448_gene.1	-	0.310863	587
ctg8474_gene.2	Abhydrolase_3 domain-containing protein	5.0E-93|52.3|A0A0D6QVT5_ARACU	PF07859	ctg8474_gene.2	-	0.310087	588
ctg12828_gene.2	CYP729B25	4.3E-95|83.9|A0A291FAZ9_TAXWC		ctg12828_gene.2	-	0.309904	589
ctg7141_gene.5	Protein kinase domain-containing protein	1.9E-37|61.9|A9NQB9_PICSI		ctg7141_gene.5	-	0.309208	590
ctg613_gene.3	Uncharacterized protein (Fragment)	1.6E-36|67.3|H9MBG4_PINRA	PF02519	ctg613_gene.3	-	0.309194	591
ctg104_gene.2	PREDICTED: (+)-neomenthol dehydrogenase	3.8E-82|51.5|A0A5E4GIQ3_PRUDU	PF00106	ctg104_gene.2	-	0.308998	592
ctg7142_gene.1	Aldo_ket_red domain-containing protein	9.8E-161|79.2|A0A0D6QSB4_ARACU	PF00248	ctg7142_gene.1	-	0.308974	593
ctg6851_gene.1	Peroxidase	6.4E-123|65.3|A0A0D6QTP2_ARACU	PF00141	ctg6851_gene.1	-	0.308861	594
ctg5119_gene.1	Uncharacterized protein	2.5E-32|87.2|A0A4D8XW78_SALSN	PF02135	ctg5119_gene.1	-	0.308551	595
ctg1081_gene.5	NB-ARC domain-containing protein	6.6E-167|49.0|A0A0D6QRI0_ARACU	PF00931	ctg110_gene.15	-	0.308325	596
ctg9442_gene.2	no homologs found	--|--|--		ctg9442_gene.2	-	0.308099	597
ctg1107_gene.14	Abhydrolase_3 domain-containing protein	1.2E-104|57.6|A0A0D6QUG0_ARACU	PF07859	ctg1107_gene.13	-	0.308032	598
ctg1044_gene.10	Non-LTR retroelement reverse transcriptase-like protein	6.6E-09|50.6|A0A5A7TKU4_CUCME		ctg1044_gene.10	-	0.307856	599
ctg4900_gene.5	Uncharacterized protein	1.8E-80|49.8|B8LLT9_PICSI	PF04674	ctg4900_gene.5	-	0.307676	600
ctg3125_gene.1	Putative BRAT1	4.0E-237|50.1|A0A3S6K825_CALDE	PF00004	ctg3125_gene.1	-	0.307212	601
ctg829_gene.17	NPF family transporter	3.6E-241|70.8|A0A1S6YCQ7_PINPS	PF00854	ctg829_gene.17	-	0.307163	602
ctg12744_gene.1	Fatty acyl-CoA reductase	4.7E-43|44.8|L0N1X0_CRYJA	PF07993	ctg12744_gene.1	-	0.307118	603
ctg6371_gene.6	Cleavage and polyadenylation specificity factor subunit 2	3.9E-17|82.0|W1NGX2_AMBTC		ctg6371_gene.6	-	0.306878	604
ctg6240_gene.2	no homologs found	--|--|--		ctg6240_gene.2	-	0.306523	605
ctg911_gene.2	Phosphoserine phosphatase 1	1.4E-30|74.1|A0A1D1YVD4_9ARAE		ctg911_gene.2	-	0.306429	606
ctg1814_gene.10	U-box domain-containing protein	3.9E-32|68.3|A0A0D6R5F2_ARACU		ctg1814_gene.10	-	0.306135	607
ctg60_gene.25	Aminotran_1_2 domain-containing protein	8.8E-196|80.5|A9NXG0_PICSI	PF00155	ctg60_gene.25	-	0.305984	608
ctg6404_gene.2	CONSTANS-like protein 6	1.5E-16|70.0|A0A2U8RMJ9_GINBI	PF06203	ctg6404_gene.2	-	0.305917	609
ctg2363_gene.6	Protein APEM9 isoform X1	7.5E-53|36.7|A0A3S3QF12_9MAGN		ctg2363_gene.6	-	0.305527	610
ctg3854_gene.1	Photosystem I reaction center subunit N	1.3E-38|62.9|A0A5D3DQX9_CUCME	PF05479	ctg3854_gene.1	-	0.304904	611
ctg94_gene.9	HD domain-containing protein	3.4E-121|71.3|A0A161XTP2_DAUCS	PF04607,PF02824	ctg94_gene.9	-	0.304879	612
ctg340_gene.3	TIR domain-containing protein	6.7E-133|45.3|A0A0D6QUE0_ARACU	PF00931,PF01582	ctg340_gene.3	-	0.304535	613
ctg1901_gene.8	thylakoid ADP,ATP carrier protein, chloroplastic	2.1E-67|79.5|A0A1U7ZIW7_NELNU	PF00153	ctg1901_gene.8	-	0.304287	614
ctg10635_gene.8	3-ketoacyl-CoA synthase	1.4E-19|53.2|A0A0C9QN79_9SPER		ctg10635_gene.8	-	0.304039	615
ctg4651_gene.5	Aminotran_5 domain-containing protein	4.3E-172|86.3|A0A0D6R2M3_ARACU	PF00266	ctg4651_gene.5	-	0.303848	616
ctg9769_gene.3	Heat shock cognate 70 kDa protein 2, putative, expressed	5.5E-54|87.8|Q84TA1_ORYSJ	PF00012	ctg9769_gene.3	-	0.303741	617
ctg14139_gene.2	no homologs found	--|--|--		ctg14139_gene.2	-	0.303524	618
ctg9475_gene.3	zinc finger CCCH domain-containing protein 18-like isoform X2	1.9E-151|52.2|A0A1U8AUK5_NELNU		ctg9475_gene.3	-	0.3032	619
ctg1555_gene.4	probable leucine-rich repeat receptor-like protein kinase At5g49770	2.9E-70|48.3|A0A2H3YW11_PHODC	PF00069	ctg1555_gene.4	-	0.303016	620
ctg15710_gene.2	Uncharacterized protein	1.3E-30|37.8|M0RRZ2_MUSAM	PF03492	ctg15710_gene.2	-	0.302972	621
ctg17670_gene.2	ABC transporter	0.0E+00|56.1|A0A200QFV1_9MAGN	PF00005,PF00664	ctg17670_gene.2	-	0.30292	622
ctg456_gene.12	PAP/25A-associated	2.2E-306|41.1|A0A200R8H8_9MAGN		removed_for_overlap	-	0.302383	623
ctg1558_gene.9	J domain-containing protein	7.9E-66|62.1|A0A0D6R2H5_ARACU	PF00226	ctg1558_gene.9	-	0.302376	624
ctg2753_gene.5	WD_REPEATS_REGION domain-containing protein	3.9E-93|73.8|A0A218WB02_PUNGR		ctg2753_gene.5	-	0.302243	625
ctg226_gene.2	Arogenate dehydratase	3.5E-87|55.1|A0A1I9WKA8_PINPS	PF00800	ctg226_gene.2	-	0.301942	626
ctg1975_gene.33	no homologs found	--|--|--		ctg1975_gene.33	-	0.300844	627
ctg2961_gene.7	Tify domain-containing protein	3.3E-04|29.4|A0A0D6R664_ARACU		ctg2961_gene.7	-	0.300065	628
ctg16354_gene.2	Putative transferase	8.3E-91|41.2|A0A2P6RZF0_ROSCH	PF02458	ctg16354_gene.2	-	0.299896	629
ctg1168_gene.8	Serine/threonine-protein phosphatase	3.1E-105|99.4|A0A0D6QR24_ARACU	PF00149	ctg1168_gene.8	-	0.29939	630
ctg4114_gene.3	NPF family transporter	3.1E-250|71.7|A0A1S6YDJ1_PINPS	PF00854	ctg4114_gene.3	-	0.299377	631
ctg1031_gene.6	Uncharacterized protein	1.4E-33|32.4|A0A443NSR2_9MAGN		ctg1031_gene.6	-	0.299372	632
ctg7515_gene.4	PH domain-containing protein	8.7E-108|57.8|D5AA32_PICSI		removed_for_overlap	-	0.298761	633
ctg2136_gene.14	no homologs found	--|--|--		ctg2136_gene.14	-	0.298565	634
ctg4316_gene.2	Beta-glucosidase 1	4.7E-91|55.2|A0A2I7NAD2_PICRU	PF00232	ctg4316_gene.2	-	0.298303	635
ctg4027_gene.10	Protein WEAK CHLOROPLAST MOVEMENT UNDER BLUE LIGHT 1	6.9E-08|72.7|A0A443PP38_9MAGN	PF05701	ctg4027_gene.10	-	0.29819	636
ctg1444_gene.2	Fructose-bisphosphate aldolase	3.6E-190|93.0|A0A0D6R540_ARACU	PF00274	ctg1444_gene.2	-	0.29793	637
ctg10290_gene.1	2-C-methyl-D-erythritol 2,4-cyclodiphosphate synthase	4.1E-129|95.1|V5K5T9_TAXWC	PF02542	ctg10290_gene.1	-	0.297762	638
ctg11355_gene.2	no homologs found	--|--|--		ctg11355_gene.2	-	0.297484	639
ctg26471_gene.3	CYP750C20	1.6E-19|55.0|A0A291FB33_TAXWC		ctg41879_gene.1	-	0.297309	640
ctg3648_gene.4	DUF1995 domain-containing protein	2.4E-256|76.2|A0A0D6QTU7_ARACU	PF00406,PF09353	removed_for_overlap	-	0.297017	641
ctg51522_gene.1	Abhydrolase_3 domain-containing protein	1.6E-104|57.0|A0A0D6QUG0_ARACU	PF07859	ctg1107_gene.13	-	0.297017	642
ctg7987_gene.8	VWFA domain-containing protein	8.5E-98|30.8|D8QQL6_SELML		ctg7458_gene.2	-	0.296878	643
ctg3378_gene.8	Peptidylprolyl isomerase (Fragment)	6.8E-50|83.3|A0A0K9RJJ3_SPIOL	PF00254	ctg3378_gene.8	-	0.296832	644
ctg13283_gene.1	no homologs found	--|--|--		ctg13283_gene.1	-	0.296781	645
ctg4782_gene.1	PPIase cyclophilin-type domain-containing protein	3.1E-56|43.2|B8LLE8_PICSI		ctg4782_gene.1	-	0.296288	646
ctg1121_gene.1	Predicted protein	1.6E-24|29.2|A9SHP2_PHYPA	PF10373	ctg1121_gene.1	-	0.296254	647
ctg2303_gene.4	CYP750C19	7.8E-80|71.2|A0A291FB37_TAXWC	PF00067	ctg2303_gene.4	-	0.295985	648
ctg438_gene.9	SAWADEE domain-containing protein	4.4E-20|26.0|A0A540NAP2_MALBA	PF16719	ctg438_gene.9	-	0.295946	649
ctg447_gene.2	CYP725A19	6.9E-200|69.3|A0A291FAY5_TAXWC	PF00067	ctg447_gene.1	TOT3	0.295768	650
ctg14664_gene.1	pentatricopeptide repeat-containing protein At2g15820, chloroplastic	8.9E-179|50.1|A0A1U7ZV19_NELNU	PF03161	ctg14664_gene.1	-	0.295218	651
ctg27055_gene.2	transcription termination factor MTERF15, mitochondrial-like isoform X1	5.3E-12|37.3|A0A1U7YQV4_NELNU	PF02536	ctg27055_gene.2	-	0.295138	652
ctg5_gene.44	no homologs found	--|--|--		ctg5_gene.44	-	0.294932	653
ctg636_gene.7	UTP--glucose-1-phosphate uridylyltransferase	3.6E-21|98.1|A6N839_PINTA	PF01704	ctg636_gene.7	-	0.294647	654
ctg2206_gene.1	alpha-1,2-Mannosidase	4.5E-178|85.5|A0A0C9RPH0_9SPER	PF01532	ctg2206_gene.1	-	0.294516	655
ctg4586_gene.5	Beta-galactosidase	8.7E-135|73.0|A9NUR2_PICSI	PF01301	ctg4586_gene.5	-	0.294464	656
ctg1045_gene.17	no homologs found	--|--|--		ctg1045_gene.17	-	0.294375	657
ctg5786_gene.3	L-type lectin-domain containing receptor kinase S.4-like	4.8E-215|54.4|A0A1U8AJA1_NELNU	PF00139,PF00069	ctg5786_gene.3	-	0.294267	658
ctg7168_gene.3	no homologs found	--|--|--		ctg7168_gene.3	-	0.293691	659
ctg18501_gene.2	no homologs found	--|--|--		ctg18501_gene.2	-	0.293051	660
ctg8803_gene.6	Uncharacterized protein	3.8E-22|38.1|A0A2R6X3G2_MARPO		ctg8803_gene.6	-	0.292721	661
ctg2166_gene.1	C2H2-type domain-containing protein	1.3E-110|64.9|B8LP97_PICSI		ctg2166_gene.1	-	0.292611	662
ctg19680_gene.2	PKS_ER domain-containing protein	2.9E-135|79.1|A9NLA7_PICSI	PF13602	ctg19680_gene.2	-	0.292161	663
ctg4640_gene.1	Putative pyruvate, phosphate dikinase regulatory protein, chloroplastic (Fragment)	2.2E-116|59.6|A0A1D1YZD8_9ARAE	PF03618	ctg4640_gene.1	-	0.292052	664
ctg169_gene.14	Putative NAD kinase 1	4.4E-56|47.1|A0A3S3P5F9_9MAGN		ctg169_gene.14	-	0.291634	665
ctg7232_gene.3	no homologs found	--|--|--		ctg7232_gene.3	-	0.291042	666
ctg3246_gene.2	PPM-type phosphatase domain-containing protein	2.5E-09|55.2|A0A0D6R532_ARACU		ctg3246_gene.2	-	0.290779	667
ctg15271_gene.2	Glycosyltransferase	4.7E-164|59.0|A0A0D6QSH9_ARACU	PF00201	ctg15271_gene.2	-	0.290372	668
ctg566_gene.8	Alcohol dehydrogenase (Fragment)	3.4E-23|62.5|Q43025_PINBN		ctg566_gene.8	-	0.290253	669
ctg4010_gene.2	ANK_REP_REGION domain-containing protein	1.5E-12|28.1|A0A446QIL4_TRITD	PF13962	ctg4010_gene.1	-	0.289774	670
ctg1982_gene.9	no homologs found	--|--|--		ctg1982_gene.9	-	0.288968	671
ctg1325_gene.6	Uncharacterized protein	1.5E-45|55.2|A0A371GMR2_MUCPR		ctg1325_gene.6	-	0.288813	672
ctg6958_gene.1	Protein kinase domain-containing protein	6.8E-181|73.1|A0A2G5E7Z8_AQUCA	PF00069	ctg6958_gene.1	-	0.288778	673
ctg3167_gene.4	Peroxidase	2.8E-131|68.4|A0A0C9RWS7_9SPER	PF00141	ctg3167_gene.4	-	0.288731	674
ctg532_gene.1	Uncharacterized protein	5.1E-21|59.3|A0A5N5HFE9_9ROSA	PF10716	ctg532_gene.1	-	0.288067	675
ctg22994_gene.1	3'-phosphoinositide-dependent protein kinase 1	8.6E-11|77.1|A0A5A7Q174_STRAF		ctg22994_gene.1	-	0.287882	676
ctg11583_gene.4	eukaryotic initiation factor 4A-3	3.7E-125|78.0|A0A1U7YZA1_NELNU	PF00270	ctg184_gene.2	-	0.287793	677
ctg1593_gene.2	Arp2/3 complex 34 kDa subunit	1.4E-150|86.0|D5AD99_PICSI	PF04045	ctg1593_gene.2	-	0.287506	678
ctg6304_gene.2	Phenylpropenal double-bond reductase	1.3E-63|62.6|G3C9V3_PINPS	PF16884	ctg6304_gene.2	-	0.287018	679
ctg247_gene.33	uncharacterized protein LOC103498071	7.7E-131|51.9|A0A1S3C8L3_CUCME		removed_for_overlap	-	0.286964	680
ctg1833_gene.15	no homologs found	--|--|--		ctg1833_gene.4	-	0.28682	681
ctg4336_gene.4	Protein kinase domain-containing protein	2.7E-62|49.8|B9GVM5_POPTR	PF00069	ctg4336_gene.4	-	0.286505	682
ctg8538_gene.1	Thylakoid membrane protein TERC chloroplastic isoform X1	2.7E-90|78.6|A0A314XRG6_PRUYE	PF03741	ctg8538_gene.1	-	0.286146	683
ctg1929_gene.10	peroxisomal membrane protein 13-like	2.3E-39|54.3|A0A1U7Z5I7_NELNU		ctg1929_gene.10	-	0.285951	684
ctg127_gene.29	Epimerase domain-containing protein	2.9E-10|87.2|A0A0D6QRQ8_ARACU		ctg127_gene.29	-	0.285788	685
ctg10108_gene.8	no homologs found	--|--|--		ctg10108_gene.8	-	0.285768	686
ctg2161_gene.13	DNA topoisomerase	2.4E-45|45.2|W1NMN0_AMBTC		ctg2161_gene.13	-	0.285526	687
ctg5077_gene.3	Pectin lyase-like superfamily protein (Fragment)	6.5E-38|65.9|A0A097PQY9_GINBI		ctg5077_gene.3	-	0.285362	688
ctg867_gene.7	Aldose 1-epimerase	8.7E-40|69.1|A0A1V1G390_CRYJA	PF01263	ctg867_gene.7	-	0.285052	689
ctg303_gene.2	PEROXIDASE_4 domain-containing protein	8.7E-106|67.2|A0A0D6R8I7_ARACU	PF00141	ctg303_gene.2	-	0.284921	690
ctg7233_gene.7	Vesicle-associated membrane protein 714	4.7E-51|82.0|A0A1D1Y1X2_9ARAE	PF00957	ctg7233_gene.7	-	0.284908	691
ctg7075_gene.1	WWE domain-containing protein	1.7E-61|45.6|A9P1B4_PICSI		ctg7075_gene.1	-	0.2847	692
ctg6666_gene.4	Sister chromatid cohesion protein PDS5 B like	9.3E-18|45.7|A0A2R6RB46_ACTCC		ctg6666_gene.4	-	0.28454	693
ctg8624_gene.1	LOB domain-containing protein 1-like	6.1E-30|46.4|A0A1U8F9W3_CAPAN	PF03195	ctg8624_gene.1	-	0.284409	694
ctg11562_gene.1	PAP_fibrillin domain-containing protein	2.6E-87|70.3|B8LN63_PICSI	PF04755	ctg11562_gene.1	-	0.284226	695
ctg23805_gene.1	no homologs found	--|--|--		ctg5558_gene.7	-	0.283918	696
ctg466_gene.6	Pathogen-related protein isoform X2	4.7E-78|56.0|A0A3S4PY32_9MAGN		ctg466_gene.9	-	0.28264	697
ctg252_gene.14	Origin recognition complex	1.2E-06|68.4|A0A200QU57_9MAGN		ctg252_gene.14	-	0.282613	698
ctg562_gene.2	DNL-type domain-containing protein	6.5E-86|75.3|A9NKU3_PICSI	PF05180	ctg562_gene.2	-	0.282464	699
ctg2181_gene.12	Serine/threonine-protein phosphatase	2.3E-109|97.3|A0A0D6R889_ARACU	PF00149	ctg2181_gene.12	-	0.282462	700
ctg3159_gene.4	no homologs found	--|--|--		ctg9749_gene.7	-	0.28239	701
ctg24679_gene.1	UTP--glucose-1-phosphate uridylyltransferase	9.1E-250|91.4|A0A0D6QYH9_ARACU	PF01704	ctg24679_gene.1	-	0.282065	702
ctg773_gene.42	no homologs found	--|--|--		ctg773_gene.42	-	0.281865	703
ctg1308_gene.5	Bromo adjacent BAH domain-containing protein	4.5E-123|57.0|A0A3S3N3T5_9MAGN	PF01426,PF07500	removed_for_overlap	-	0.281675	704
ctg93_gene.3	Uncharacterized protein (Fragment)	2.0E-06|64.6|B6V6N9_CUPSE		ctg93_gene.3	-	0.281196	705
ctg5442_gene.1	SHSP domain-containing protein	2.8E-65|81.5|A0A0D6QWL8_ARACU	PF00011	ctg5442_gene.1	-	0.280926	706
ctg11703_gene.1	Protein ACCELERATED CELL DEATH 6-like protein isoform X2	4.1E-17|27.8|A0A443P2G9_9MAGN		ctg11703_gene.1	-	0.280894	707
ctg9900_gene.3	ANK_REP_REGION domain-containing protein	2.4E-107|86.9|A9NWX5_PICSI		ctg9900_gene.3	-	0.280672	708
ctg1707_gene.21	no homologs found	--|--|--		ctg1707_gene.21	-	0.280611	709
ctg144_gene.7	Uncharacterized protein (Fragment)	8.6E-04|54.8|A0A426ZHF3_ENSVE		ctg144_gene.7	-	0.280595	710
ctg1508_gene.3	Protein kinase domain-containing protein	9.5E-234|63.0|A0A0D6QS65_ARACU	PF00069,PF00139	ctg1508_gene.3	-	0.280284	711
ctg739_gene.9	C2H2-type domain-containing protein	4.3E-06|38.4|A0A175YHU0_DAUCS		ctg739_gene.9	-	0.28028	712
ctg2483_gene.5	L-type lectin-domain containing receptor kinase IX.1	3.2E-132|47.2|A0A3Q0FC40_VIGRR	PF00139,PF00069	ctg2483_gene.5	-	0.279839	713
ctg21730_gene.2	CYP750C17	7.4E-99|78.3|A0A291FAX7_TAXWC		ctg11425_gene.2	-	0.279827	714
ctg4088_gene.2	C2 domain-containing protein	8.0E-44|42.4|A0A498JWE6_MALDO		ctg4088_gene.2	-	0.279259	715
ctg1027_gene.9	Photosystem I reaction center subunit IV A	2.5E-25|82.8|G7KZJ5_MEDTR	PF02427	ctg1027_gene.9	-	0.279211	716
ctg5587_gene.1	Glycoside hydrolase	1.8E-219|71.9|A0A2P5CRM4_TREOI	PF00232	ctg5587_gene.1	-	0.27918	717
ctg230_gene.1	F-box protein SKIP31	3.6E-40|57.7|A0A1D1ZF68_9ARAE		ctg230_gene.1	-	0.279123	718
ctg4685_gene.3	ACT domain-containing protein	5.0E-181|71.7|A0A443P8C2_9MAGN		ctg4685_gene.3	-	0.278926	719
ctg1372_gene.2	Photosystem II 10 kDa polypeptide, chloroplastic	3.9E-35|75.8|A0A199V3S2_ANACO	PF04725	ctg1372_gene.2	-	0.278715	720
ctg1864_gene.1	Response regulator 1 protein	6.6E-53|62.8|K7QLF6_PINPS	PF00072	ctg1864_gene.1	-	0.278679	721
ctg2847_gene.12	no homologs found	--|--|--		ctg2847_gene.12	-	0.27852	722
ctg2966_gene.9	Photolyase/cryptochrome alpha/beta domain-containing protein	2.4E-33|53.3|A0A314L3A7_NICAT		ctg2966_gene.9	-	0.27833	723
ctg3154_gene.5	succinate-semialdehyde dehydrogenase, mitochondrial	7.3E-59|79.1|A0A2I4DUG3_JUGRE	PF00171	ctg3154_gene.5	-	0.27824	724
ctg11741_gene.3	Glucose-1-phosphate adenylyltransferase	1.9E-27|91.3|A0A0C9S794_9SPER	PF00483	ctg11741_gene.3	-	0.278074	725
ctg7145_gene.1	Cysteine synthase	1.4E-13|57.4|A0A0D6R4A0_ARACU		ctg7145_gene.1	-	0.278063	726
ctg718_gene.6	Myb-like domain-containing protein	1.7E-176|89.0|A0A0D6R495_ARACU	PF13837	ctg718_gene.6	-	0.278051	727
ctg4820_gene.1	PsbP domain-containing protein	1.8E-88|60.4|W1NUV4_AMBTC	PF01789	ctg4820_gene.1	-	0.277978	728
ctg5720_gene.1	Glycosyl transferase, family 1	4.6E-258|64.7|A0A1R3H3E5_9ROSI	PF08323,PF16760	removed_for_overlap	-	0.277927	729
ctg8997_gene.3	Putative TIR/NBS/LRR disease resistance protein (Fragment)	3.8E-122|37.8|Q8L8I7_PINTA	PF00931,PF01582	ctg8997_gene.3	-	0.277635	730
ctg480_gene.5	Tetratricopeptide repeat (TPR)-like superfamily protein	2.7E-15|48.7|A0A061EZY9_THECC		ctg480_gene.5	-	0.27749	731
ctg10800_gene.3	Sesquiterpene synthase	6.8E-46|85.9|A0A139ZL21_9SPER		ctg728_gene.4	-	0.277137	732
ctg5466_gene.2	no homologs found	--|--|--		ctg5466_gene.2	-	0.27699	733
ctg4942_gene.9	Protein NDH-DEPENDENT CYCLIC ELECTRON FLOW 5	4.4E-67|41.0|A0A3S3Q6R7_9MAGN		ctg4942_gene.9	-	0.276972	734
ctg3813_gene.1	MFS domain-containing protein	2.8E-86|47.7|A0A2R6X8T7_MARPO	PF00083	removed_for_overlap	-	0.276725	735
ctg6353_gene.4	no homologs found	--|--|--		ctg6353_gene.4	-	0.276422	736
ctg3556_gene.4	Lipoxygenase	1.4E-170|80.7|A0A0D6QT47_ARACU	PF00305	ctg3556_gene.4	-	0.276374	737
ctg18720_gene.1	Limonene/borneol synthase	1.9E-199|57.9|Q75WN1_CHAOB	PF01397,PF03936	ctg18720_gene.1	-	0.275885	738
ctg1131_gene.14	Nitrate/nitrite transporter	7.0E-60|52.5|A0A0D6QVJ5_ARACU		ctg3550_gene.7	-	0.274277	739
ctg1357_gene.10	Uncharacterized protein	1.1E-20|66.2|A0A2I0AZL0_9ASPA		ctg1357_gene.10	-	0.273892	740
ctg1518_gene.6	Beta-hexosaminidase	3.1E-78|57.7|A0A0C9QMN1_9SPER	PF14845,PF00728	ctg1518_gene.6	-	0.273408	741
ctg3192_gene.23	Uncharacterized protein	1.1E-40|63.0|A9NQC5_PICSI	PF01106	ctg3192_gene.23	-	0.272887	742
ctg6957_gene.1	RBR-type E3 ubiquitin transferase	3.0E-29|67.5|A0A0C9QRV1_9SPER	PF01485	ctg6957_gene.1	-	0.272631	743
ctg3745_gene.3	DRB4	1.9E-26|67.0|A0A0K0M6Z6_PINTB	PF00035	ctg3745_gene.3	-	0.272299	744
ctg2600_gene.2	FIT1	4.4E-22|34.3|A0A0E3DA74_MARPO		ctg2600_gene.3	-	0.272241	745
ctg1229_gene.10	Dirigent protein	2.3E-33|57.4|A0A2G5F5K6_AQUCA	PF03018	ctg1229_gene.10	-	0.27207	746
ctg12810_gene.5	Protein kinase domain-containing protein	4.3E-193|62.0|V4TGL6_9ROSI	PF00069	ctg12810_gene.5	-	0.271974	747
ctg176_gene.9	no homologs found	--|--|--		ctg176_gene.9	-	0.270983	748
ctg1185_gene.6	1,4-alpha-glucan-branching enzyme 2, chloroplastic/amyloplastic	1.5E-30|36.2|M8AJ22_TRIUA		ctg1185_gene.6	-	0.27081	749
ctg1681_gene.68	Sister chromatid cohesion protein PDS5 B-B	7.8E-34|53.7|A0A1D1Z5M6_9ARAE		ctg1681_gene.68	-	0.270676	750
ctg1544_gene.3	CRM-domain containing factor CFM3, chloroplastic/mitochondrial	1.4E-89|43.9|A0A2H3YSH9_PHODC	PF01985	ctg1544_gene.3	-	0.270547	751
ctg6091_gene.2	Thylakoid lumenal 15 kDa protein 1, chloroplastic isoform X1	1.5E-26|88.1|A0A5B6WLC3_9ROSI		ctg6091_gene.2	-	0.27034	752
ctg4503_gene.4	SRP54 domain-containing protein	4.5E-09|59.4|A0A0D9Y050_9ORYZ		ctg4503_gene.4	-	0.270291	753
ctg16532_gene.2	no homologs found	--|--|--		ctg16532_gene.2	-	0.270202	754
ctg13187_gene.1	CYP729B25	3.4E-63|75.0|A0A291FAZ9_TAXWC	PF00067	ctg13187_gene.1	-	0.269184	755
ctg17181_gene.1	DUF4220 domain-containing protein	2.2E-56|28.8|A0A5D2JCV1_GOSTO	PF04578,PF13968	ctg17181_gene.1	-	0.268976	756
ctg2544_gene.1	Homeobox domain-containing protein	2.9E-117|73.7|D5AB83_PICSI	PF02183,PF00046	ctg2544_gene.1	-	0.268761	757
ctg116_gene.12	ultraviolet-B receptor UVR8-like isoform X1	2.6E-53|56.3|A0A1U8ALF2_NELNU	PF00415	ctg116_gene.12	-	0.268688	758
ctg23499_gene.1	Leucine-rich repeat extensin-like protein 3 isoform X4	4.9E-20|38.0|A0A4U5QG41_POPAL		ctg23499_gene.1	-	0.268481	759
ctg4469_gene.8	Putative class I chitinase (Fragment)	8.5E-61|54.8|Q403K0_CRYJA	PF00182	ctg4469_gene.8	-	0.267941	760
ctg9394_gene.4	1,8-cineole synthase	9.5E-42|45.4|A0A5B6V3G1_9ROSI		ctg9394_gene.4	-	0.267782	761
ctg10131_gene.8	Glycosyltransferase	2.0E-103|69.0|U5D3P8_AMBTC	PF03407	ctg10131_gene.8	-	0.267508	762
ctg4948_gene.13	no homologs found	--|--|--		ctg4948_gene.13	-	0.26749	763
ctg6667_gene.3	CYP736E24	1.4E-119|71.0|A0A291FB04_TAXWC	PF00067	ctg6667_gene.3	-	0.26739	764
ctg4234_gene.6	Cytochrome P450 CYP707A46	9.1E-137|82.0|A0A0G7ZP25_PICGL	PF00067	ctg4234_gene.6	-	0.267225	765
ctg4907_gene.1	Cytochrome P450	3.8E-223|72.7|A0A200QEP7_9MAGN	PF00067	ctg4907_gene.1	-	0.267	766
ctg3266_gene.1	uncharacterized protein LOC103718019 isoform X3	1.1E-10|38.3|A0A2H3YXA0_PHODC		ctg3266_gene.1	-	0.266757	767
ctg12485_gene.1	Glyco_transf_20 domain-containing protein	6.5E-70|73.6|A0A2R6W8M4_MARPO	PF02358	ctg3259_gene.5	-	0.266628	768
ctg12032_gene.2	Ribosom_S30AE_C domain-containing protein	1.6E-46|53.0|A0A0D6QYR9_ARACU	PF16321	ctg12032_gene.2	-	0.26661	769
ctg28842_gene.1	AB hydrolase-1 domain-containing protein	7.0E-57|61.5|A0A565CQ45_9BRAS	PF00561	ctg28842_gene.1	-	0.266182	770
ctg2874_gene.1	Protein kinase domain-containing protein	5.9E-124|45.8|A0A2G5CI20_AQUCA	PF00069	ctg2874_gene.1	-	0.266178	771
ctg7274_gene.2	Calmodulin-binding ion transporter-like protein	8.3E-80|59.2|Q6QF41_PHYPA		removed_for_overlap	-	0.266091	772
ctg5338_gene.1	Transcription factor	1.3E-23|38.0|A0A200QP21_9MAGN		ctg5338_gene.1	-	0.265915	773
ctg116_gene.11	Regulator of chromosome condensation family protein	7.1E-42|65.9|A0A5A7QBI1_STRAF	PF00415	ctg116_gene.11	-	0.265732	774
ctg7264_gene.9	LETM1 and EF-hand domain-containing protein 1, mitochondrial-like protein	3.9E-45|69.5|A0A443NZF6_9MAGN		ctg7264_gene.9	-	0.265362	775
ctg13279_gene.1	Kinesin motor domain-containing protein	2.6E-102|49.5|A0A5J5A419_9ASTE	PF00179,PF03145,PF00225	ctg13279_gene.1	-	0.26501	776
ctg684_gene.52	no homologs found	--|--|--		ctg684_gene.52	-	0.264962	777
ctg20429_gene.1	NADPH--cytochrome P450 reductase	0.0E+00|99.7|Q56GD6_TAXWC	PF00667,PF00175,PF00258	ctg20429_gene.1	-	0.264767	778
ctg7589_gene.4	Predicted protein	9.7E-12|45.0|A9SCX9_PHYPA		ctg7589_gene.4	-	0.264682	779
ctg129_gene.2	PsaL domain-containing protein	1.5E-85|73.8|A9NK11_PICSI	PF02605	ctg129_gene.2	-	0.264302	780
ctg5999_gene.1	Uncharacterized protein	5.9E-26|42.3|A0A4U5NL88_POPAL	PF04520	ctg5999_gene.1	-	0.264113	781
ctg3357_gene.3	DNA-directed RNA polymerase III subunit RPC4	1.4E-51|42.5|A0A1U7ZYC6_NELNU	PF05132	ctg3357_gene.3	-	0.26382	782
ctg15_gene.4	Reverse transcriptase domain-containing protein	1.7E-12|33.8|A0A2N9GTU2_FAGSY		ctg15_gene.4	-	0.263748	783
ctg334_gene.9	D-3-phosphoglycerate dehydrogenase	6.1E-118|64.3|A0A199VCB4_ANACO	PF00389,PF02826	ctg334_gene.9	-	0.263747	784
ctg4784_gene.25	no homologs found	--|--|--		ctg4784_gene.25	-	0.263571	785
ctg11005_gene.3	CASTOR/POLLUX/SYM8 ion channel	4.2E-60|45.4|A0A200PSR1_9MAGN		ctg11005_gene.3	-	0.263005	786
ctg8863_gene.6	Protein VEIN PATTERNING 1	1.6E-111|54.9|A0A3G6J9J9_PINTA		ctg8863_gene.6	-	0.262928	787
ctg11480_gene.1	GNAT domain	1.2E-128|56.0|A0A200R302_9MAGN	PF00583	ctg11480_gene.1	-	0.262902	788
ctg14841_gene.1	Uncharacterized protein	5.9E-89|63.3|A9NUU4_PICSI	PF00270	ctg184_gene.2	-	0.262842	789
ctg4069_gene.2	RNA polymerase II accessory factor	3.2E-121|52.1|A0A200QYI4_9MAGN	PF16050,PF05179	ctg4069_gene.2	-	0.262773	790
ctg18395_gene.1	SWIM-type domain-containing protein	2.2E-67|33.5|W1PA96_AMBTC		ctg9554_gene.3	-	0.262391	791
ctg3568_gene.20	no homologs found	--|--|--		ctg3568_gene.1	-	0.262168	792
ctg2529_gene.4	SMC_N domain-containing protein	6.3E-43|54.9|A0A5J4ZD25_9ASTE		ctg2529_gene.4	-	0.261638	793
ctg11703_gene.2	ANK_REP_REGION domain-containing protein	6.2E-09|29.3|A0A4S8JH14_MUSBA	PF13962	ctg11703_gene.2	-	0.261629	794
ctg2966_gene.11	Photolyase/cryptochrome alpha/beta domain-containing protein	2.3E-67|45.6|A0A164WYA1_DAUCS		ctg2966_gene.11	-	0.261514	795
ctg3258_gene.12	no homologs found	--|--|--		ctg3258_gene.12	-	0.261427	796
ctg1231_gene.5	Oxysterol-binding protein-related protein 4B-like (Fragment)	3.0E-19|56.8|A0A392N3Q2_9FABA		ctg1231_gene.5	-	0.260972	797
ctg8812_gene.7	Transcription factor WD40-1	1.5E-43|74.1|A0A167V945_PICAB		ctg8812_gene.7	-	0.260834	798
ctg734_gene.6	no homologs found	--|--|--		ctg734_gene.6	-	0.260709	799
ctg3962_gene.5	no homologs found	--|--|--		ctg8433_gene.3	-	0.260668	800
ctg4134_gene.1	Holocarboxylase synthetase	7.7E-54|52.8|A0A443NGA9_9MAGN		ctg4134_gene.1	-	0.260211	801
ctg9642_gene.2	Protein kinase domain-containing protein	6.5E-76|44.8|A0A2G5DBG7_AQUCA	PF00069	ctg9642_gene.2	-	0.259802	802
ctg1333_gene.7	Peptidylprolyl isomerase	7.3E-55|82.2|A9NN53_PICSI	PF00254	ctg1333_gene.7	-	0.259533	803
ctg5796_gene.4	Uncharacterized protein	1.5E-12|29.5|A0A2G5E028_AQUCA		ctg6299_gene.6	-	0.259416	804
ctg6127_gene.1	RNA helicase family protein	6.3E-76|46.8|A0A2U1MR71_ARTAN		ctg6127_gene.1	-	0.259266	805
ctg4172_gene.1	E3 ubiquitin-protein like	3.4E-34|66.7|A0A2R6PPX5_ACTCC		ctg4172_gene.1	-	0.258863	806
ctg176_gene.32	Reverse transcriptase domain-containing protein	5.0E-17|30.6|A0A2N9GNN9_FAGSY		ctg176_gene.32	-	0.258699	807
ctg4402_gene.7	Os08g0541300 protein	5.1E-08|40.5|Q6ZIU0_ORYSJ		ctg4402_gene.7	-	0.258676	808
ctg8686_gene.1	protein TIC 20-v, chloroplastic	1.0E-54|66.7|A0A1U7ZI87_NELNU	PF16166	ctg8686_gene.1	-	0.25825	809
ctg6154_gene.4	Putative 3'-5' exonuclease	9.1E-29|65.5|A0A2G9G6K5_9LAMI	PF01927	ctg6154_gene.4	-	0.257898	810
ctg603_gene.4	no homologs found	--|--|--		ctg603_gene.4	-	0.257867	811
ctg15566_gene.9	no homologs found	--|--|--		ctg15566_gene.9	-	0.257771	812
ctg4602_gene.2	YccV-like domain-containing protein	3.8E-94|68.9|B8LKM7_PICSI	PF08755	removed_for_overlap	-	0.257508	813
ctg1884_gene.72	no homologs found	--|--|--		ctg1884_gene.72	-	0.257312	814
ctg11280_gene.1	4-alpha-glucanotransferase DPE2	0.0E+00|64.7|A0A2H3YB58_PHODC	PF02446,PF00686	ctg11280_gene.1	-	0.257283	815
ctg801_gene.13	Uncharacterized protein	3.5E-14|25.0|A0A2I0I393_PUNGR		ctg801_gene.13	-	0.257228	816
ctg3330_gene.2	Uncharacterized protein	2.1E-17|77.3|I1KRE9_SOYBN	PF04481	ctg3330_gene.2	-	0.257134	817
ctg663_gene.2	Glutaredoxin domain-containing protein	7.2E-62|68.8|A9NLE0_PICSI	PF00462	ctg663_gene.2	-	0.257005	818
ctg84_gene.7	Putative phosphoenolpyruvate carboxylase 4-like	9.1E-60|81.3|A0A5B7BFP1_DAVIN		ctg84_gene.7	-	0.256974	819
ctg3653_gene.5	VQ domain-containing protein	4.0E-14|39.7|A0A5K1GRU0_9MAGN		ctg3653_gene.5	-	0.256953	820
ctg11425_gene.3	CYP750C20	1.5E-119|72.3|A0A291FB33_TAXWC	PF00067	ctg11425_gene.3	-	0.256886	821
ctg8653_gene.2	Chitinase A	5.2E-12|56.0|Q4W6L6_CYCRE		ctg8653_gene.2	-	0.256786	822
ctg13188_gene.1	Fe2OG dioxygenase domain-containing protein	2.1E-89|59.6|D5A7S3_PICSI	PF03171,PF14226	ctg13188_gene.1	-	0.256476	823
ctg16024_gene.2	no homologs found	--|--|--		ctg16024_gene.2	-	0.256238	824
ctg4100_gene.17	neurofilament heavy polypeptide-like	4.0E-11|34.3|A0A1U8QAC5_NELNU		ctg4100_gene.9	-	0.256207	825
ctg1941_gene.14	Alpha-amylase	7.2E-42|47.4|A0A5B6UNH7_9ROSI		ctg1941_gene.14	-	0.256182	826
ctg7584_gene.5	GDSL esterase/lipase At1g54790 family	2.5E-47|45.3|A0A151TWC9_CAJCA	PF00657	ctg7584_gene.5	-	0.255771	827
ctg1761_gene.2	Transcription factor 2	5.9E-07|41.0|J7H8Z5_PINAR		ctg1761_gene.2	-	0.255598	828
ctg6500_gene.2	Peroxidase	1.3E-130|87.2|A0A0D6QT46_ARACU	PF00141	ctg6500_gene.2	-	0.255589	829
ctg2990_gene.3	Protein kinase domain-containing protein	3.7E-09|36.3|W1P318_AMBTC		ctg2990_gene.3	-	0.255347	830
ctg1781_gene.18	no homologs found	--|--|--		ctg1781_gene.18	-	0.255308	831
ctg2864_gene.3	micronuclear linker histone polyprotein-like	1.2E-35|50.6|A0A1U8AIE0_NELNU		ctg2864_gene.3	-	0.254907	832
ctg2704_gene.5	F-box domain-containing protein	1.8E-274|74.5|D5A9I4_PICSI	PF18511,PF18791	ctg2704_gene.5	-	0.254786	833
ctg2350_gene.11	no homologs found	--|--|--		ctg2350_gene.11	-	0.254638	834
ctg10965_gene.8	DNA-directed RNA polymerase subunit beta	7.7E-35|57.2|A0A0C4W275_CYCRE	PF00562	ctg2042_gene.7	-	0.254552	835
ctg21684_gene.2	Abhydrolase_3 domain-containing protein	8.6E-106|57.5|A0A0D6QUG0_ARACU	PF07859	ctg1107_gene.13	-	0.254209	836
ctg2146_gene.23	no homologs found	--|--|--		ctg2146_gene.23	-	0.253914	837
ctg19884_gene.1	TPR_REGION domain-containing protein	1.4E-86|60.3|A0A5J5C5I1_9ASTE		ctg19884_gene.1	-	0.253836	838
ctg1371_gene.7	AP2/ERF domain-containing protein	2.0E-36|49.1|B8LPP6_PICSI		ctg1371_gene.7	-	0.253807	839
ctg12416_gene.2	Pribosyltran_N domain-containing protein	1.3E-49|52.2|A0A2H5QSH6_CITUN		ctg12416_gene.2	-	0.253802	840
ctg25896_gene.1	Putative LRR receptor-like serine/threonine-protein kinase	4.5E-14|48.4|A0A438HSJ3_VITVI	PF08263	ctg25896_gene.1	-	0.253717	841
ctg2160_gene.4	J domain-containing protein	1.6E-40|79.6|A0A540MYE1_MALBA		ctg2160_gene.4	-	0.253462	842
ctg1272_gene.10	TrmE-type G domain-containing protein	4.0E-139|72.6|W1NGB0_AMBTC	PF01926,PF12631	ctg1272_gene.10	-	0.25344	843
ctg224_gene.74	no homologs found	--|--|--		ctg224_gene.74	-	0.253061	844
ctg11202_gene.2	no homologs found	--|--|--		ctg550_gene.8	-	0.252932	845
ctg3278_gene.34	no homologs found	--|--|--		ctg3278_gene.34	-	0.252886	846
ctg24554_gene.2	Uncharacterized protein	7.9E-69|60.4|A0A2G5ES65_AQUCA		ctg24554_gene.2	-	0.252833	847
ctg580_gene.4	Myb-like domain-containing protein (Fragment)	3.5E-308|61.5|A0A5B7AJ84_DAVIN	PF13837,PF12706	removed_for_overlap	-	0.252732	848
ctg14397_gene.1	HIT domain-containing protein	6.0E-64|82.6|A0A0D6R8C3_ARACU	PF11969	ctg14397_gene.1	-	0.252662	849
ctg7168_gene.2	jasmonic acid-amido synthetase JAR1-like	1.3E-168|62.8|A0A2H3Y1P7_PHODC	PF03321	ctg7168_gene.2	-	0.252503	850
ctg8863_gene.2	Protein VEIN PATTERNING 1	1.3E-174|74.0|A0A3G6J9J9_PINTA		ctg8863_gene.2	-	0.252411	851
ctg11741_gene.4	Glucose-1-phosphate adenylyltransferase large subunit 1, chloroplastic	9.0E-32|44.8|A0A2I0ARV0_9ASPA		ctg11741_gene.4	-	0.252177	852
ctg360_gene.9	CYP750C3	8.1E-216|82.7|A0A291FAU5_TAXWC	PF00067	ctg360_gene.9	-	0.251696	853
ctg8129_gene.1	Predicted protein	3.2E-13|22.1|A9TXA2_PHYPA		ctg8129_gene.1	-	0.251678	854
ctg101_gene.6	ATP-dependent 6-phosphofructokinase	1.1E-75|65.2|A0A0D6QVS1_ARACU	PF00365	ctg101_gene.6	-	0.251634	855
ctg17581_gene.2	FIT2	1.8E-25|40.8|A0A0E3DAH4_MARPO		ctg17581_gene.2	-	0.251031	856
ctg746_gene.5	MDR-like ABC transporter	9.7E-153|83.8|E6Y0T0_TAXCU	PF00664	ctg746_gene.5	-	0.250994	857
ctg26825_gene.2	Protein kinase domain-containing protein	3.6E-58|36.6|A0A2G5DBG7_AQUCA	PF00069	ctg5879_gene.1	-	0.25076	858
ctg4383_gene.2	Aldo_ket_red domain-containing protein	1.7E-59|74.3|A0A0D6QTQ0_ARACU	PF00248	ctg2181_gene.32	-	0.250593	859
ctg2399_gene.16	Mitochodrial transcription termination factor-related	1.0E-77|38.6|A0A200QVW1_9MAGN	PF02536	ctg2399_gene.16	-	0.250522	860
ctg811_gene.4	Protein kinase domain-containing protein	1.7E-208|50.7|A0A5B7BW00_DAVIN	PF03109	removed_for_overlap	-	0.250472	861
ctg3278_gene.2	no homologs found	--|--|--		ctg3278_gene.1	-	0.250436	862
ctg1139_gene.9	Epimerase domain-containing protein	4.3E-22|64.7|B8LL40_PICSI		ctg1139_gene.9	-	0.250425	863
ctg491_gene.19	no homologs found	--|--|--		ctg491_gene.19	-	0.250351	864
ctg2247_gene.6	Ribulose bisphosphate carboxylase/oxygenase activase, chloroplastic (Fragment)	9.4E-73|78.0|A0A199VFH0_ANACO		ctg2247_gene.6	-	0.250332	865
ctg190_gene.17	WD_REPEATS_REGION domain-containing protein	4.5E-30|63.2|D5AAS1_PICSI	PF14009	ctg190_gene.17	-	0.250003	866
ctg24896_gene.1	Protein kinase domain-containing protein	1.3E-151|81.6|A0A0D6QSU1_ARACU	PF07714	ctg24896_gene.1	-	0.249446	867
ctg312_gene.9	TSA: Wollemia nobilis Ref_Wollemi_Transcript_9655_1771 transcribed RNA sequence	2.5E-16|50.0|A0A0C9RW58_9SPER		ctg312_gene.9	-	0.249383	868
ctg65_gene.5	Sister chromatid cohesion protein PDS5-like B-B (Fragment)	1.2E-26|44.1|A0A371FQH5_MUCPR		ctg65_gene.5	-	0.249284	869
ctg1568_gene.4	Beta-galactosidase	2.4E-145|51.0|A0A4Y7LG29_PAPSO	PF01301,PF00854,PF17834	ctg1568_gene.4	-	0.248829	870
ctg16983_gene.2	no homologs found	--|--|--		ctg16983_gene.1	-	0.248659	871
ctg12820_gene.5	Uncharacterized protein	3.5E-11|29.9|A0A176VHR7_MARPO		ctg12820_gene.5	-	0.248524	872
ctg7141_gene.7	TSA: Wollemia nobilis Ref_Wollemi_Transcript_14780_2565 transcribed RNA sequence	3.4E-62|47.7|A0A0C9S6I8_9SPER	PF01657	ctg7141_gene.7	-	0.24849	873
ctg2412_gene.1	Glucose-6-phosphate 1-epimerase	5.4E-86|73.3|A0A0D6R7L5_ARACU	PF01263	ctg2412_gene.1	-	0.248468	874
ctg10266_gene.1	Uncharacterized protein	9.6E-132|65.1|B8LPW2_PICSI	PF05542	ctg10266_gene.1	-	0.248368	875
ctg1573_gene.2	no homologs found	--|--|--		ctg1573_gene.2	-	0.248001	876
ctg375_gene.23	no homologs found	--|--|--		ctg375_gene.23	-	0.247985	877
ctg11366_gene.1	Carotenoid cleavage dioxygenase 4 variant 4	3.1E-192|61.9|A0A5B7LID0_PETHY	PF03055	ctg11366_gene.1	-	0.247902	878
ctg1684_gene.6	Dehydrin 2 protein (Fragment)	1.3E-05|52.4|A0A075M5E3_9SPER		ctg1684_gene.6	-	0.247804	879
ctg8799_gene.3	MFS domain-containing protein	6.1E-159|77.0|A0A0D6R8E3_ARACU	PF00083	ctg14769_gene.1	-	0.247751	880
ctg283_gene.11	no homologs found	--|--|--		ctg2980_gene.1	-	0.247597	881
ctg5397_gene.5	no homologs found	--|--|--		ctg5397_gene.5	-	0.247552	882
ctg8774_gene.2	Yae1_N domain-containing protein	8.2E-67|66.2|A0A0D6QSR7_ARACU		ctg8774_gene.2	-	0.24741	883
ctg647_gene.3	RING-type E3 ubiquitin transferase	2.3E-25|72.7|S8E8G5_9LAMI	PF04564	ctg647_gene.3	-	0.247234	884
ctg3541_gene.6	no homologs found	--|--|--		ctg3541_gene.6	-	0.247203	885
ctg1774_gene.15	no homologs found	--|--|--		ctg1774_gene.15	-	0.247128	886
ctg12881_gene.8	C2 domain-containing protein	6.4E-42|42.0|A0A498IUF2_MALDO		ctg12881_gene.8	-	0.247109	887
ctg1518_gene.1	Beta-hexosaminidase	2.6E-270|75.2|A0A0C9QMN1_9SPER	PF14845,PF00728	ctg1518_gene.1	-	0.246985	888
ctg5065_gene.4	ABCB2 protein	4.7E-80|57.2|A0A2U7MPT7_PINRA	PF00664	ctg5065_gene.4	-	0.246546	889
ctg502_gene.7	Phenylalanoyl CoA ligase	7.3E-291|97.7|A0A0E3JHZ7_TAXBA	PF00501,PF13193	ctg502_gene.7	-	0.245942	890
ctg5120_gene.4	DUF383 domain-containing protein	7.4E-07|68.2|A0A438D6Z0_VITVI		ctg5120_gene.4	-	0.245849	891
ctg1992_gene.2	Ribulose bisphosphate carboxylase/oxygenase activase, chloroplastic (Fragment)	3.3E-91|78.9|A0A199VFH0_ANACO		ctg1992_gene.2	-	0.245486	892
ctg7594_gene.6	ATPase	7.5E-57|48.0|A0A200QT99_9MAGN	PF00213	ctg7594_gene.6	-	0.245394	893
ctg3257_gene.10	no homologs found	--|--|--		ctg3049_gene.3	-	0.245226	894
ctg1558_gene.2	no homologs found	--|--|--		ctg1558_gene.2	-	0.245173	895
ctg4304_gene.3	AB hydrolase-1 domain-containing protein	1.7E-92|53.7|A0A314L511_NICAT	PF00561	ctg4304_gene.3	-	0.245126	896
ctg7008_gene.3	no homologs found	--|--|--		ctg7008_gene.3	-	0.245018	897
ctg437_gene.14	no homologs found	--|--|--		ctg437_gene.14	-	0.244987	898
ctg3951_gene.3	Zinc finger CCCH domain-containing protein ZFN-like isoform G	2.1E-17|41.3|A0A445INP6_GLYSO		ctg3951_gene.3	-	0.244926	899
ctg5619_gene.34	no homologs found	--|--|--		ctg5619_gene.13	-	0.244804	900
ctg344_gene.30	no homologs found	--|--|--		ctg344_gene.30	-	0.244314	901
ctg1419_gene.10	Uncharacterized protein	9.3E-86|51.7|A0A1J7H305_LUPAN		ctg1419_gene.10	-	0.244101	902
ctg22737_gene.1	Uncharacterized protein	6.6E-45|63.9|W1PLV4_AMBTC		ctg22737_gene.1	-	0.244034	903
ctg437_gene.32	Rab family GTPase	1.1E-42|70.3|D8RE14_SELML	PF00071	ctg437_gene.32	-	0.243917	904
ctg2146_gene.5	no homologs found	--|--|--		ctg6577_gene.5	-	0.243897	905
ctg11741_gene.1	NTP_transferase domain-containing protein	6.6E-66|77.8|A0A0D6QVR9_ARACU		ctg11741_gene.1	-	0.243846	906
ctg9064_gene.4	SHSP domain-containing protein	3.3E-66|81.5|A0A0D6QWL8_ARACU	PF00011	ctg9064_gene.4	-	0.243839	907
ctg65_gene.23	no homologs found	--|--|--		ctg50_gene.6	-	0.24322	908
ctg7264_gene.2	LETM1-like protein	7.7E-60|72.3|A0A1R3FWP8_COCAP	PF07766	ctg7264_gene.2	-	0.242996	909
ctg201_gene.4	LINE-1 retrotransposable element ORF2 protein	8.2E-05|38.3|A0A445LSC0_GLYSO		ctg201_gene.4	-	0.242793	910
ctg104_gene.10	(+)-neomenthol dehydrogenase-like isoform X2	8.2E-80|52.5|A0A1U7ZFF8_NELNU	PF00106	ctg104_gene.10	-	0.242594	911
ctg6947_gene.15	Glutamate receptor	9.8E-241|57.5|A0A0D6QS63_ARACU	PF01094,PF00060	ctg6947_gene.15	-	0.242472	912
ctg7860_gene.10	no homologs found	--|--|--		ctg7860_gene.10	-	0.2423	913
ctg466_gene.16	Fe2OG dioxygenase domain-containing protein	2.1E-142|71.3|A9P1C4_PICSI	PF03171,PF14226	ctg466_gene.16	-	0.242165	914
ctg4113_gene.5	Uncharacterized protein	1.4E-36|51.9|A0A3B6JKQ6_WHEAT		ctg4113_gene.5	-	0.242081	915
ctg7791_gene.4	50S ribosomal L18	1.3E-58|64.9|A0A0B0MID5_GOSAR		ctg7791_gene.4	-	0.242005	916
ctg5481_gene.2	no homologs found	--|--|--		ctg5481_gene.2	-	0.241971	917
ctg1941_gene.3	NB-ARC domain-containing protein	4.7E-08|53.8|A0A0D6QSX6_ARACU		ctg1941_gene.3	-	0.241608	918
ctg854_gene.23	no homologs found	--|--|--		ctg854_gene.23	-	0.241365	919
ctg1000_gene.2	MI domain-containing protein	2.9E-83|49.6|A0A2G5CMN7_AQUCA	PF02854,PF01263	ctg1000_gene.2	-	0.241309	920
ctg19194_gene.2	Uncharacterized protein	1.3E-112|68.9|V4T4T7_9ROSI	PF00300	ctg19194_gene.2	-	0.2413	921
ctg55_gene.6	dehydrogenase/reductase SDR family member on chromosome X isoform X1	4.6E-97|55.4|A0A1U8B9T2_NELNU	PF00106	ctg55_gene.6	-	0.241186	922
ctg9_gene.16	no homologs found	--|--|--		ctg9_gene.16	-	0.240574	923
ctg2056_gene.21	no homologs found	--|--|--		ctg2056_gene.21	-	0.240483	924
ctg27799_gene.1	Protein kinase domain-containing protein (Fragment)	2.0E-53|35.0|D8S7D1_SELML	PF00069	ctg3182_gene.4	-	0.240395	925
ctg53_gene.4	MHD domain-containing protein	3.3E-226|67.4|W1PWX8_AMBTC	PF00928	removed_for_overlap	-	0.240391	926
ctg499_gene.5	no homologs found	--|--|--		ctg499_gene.2	-	0.240307	927
ctg1617_gene.4	Putative cytosol aminopeptidase	7.9E-194|66.7|A0A0B0NE70_GOSAR		ctg1617_gene.4	-	0.240219	928
ctg8526_gene.9	Armadillo-type fold containing protein	2.6E-26|41.7|A0A2P5FN32_TREOI		ctg8526_gene.2	-	0.240142	929
ctg3340_gene.2	FAD_binding_3 domain-containing protein	6.3E-121|57.8|A0A0D6QR73_ARACU		ctg125_gene.8	-	0.24011	930
ctg18530_gene.2	Ferredoxin--NADP reductase, chloroplastic	1.4E-28|49.3|A0A0E0JUE5_ORYPU		ctg18530_gene.2	-	0.240047	931
ctg5378_gene.3	Lipoxygenase	9.1E-87|54.5|A0A0C9S647_9SPER	PF00305	ctg3278_gene.19	-	0.239991	932
ctg956_gene.6	DExH-box ATP-dependent RNA helicase DExH15 chloroplastic	4.4E-236|57.0|A0A1U8AVU1_NELNU	PF00270	ctg956_gene.6	-	0.239663	933
ctg3_gene.34	no homologs found	--|--|--		ctg3_gene.34	-	0.239527	934
ctg34385_gene.2	Uncharacterized protein	1.2E-94|52.9|A0A4U6UPV3_SETVI	PF00933	ctg34385_gene.2	-	0.239443	935
ctg9532_gene.2	probable leucine-rich repeat receptor-like protein kinase At1g68400	1.9E-44|74.0|A0A1U8AAY3_NELNU		ctg9532_gene.2	-	0.239385	936
ctg125_gene.1	FAD_binding_3 domain-containing protein	7.0E-89|72.5|A0A0D6QR73_ARACU		ctg125_gene.1	-	0.239306	937
ctg7959_gene.1	Predicted protein	6.2E-83|58.1|A9SJK2_PHYPA	PF13837	ctg7959_gene.1	-	0.239156	938
ctg6880_gene.7	no homologs found	--|--|--		ctg6880_gene.7	-	0.239152	939
ctg538_gene.28	no homologs found	--|--|--		ctg538_gene.28	-	0.238991	940
ctg2941_gene.13	no homologs found	--|--|--		ctg2941_gene.13	-	0.238915	941
ctg6597_gene.4	no homologs found	--|--|--		ctg6597_gene.4	-	0.238836	942
ctg14275_gene.1	Pentatricopeptide repeat-containing protein, chloroplastic	4.8E-154|46.4|A0A438IPT4_VITVI	PF13041	ctg14275_gene.1	-	0.238832	943
ctg12018_gene.6	Glutamyl-tRNA(Gln) amidotransferase subunit A, chloroplastic/mitochondrial	2.8E-20|80.9|A0A0C9S7Y5_9SPER		ctg12018_gene.6	-	0.238766	944
ctg5285_gene.6	Uncharacterized protein	2.5E-14|44.4|A9NLE1_PICSI		ctg5285_gene.6	-	0.238748	945
ctg1820_gene.13	RNA_pol_sigma70 domain-containing protein	1.4E-115|47.5|A0A067L4Y3_JATCU	PF04542	ctg1820_gene.13	-	0.238603	946
ctg1398_gene.6	Intron maturase isoform 1	1.8E-142|38.4|A0A061DIX4_THECC	PF01348,PF00078	ctg1398_gene.6	-	0.238575	947
ctg10403_gene.3	no homologs found	--|--|--		ctg10403_gene.3	-	0.238508	948
ctg1941_gene.17	AP-5 complex subunit beta-1	1.7E-180|52.2|A0A3S3NRD7_9MAGN		ctg1941_gene.17	-	0.238415	949
ctg2545_gene.1	Uncharacterized protein	4.3E-40|74.5|A0A059BBE7_EUCGR	PF02325	ctg2545_gene.1	-	0.238338	950
ctg511_gene.5	ANK_REP_REGION domain-containing protein	1.0E-19|28.3|D7TLK2_VITVI	PF12796,PF13962	ctg511_gene.5	-	0.237398	951
ctg7942_gene.4	Xyloglucan endotransglucosylase/hydrolase	2.4E-135|73.0|A0A443NHB4_9MAGN	PF00722,PF06955	ctg7942_gene.4	-	0.237212	952
ctg2465_gene.6	no homologs found	--|--|--		ctg2465_gene.2	-	0.237119	953
ctg5010_gene.23	no homologs found	--|--|--		ctg5010_gene.23	-	0.237073	954
ctg3255_gene.8	Uncharacterized protein (Fragment)	5.6E-20|64.3|H9VI24_PINTA		ctg3255_gene.8	-	0.237069	955
ctg178_gene.39	no homologs found	--|--|--		ctg178_gene.39	-	0.23682	956
ctg2430_gene.5	Protease 2	7.7E-19|77.2|A0A2P2K0W6_RHIMU		ctg2430_gene.5	-	0.23679	957
ctg481_gene.10	uncharacterized protein LOC107848377 isoform X2	4.3E-05|41.4|A0A1U8EN82_CAPAN		ctg481_gene.10	-	0.23667	958
ctg1796_gene.7	Xylose isomerase	4.1E-216|70.2|A0A0C9RQC0_9SPER		ctg1796_gene.7	-	0.23662	959
ctg14475_gene.1	no homologs found	--|--|--		ctg5703_gene.3	-	0.236616	960
ctg6381_gene.2	R2R3MYB21	5.2E-71|59.8|A0A222UB26_GINBI	PF00249	ctg6381_gene.2	-	0.236464	961
ctg176_gene.25	no homologs found	--|--|--		ctg176_gene.25	-	0.236393	962
ctg4381_gene.2	LRR receptor-like kinase resistance protein	4.5E-29|37.1|A0A2K3NV30_TRIPR	PF08263	ctg4381_gene.2	-	0.236271	963
ctg3859_gene.4	Uncharacterized protein	3.1E-10|53.2|A0A2K1KF49_PHYPA		ctg3859_gene.4	-	0.2362	964
ctg5067_gene.2	Fructose-1	1.5E-155|70.4|A0A200QYJ7_9MAGN	PF00316	ctg5067_gene.2	-	0.236092	965
ctg5290_gene.1	GroupV JAZ protein	1.9E-216|99.5|A0A2P0JA47_TAXWC	PF09425,PF06200	ctg5290_gene.1	-	0.236047	966
ctg4938_gene.13	Myb family transcription factor PHL3	1.5E-54|41.6|A0A3G6JCJ0_PINTA	PF14379	ctg4938_gene.13	-	0.235917	967
ctg2162_gene.12	WD_REPEATS_REGION domain-containing protein	1.5E-55|75.4|A0A0D6QXS9_ARACU		ctg782_gene.5	-	0.235816	968
ctg4434_gene.22	no homologs found	--|--|--		ctg4434_gene.22	-	0.235723	969
ctg2358_gene.12	STAS domain-containing protein	7.1E-15|45.1|A0A022S3P3_ERYGU		ctg12588_gene.1	-	0.235205	970
ctg7065_gene.2	U4/U6 small nuclear ribonucleoprotein Prp3	4.4E-14|43.5|A0A151RWY2_CAJCA		ctg7065_gene.2	-	0.235	971
ctg3621_gene.6	Uncharacterized protein	3.8E-27|48.8|D8R3H3_SELML	PF04398	ctg3621_gene.6	-	0.234892	972
ctg8955_gene.3	TSA: Wollemia nobilis Ref_Wollemi_Transcript_14467_1201 transcribed RNA sequence	9.3E-95|85.6|A0A0C9S3Z1_9SPER	PF00248	ctg8955_gene.3	-	0.234857	973
ctg2457_gene.14	Peptidase A1 domain-containing protein (Fragment)	2.0E-22|47.7|A0A5K0X3V2_9MAGN	PF14543	ctg2457_gene.14	-	0.234783	974
ctg4800_gene.3	no homologs found	--|--|--		ctg4800_gene.3	-	0.234732	975
ctg545_gene.19	Uncharacterized protein	3.2E-36|31.5|I1Q979_ORYGL		ctg545_gene.19	-	0.234696	976
ctg5201_gene.3	Beta-1,4-N-acetylglucosaminyltransferase family protein	1.3E-73|69.8|A0A1V1FYR0_CRYJA	PF04724	ctg5201_gene.3	-	0.234649	977
ctg6115_gene.6	Oligopeptide transporter 7-like protein	1.2E-40|79.0|A0A3S3MQ08_9MAGN	PF03169	ctg6115_gene.6	-	0.234207	978
ctg5298_gene.4	Inorganic phosphate transporter 3	3.1E-14|69.5|Q49B44_MAIZE		ctg5298_gene.4	-	0.233934	979
ctg6504_gene.5	Protein embryonic flower 1	8.2E-07|46.6|A0A438K8D9_VITVI		ctg6504_gene.5	-	0.233889	980
ctg11799_gene.4	Bulb-type lectin domain-containing protein (Fragment)	1.2E-04|34.4|D8RRI9_SELML		ctg11799_gene.4	-	0.233877	981
ctg3232_gene.11	no homologs found	--|--|--		ctg3232_gene.11	-	0.233597	982
ctg1799_gene.20	no homologs found	--|--|--		ctg1799_gene.20	-	0.233401	983
ctg16473_gene.1	no homologs found	--|--|--		ctg16473_gene.1	-	0.233319	984
ctg603_gene.25	no homologs found	--|--|--		ctg603_gene.25	-	0.233294	985
ctg2350_gene.2	NAD(P)-bd_dom domain-containing protein	8.6E-57|79.7|A0A067JWC1_JATCU	PF13460	ctg2350_gene.2	-	0.233182	986
ctg1437_gene.11	no homologs found	--|--|--		ctg1437_gene.6	-	0.233177	987
ctg3031_gene.1	PPR_long domain-containing protein	6.8E-81|50.9|W1NJP3_AMBTC	PF13812,PF13041	ctg3031_gene.1	-	0.233089	988
ctg3458_gene.1	Putative JMS09K11.8-like	4.3E-46|62.2|A0A0V0I6D5_SOLCH		ctg3458_gene.1	-	0.233067	989
ctg2022_gene.8	Protein kinase domain-containing protein	7.1E-20|44.7|U5DD83_AMBTC		ctg2022_gene.8	-	0.233032	990
ctg4062_gene.6	no homologs found	--|--|--		ctg4062_gene.6	-	0.232904	991
ctg12261_gene.1	Camphor resistance CrcB family protein	8.0E-92|42.4|A0A2P5E5P2_TREOI	PF02537	ctg12261_gene.1	-	0.232679	992
ctg2560_gene.2	uncharacterized protein LOC104599483 isoform X1	6.7E-05|28.1|A0A1U8A0D8_NELNU		ctg2560_gene.2	-	0.232598	993
ctg15373_gene.2	CII small heat shock protein 1	2.2E-45|81.4|C9EIM5_9ROSA	PF00011	ctg15373_gene.4	-	0.232582	994
ctg773_gene.36	UVR domain-containing protein	1.3E-89|82.5|A0A0D6R715_ARACU	PF17871,PF07724	ctg773_gene.36	-	0.232577	995
ctg2150_gene.3	Guanylate kinase-like domain-containing protein	8.0E-110|63.3|A0A0D6QTJ5_ARACU	PF00625	ctg2150_gene.3	-	0.232548	996
ctg911_gene.4	no homologs found	--|--|--		ctg911_gene.4	-	0.232468	997
ctg4189_gene.4	Uncharacterized protein	5.1E-53|46.9|A0A5B6Z8K4_DAVIN		ctg4189_gene.4	-	0.232346	998
ctg4775_gene.3	PlsC domain-containing protein	2.5E-184|54.6|A0A2R6W5A6_MARPO		removed_for_overlap	-	0.232312	999
ctg11042_gene.9	no homologs found	--|--|--		ctg11042_gene.3	-	0.232307	1000
ctg2155_gene.6	DNA ligase	2.7E-18|64.1|A0A072U180_MEDTR		ctg2155_gene.6	-	0.232284	1001
ctg7208_gene.7	Sulfate/bicarbonate/oxalate exchanger SAT-1 and related transporters (SLC26 family)	5.9E-20|63.2|A0A2G9I4V3_9LAMI		ctg12588_gene.1	-	0.232259	1002
ctg7374_gene.1	F-box protein At5g07610-like isoform X1	1.5E-10|26.8|A0A2I4F465_JUGRE		ctg8129_gene.1	-	0.23225	1003
ctg7048_gene.9	no homologs found	--|--|--		ctg7048_gene.9	-	0.232149	1004
ctg17766_gene.1	photosystem I reaction center subunit VI, chloroplastic	1.9E-49|70.3|A0A2G2ZBK7_CAPAN	PF03244	ctg17766_gene.1	-	0.232098	1005
ctg6160_gene.3	PPR domain-containing protein/PPR_3 domain-containing protein	1.2E-14|36.0|A0A1Q3B5N6_CEPFO		ctg6160_gene.3	-	0.232085	1006
ctg720_gene.4	UPF0020 domain-containing protein	9.9E-221|71.4|B8LLK7_PICSI	PF01170	ctg720_gene.4	-	0.231955	1007
ctg14898_gene.1	no homologs found	--|--|--	PF13855	ctg14898_gene.1	-	0.231642	1008
ctg12044_gene.5	Bidirectional sugar transporter SWEET	8.4E-68|57.6|A0A444YTY8_ARAHY	PF03083	ctg12044_gene.5	-	0.231563	1009
ctg14020_gene.2	ABC transporter B family member 15 (Fragment)	4.9E-79|50.5|A0A371E3G5_MUCPR	PF00664	ctg14020_gene.2	-	0.2315	1010
ctg336_gene.19	no homologs found	--|--|--		ctg336_gene.19	-	0.231248	1011
ctg8133_gene.3	no homologs found	--|--|--		ctg8133_gene.3	-	0.231182	1012
ctg312_gene.16	Pentatricopeptide repeat-containing protein At2g15980	1.9E-31|39.9|A0A1D1YR24_9ARAE	PF13812,PF13041	ctg312_gene.16	-	0.231061	1013
ctg1601_gene.1	Predicted protein	2.5E-64|69.2|A9TW38_PHYPA	PF03350	ctg1601_gene.1	-	0.230732	1014
ctg1276_gene.24	uncharacterized protein LOC104600734 isoform X2	6.2E-24|47.1|A0A1U8AAB3_NELNU		ctg1276_gene.24	-	0.230544	1015
ctg540_gene.4	Uncharacterized protein	1.1E-94|49.5|V4UBZ3_9ROSI	PF05623	ctg540_gene.4	-	0.23047	1016
ctg2500_gene.5	PCRF domain-containing protein	3.6E-149|72.7|V4TWD1_9ROSI	PF00472,PF03462	ctg2500_gene.5	-	0.23024	1017
ctg2031_gene.12	no homologs found	--|--|--		ctg2031_gene.12	-	0.230218	1018
ctg2674_gene.3	Sister chromatid cohesion protein	7.2E-241|58.1|A0A2K1JD67_PHYPA		ctg2674_gene.3	-	0.23014	1019
ctg131_gene.8	Chaperone protein DnaJ	3.0E-17|72.7|A0A1J3JVS7_NOCCA	PF00226	ctg131_gene.8	-	0.230129	1020
ctg8808_gene.2	Insecticidal toxin	2.3E-31|34.8|A0A443NS06_9MAGN	PF12920	ctg8808_gene.2	-	0.230106	1021
ctg1280_gene.1	Protein CHROMATIN REMODELING 19	2.8E-280|64.6|A0A3S3NRF7_9MAGN	PF00176,PF00271	ctg1280_gene.1	-	0.23009	1022
ctg2167_gene.8	Predicted protein	1.7E-40|67.8|A9SDA3_PHYPA	PF02144	removed_for_overlap	-	0.229905	1023
ctg51_gene.12	Uncharacterized protein	9.8E-62|96.4|A0A2R6WCV6_MARPO	PF03660	ctg51_gene.12	-	0.229889	1024
ctg836_gene.10	DNA ligase	2.2E-38|73.8|D8SLK4_SELML	PF04675	ctg836_gene.10	-	0.229755	1025
ctg5703_gene.9	no homologs found	--|--|--		ctg14583_gene.2	-	0.229673	1026
ctg5614_gene.11	no homologs found	--|--|--		ctg5614_gene.11	-	0.229617	1027
ctg292_gene.12	ABC transporter domain-containing protein	1.2E-146|72.8|A0A0D6QVQ0_ARACU	PF14510,PF00005	ctg292_gene.12	-	0.229546	1028
ctg405_gene.2	probable copper-transporting ATPase HMA5	1.7E-244|64.5|A0A1U8Q3F1_NELNU	PF00122,PF00403	ctg405_gene.2	-	0.229369	1029
ctg830_gene.3	Pectate lyase	1.7E-80|59.8|D8TG64_SELML	PF00544	ctg830_gene.5	-	0.229361	1030
ctg1123_gene.1	RING-type domain-containing protein (Fragment)	2.9E-27|46.9|A0A5K1CKF0_9MAGN	PF13639	ctg1123_gene.1	-	0.229324	1031
ctg2118_gene.2	Thyroid adenoma-associated protein	3.5E-231|44.4|A0A443NZW2_9MAGN	PF10350	ctg2118_gene.2	-	0.22925	1032
ctg7195_gene.1	Rho GTPase-activating protein like	9.6E-25|46.8|A0A2R6PEI1_ACTCC		ctg7195_gene.1	-	0.229224	1033
ctg17670_gene.1	eukaryotic initiation factor 4A-3	3.2E-55|93.9|A0A1U7YZA1_NELNU	PF00271	ctg184_gene.2	-	0.228979	1034
ctg2554_gene.2	Predicted protein	5.1E-20|44.8|A9TKY9_PHYPA		ctg2554_gene.2	-	0.228935	1035
ctg3653_gene.9	SAWADEE domain-containing protein	2.6E-10|43.3|A0A0A0LGL0_CUCSA	PF16719	ctg3653_gene.9	-	0.228771	1036
ctg2030_gene.7	Dicer-like 3	3.9E-134|61.0|A0A0C4VYR3_9SPER	PF02170	ctg2030_gene.7	-	0.228754	1037
ctg5191_gene.9	Cellulase domain-containing protein	7.0E-222|70.2|A0A0D6QSZ4_ARACU	PF00150	ctg5191_gene.9	-	0.228486	1038
ctg2382_gene.1	GDT1 family protein	2.0E-80|76.1|A0A068UWT8_COFCA	PF01169	ctg2382_gene.1	-	0.228219	1039
ctg9084_gene.1	Aldehyde dehydrogenase	1.4E-224|78.8|B8LML9_PICSI	PF00171	ctg9084_gene.1	-	0.228186	1040
ctg99_gene.2	Putative oxidoreductase	9.1E-217|69.0|A0A0F7J3N0_TAXBA	PF05199,PF00732	ctg99_gene.2	-	0.227834	1041
ctg1508_gene.16	probable vacuolar amino acid transporter YPQ1 isoform X2	2.1E-17|45.7|A0A1U8NBB0_GOSHI		ctg1508_gene.8	-	0.227832	1042
ctg6863_gene.1	Constans-like 1 protein	8.3E-107|51.7|A0A2D1UK59_PINTA	PF06203	ctg6863_gene.1	-	0.22782	1043
ctg6445_gene.2	TMEM135_C_rich domain-containing protein	4.2E-13|43.2|A0A4S8J6S2_MUSBA		ctg6445_gene.2	-	0.227675	1044
ctg8604_gene.7	Alpha-galactosidase	2.1E-59|56.2|A0A3N6QU83_BRACR	PF16499	ctg8604_gene.7	-	0.227438	1045
ctg4907_gene.3	Cytochrome P450 CYP704P1	4.1E-107|79.2|A0A0G7ZNU3_PICGL	PF00067	ctg4907_gene.3	-	0.227211	1046
ctg11634_gene.1	no homologs found	--|--|--		ctg11634_gene.1	-	0.227081	1047
ctg4017_gene.1	no homologs found	--|--|--		ctg4017_gene.1	-	0.226904	1048
ctg6947_gene.5	Glutamate receptor	1.9E-263|60.9|A0A0D6QS63_ARACU	PF00497,PF01094,PF00060	ctg6947_gene.5	-	0.226859	1049
ctg5360_gene.2	Serine/arginine repetitive matrix protein 1-like protein	5.1E-63|86.1|A0A3S3QL30_9MAGN	PF01480	ctg5360_gene.2	-	0.226487	1050
ctg3855_gene.13	Y14 protein	3.2E-37|62.0|A0S5W9_TAICR		ctg3855_gene.13	-	0.226451	1051
ctg12044_gene.6	Bidirectional sugar transporter SWEET	1.4E-56|58.2|A0A438HKQ4_VITVI	PF03083	ctg12044_gene.6	-	0.226337	1052
ctg3484_gene.21	Fructose-1,6-bisphosphatase I	1.9E-177|84.7|A0A4D8YQF1_SALSN	PF00316	ctg3484_gene.21	-	0.226186	1053
ctg1100_gene.2	no homologs found	--|--|--		ctg1659_gene.3	-	0.226182	1054
ctg4522_gene.8	Terpene synthase	2.4E-39|34.0|A0A0A7DLG5_TAICR	PF01397,PF03936	ctg4522_gene.8	-	0.226129	1055
ctg22410_gene.4	Protein kinase domain-containing protein	1.2E-17|58.1|A0A4S4DWJ4_CAMSI		ctg427_gene.4	-	0.226128	1056
ctg9202_gene.7	H15 domain-containing protein	5.1E-22|55.7|A0A0D6R5M1_ARACU	PF00538	ctg9202_gene.7	-	0.226079	1057
ctg4632_gene.4	Ammonium transporter	2.4E-192|68.3|X2D7C6_PINPS	PF00909	ctg4632_gene.4	-	0.226008	1058
ctg12838_gene.2	Protein arginine N-methyltransferase	3.0E-19|49.0|A0A1S2Z881_CICAR		ctg12838_gene.2	-	0.225808	1059
ctg3497_gene.5	no homologs found	--|--|--		ctg3497_gene.5	-	0.225757	1060
ctg1386_gene.4	uncharacterized protein LOC103708959 isoform X2	1.2E-28|33.6|A0A2H3Y2E5_PHODC		ctg1386_gene.4	-	0.225725	1061
ctg5131_gene.3	Receptor-like serine/threonine-protein kinase	8.0E-205|60.3|A0A0D6QTN1_ARACU	PF00954,PF00069,PF01453	ctg5131_gene.3	-	0.225708	1062
ctg347_gene.3	Exo_endo_phos domain-containing protein	6.1E-06|26.6|A0A1Q3CIZ6_CEPFO		ctg347_gene.3	-	0.225654	1063
ctg1308_gene.2	Bms1-type G domain-containing protein	1.1E-38|58.6|A0A067GZP9_CITSI	PF04950	ctg1308_gene.2	-	0.225619	1064
ctg12539_gene.1	DAGKc domain-containing protein	8.7E-245|76.5|A0A0D6QYM2_ARACU	PF00781	ctg12539_gene.1	-	0.225498	1065
ctg20457_gene.1	Uncharacterized protein	1.1E-08|50.8|B8LL55_PICSI		ctg20457_gene.1	-	0.225448	1066
ctg10954_gene.1	Glucose-6-phosphate 1-dehydrogenase	9.5E-140|41.5|W1P5T7_AMBTC	PF02781,PF00479	ctg10954_gene.1	-	0.225438	1067
ctg9990_gene.2	CMP/dCMP-type deaminase domain-containing protein	1.1E-167|66.7|B8LR04_PICSI	PF00383	ctg9990_gene.2	-	0.225387	1068
ctg5316_gene.2	Pectin acetylesterase	5.7E-31|52.0|A9P0A1_PICSI	PF03283	ctg5316_gene.2	-	0.225227	1069
ctg127_gene.33	Epimerase domain-containing protein	1.7E-19|78.1|A0A0D6QRQ8_ARACU		ctg127_gene.33	-	0.225226	1070
ctg1621_gene.7	Protein kinase domain-containing protein	2.0E-10|71.7|A0A0D6QTN4_ARACU		ctg1621_gene.7	-	0.225208	1071
ctg4316_gene.15	Nuclear receptor binding set domain containing protein 1, nsd, putative isoform 1	1.6E-04|63.2|A0A061DFD7_THECC		ctg4316_gene.15	-	0.225016	1072
ctg10440_gene.6	Insecticidal toxin	2.1E-32|33.8|A0A443NS06_9MAGN	PF12920	ctg10440_gene.6	-	0.22498	1073
ctg400_gene.1	L-ascorbate oxidase-like protein	1.6E-143|74.7|A0A5N5HNB5_9ROSA	PF07732,PF00394	ctg400_gene.1	-	0.224872	1074
ctg575_gene.1	no homologs found	--|--|--		ctg575_gene.1	-	0.224871	1075
ctg5442_gene.9	CYP866A18	5.9E-133|90.5|A0A291FAU7_TAXWC	PF00067	ctg5442_gene.9	-	0.224752	1076
ctg8509_gene.1	Protein involved in plasmid maintenance/nuclear protein involved in lipid metabolism	1.2E-188|41.0|A0A2G9GF13_9LAMI	PF04571,PF08235,PF16876	ctg8509_gene.1	-	0.224604	1077
ctg25180_gene.3	no homologs found	--|--|--		ctg25180_gene.3	-	0.224399	1078
ctg7646_gene.1	Anaphase-promoting complex subunit 1	1.4E-54|64.8|A0A443NK13_9MAGN		ctg7646_gene.1	-	0.224325	1079
ctg4342_gene.2	Uncharacterized protein	3.2E-18|50.4|A0A314UK43_PRUYE		ctg4342_gene.2	-	0.224039	1080
ctg817_gene.52	no homologs found	--|--|--		ctg817_gene.23	-	0.223977	1081
ctg461_gene.4	receptor-like protein kinase 2	5.8E-41|58.7|A0A2I4ENM7_JUGRE	PF00069	ctg461_gene.4	-	0.223966	1082
ctg773_gene.38	no homologs found	--|--|--		ctg773_gene.38	-	0.223819	1083
ctg8439_gene.2	Nucleolar GTP-binding protein 1	1.5E-48|56.8|A0A0C9RR09_9SPER	PF08155	ctg8439_gene.2	-	0.223698	1084
ctg24002_gene.2	NAD(P)-bd_dom domain-containing protein	1.1E-66|71.7|A0A2K1KPP9_PHYPA	PF16363	ctg24002_gene.2	-	0.223637	1085
ctg13495_gene.2	no homologs found	--|--|--		ctg13495_gene.2	-	0.223565	1086
ctg1382_gene.37	no homologs found	--|--|--		ctg1382_gene.37	-	0.223411	1087
ctg9167_gene.1	Arginine/serine-rich-splicing factor RSP40	3.9E-66|55.5|A0A1D1YDT6_9ARAE	PF00076	ctg9167_gene.1	-	0.223165	1088
ctg575_gene.8	no homologs found	--|--|--		ctg575_gene.8	-	0.22304	1089
ctg7849_gene.1	no homologs found	--|--|--		ctg7849_gene.1	-	0.222989	1090
ctg123_gene.1	Protein DETOXIFICATION	5.0E-169|67.6|A0A200Q8K7_9MAGN	PF01554	ctg123_gene.1	-	0.222921	1091
ctg10032_gene.8	Reverse transcriptase domain-containing protein	7.0E-04|27.8|A0A388JMZ6_CHABU		ctg10032_gene.8	-	0.222783	1092
ctg5104_gene.2	PsbP domain-containing protein	3.2E-94|72.8|A9NN18_PICSI	PF01789	ctg5104_gene.2	-	0.222486	1093
ctg3314_gene.16	no homologs found	--|--|--		ctg3314_gene.16	-	0.22248	1094
ctg4542_gene.3	PB1 domain-containing protein	2.1E-90|74.8|A0A0D6QWE2_ARACU	PF00564	ctg4542_gene.3	-	0.222476	1095
ctg170_gene.9	AB hydrolase-1 domain-containing protein	2.4E-51|52.5|V7CX57_PHAVU		ctg170_gene.9	-	0.222392	1096
ctg10632_gene.5	TIR domain-containing protein	2.9E-20|46.0|B8LRB4_PICSI		ctg9111_gene.2	-	0.222196	1097
ctg9146_gene.7	no homologs found	--|--|--		ctg9146_gene.7	-	0.222158	1098
ctg126_gene.8	no homologs found	--|--|--		ctg126_gene.8	-	0.222156	1099
ctg23329_gene.1	Phosphoesterase domain-containing protein	1.6E-191|68.5|A0A1Q3C285_CEPFO	PF04185	ctg23329_gene.1	-	0.221932	1100
ctg1923_gene.3	Protein kinase domain-containing protein	5.0E-153|44.0|U5D1E9_AMBTC	PF07714,PF12819	ctg1923_gene.3	-	0.221789	1101
ctg467_gene.4	PseudoU_synth_2 domain-containing protein	5.8E-172|68.7|A0A5C7GRJ4_9ROSI	PF00849	ctg467_gene.4	-	0.221775	1102
ctg6767_gene.3	E3 ubiquitin-protein ligase	1.4E-29|68.5|A0A1D6HZ90_MAIZE		ctg6767_gene.3	-	0.221717	1103
ctg8124_gene.1	NHL repeat	2.6E-183|66.9|A0A200QT00_9MAGN		ctg8124_gene.1	-	0.221478	1104
ctg290_gene.11	no homologs found	--|--|--		ctg290_gene.11	-	0.221427	1105
ctg1792_gene.3	Eukaryotic initiation factor 4A-3	1.8E-51|93.7|A0A3S3QX58_9MAGN	PF00270	ctg2309_gene.4	-	0.221354	1106
ctg6091_gene.1	Uncharacterized protein	6.1E-10|66.7|A0A218WBW8_PUNGR	PF00805	ctg6091_gene.1	-	0.221339	1107
ctg154_gene.15	Uncharacterized protein	7.1E-141|80.9|A0A5J4ZBC0_9ASTE	PF13460,PF08547	ctg154_gene.15	-	0.220963	1108
ctg15078_gene.1	Ribonucleoprotein, chloroplastic	1.0E-56|56.5|A0A443NSM4_9MAGN	PF00076	ctg15078_gene.1	-	0.220914	1109
ctg4743_gene.7	no homologs found	--|--|--		ctg5963_gene.1	-	0.220875	1110
ctg6427_gene.6	Aminopeptidase	5.1E-24|65.6|B8LKB8_PICSI		ctg6427_gene.6	-	0.220731	1111
ctg2109_gene.2	Protein DETOXIFICATION	9.6E-64|61.8|A0A067L0R0_JATCU		ctg2109_gene.2	-	0.220702	1112
ctg376_gene.61	no homologs found	--|--|--		ctg376_gene.61	-	0.220699	1113
ctg4201_gene.4	sister chromatid cohesion protein PDS5 homolog A isoform X5	1.2E-40|47.0|A0A2H3YXZ7_PHODC		ctg5345_gene.2	-	0.220642	1114
ctg1203_gene.3	Uncharacterized protein	2.3E-20|41.9|A0A4U6WBZ1_SETVI		ctg1203_gene.1	-	0.220628	1115
ctg5009_gene.7	DNA mismatch repair protein MSH6	1.8E-37|48.8|A0A2I0W095_9ASPA		ctg5009_gene.7	-	0.22062	1116
ctg26941_gene.2	Terpene cyclase/mutase family member	1.8E-66|69.7|Q9FQM1_ABIMA	PF13249	ctg17222_gene.1	-	0.220441	1117
ctg4766_gene.8	Uncharacterized protein	2.5E-88|63.7|A0A5N6RXD8_9ROSI	PF08370	ctg4766_gene.8	-	0.22043	1118
ctg15327_gene.2	Nitrate/nitrite transporter	1.2E-35|73.8|A0A0D6QVJ5_ARACU		ctg1382_gene.6	-	0.220331	1119
ctg8291_gene.1	protein EFFECTOR OF TRANSCRIPTION 2	1.4E-75|42.3|A0A1U8A6Q2_NELNU		ctg8291_gene.1	-	0.220324	1120
ctg9111_gene.2	Putative truncated TIR-NBS-LRR protein	3.0E-101|35.1|E9NZS7_PINMO	PF00931,PF01582	ctg9111_gene.2	-	0.220261	1121
ctg196_gene.12	Uncharacterized protein	6.5E-29|60.2|A9NQJ3_PICSI	PF02704	ctg196_gene.12	-	0.220255	1122
ctg4918_gene.3	Putative DNA topoisomerase (ATP-hydrolyzing)	7.2E-35|38.9|A0A2P6SBG9_ROSCH	PF00521	ctg4918_gene.3	-	0.219893	1123
ctg2978_gene.5	Cysteine synthase	9.7E-133|89.5|A0A0C9SA82_9SPER	PF00291	ctg2978_gene.5	-	0.219848	1124
ctg7143_gene.2	Sister chromatid cohesion protein PDS A	8.3E-10|43.0|A0A199ULY1_ANACO		ctg132_gene.7	-	0.219651	1125
ctg4081_gene.7	COP1-interacting protein-related, putative isoform 3	1.3E-102|32.3|A0A061EMK5_THECC		ctg4081_gene.7	-	0.219311	1126
ctg5029_gene.22	no homologs found	--|--|--		ctg5029_gene.22	-	0.219157	1127
ctg470_gene.7	FAD-binding PCMH-type domain-containing protein	1.5E-98|57.1|A0A2R6WKB8_MARPO	PF01565,PF02873	ctg470_gene.7	-	0.219109	1128
ctg1286_gene.6	Uncharacterized protein	2.3E-13|55.4|A0A2N9HIC3_FAGSY	PF00295	ctg1286_gene.6	-	0.219083	1129
ctg1260_gene.6	no homologs found	--|--|--		ctg1260_gene.6	-	0.218711	1130
ctg9831_gene.1	Vesicle transport protein	4.6E-83|69.3|A9NM62_PICSI	PF04178	ctg9831_gene.1	-	0.21867	1131
ctg955_gene.27	BZIP domain-containing protein	1.9E-20|43.9|A0A2K1INE9_PHYPA		ctg955_gene.27	-	0.218615	1132
ctg60_gene.4	RanBP2-type domain-containing protein	1.9E-11|27.7|A0A445AYM5_ARAHY		ctg60_gene.4	-	0.218353	1133
ctg1315_gene.10	no homologs found	--|--|--		ctg1315_gene.10	-	0.218286	1134
ctg3165_gene.4	protein IQ-DOMAIN 1 isoform X2	4.0E-33|38.3|A0A1U8A8S9_NELNU		ctg3165_gene.4	-	0.218256	1135
ctg4971_gene.1	Aa_trans domain-containing protein	1.8E-73|70.9|A0A446L0W9_TRITD	PF01490	ctg4971_gene.1	-	0.217707	1136
ctg4945_gene.8	no homologs found	--|--|--		ctg4945_gene.8	-	0.217365	1137
ctg7996_gene.2	Protein kinase domain-containing protein	8.9E-153|56.3|A0A0D6QT92_ARACU	PF00069	ctg7996_gene.2	-	0.217132	1138
ctg1958_gene.1	Protein pelota homolog	4.4E-34|41.0|A0A0C9RRV9_9SPER	PF03463	ctg1958_gene.1	-	0.216743	1139
ctg9097_gene.2	no homologs found	--|--|--		ctg9097_gene.2	-	0.216696	1140
ctg1322_gene.15	Protein TRIGALACTOSYLDIACYLGLYCEROL 4, chloroplastic	7.7E-56|41.2|A0A443PUJ0_9MAGN		ctg1322_gene.15	-	0.216641	1141
ctg1417_gene.1	Uncharacterized protein	8.0E-87|52.5|A0A2K1J2D1_PHYPA	PF05910	ctg1417_gene.1	-	0.216641	1142
ctg383_gene.2	Rhodanese domain-containing protein	1.0E-89|70.3|A9NS64_PICSI		ctg383_gene.2	-	0.216586	1143
ctg1244_gene.12	HORMA domain-containing protein	5.2E-57|78.3|D5A7W6_PICSI		ctg1244_gene.12	-	0.216464	1144
ctg4062_gene.4	Replication protein A subunit	3.3E-54|32.6|A0A2K1IJN9_PHYPA	PF16900,PF08646	ctg4062_gene.4	-	0.216418	1145
ctg14218_gene.5	DEAD-box ATP-dependent RNA helicase 2-like protein (Fragment)	1.8E-40|84.2|A0A2K3JV98_TRIPR	PF00270	ctg20081_gene.4	-	0.2163	1146
ctg1503_gene.5	no homologs found	--|--|--		ctg1503_gene.5	-	0.215889	1147
ctg2467_gene.9	no homologs found	--|--|--		ctg2467_gene.9	-	0.215855	1148
ctg6292_gene.3	Glycerate dehydrogenase	2.3E-101|86.7|A0A443P5E1_9MAGN	PF02826	ctg6292_gene.3	-	0.215836	1149
ctg3843_gene.6	NGN domain-containing protein	2.7E-82|50.1|A9NQH7_PICSI		removed_for_overlap	-	0.215828	1150
ctg1870_gene.31	no homologs found	--|--|--		ctg1870_gene.13	-	0.215727	1151
ctg4286_gene.4	Uncharacterized protein	5.0E-14|40.5|A0A199VLW0_ANACO		ctg4286_gene.4	-	0.215635	1152
ctg20088_gene.1	LRRNT_2 domain-containing protein	2.2E-22|36.7|A0A5C7HA50_9ROSI		ctg20088_gene.1	-	0.215404	1153
ctg10032_gene.3	Ketol-acid reductoisomerase	1.4E-262|85.2|A0A5J5A616_9ASTE	PF01450,PF07991	removed_for_overlap	-	0.21533	1154
ctg826_gene.34	no homologs found	--|--|--		ctg826_gene.13	-	0.215329	1155
ctg7037_gene.1	Putative inactive shikimate kinase like 1, chloroplastic isoform X4	2.1E-50|46.1|A0A3S3MNQ8_9MAGN	PF01202	ctg7037_gene.1	-	0.215204	1156
ctg15959_gene.2	Uncharacterized protein	3.0E-46|84.3|A0A0D6QZM9_ARACU		ctg184_gene.2	-	0.21501	1157
ctg6976_gene.1	Predicted protein	2.4E-34|72.0|D7MTE7_ARALL		ctg6976_gene.1	-	0.215	1158
ctg3068_gene.5	no homologs found	--|--|--		ctg3068_gene.2	-	0.214827	1159
ctg79_gene.5	CCT domain-containing protein	3.9E-42|73.2|B8LKV5_PICSI	PF06203	ctg79_gene.5	-	0.214677	1160
ctg301_gene.33	RRP7 domain-containing protein	6.6E-38|59.7|V7B2S7_PHAVU	PF12923	ctg301_gene.33	-	0.214497	1161
ctg14800_gene.1	Cellulose synthase-like protein E6	2.4E-42|33.7|A0A2I0W209_9ASPA	PF03552	ctg14800_gene.1	-	0.214493	1162
ctg1441_gene.4	no homologs found	--|--|--		ctg1441_gene.4	-	0.214466	1163
ctg4031_gene.3	AA_kinase domain-containing protein	2.7E-75|76.1|B8LNX1_PICSI	PF00696	ctg4031_gene.3	-	0.214385	1164
ctg16494_gene.1	Uncharacterized protein	0.0E+00|69.0|A0A5J5SMR0_GOSBA	PF03169	ctg21251_gene.3	-	0.214168	1165
ctg1706_gene.13	Coiled-coil-helix-coiled-coil-helix domain containing protein	1.7E-19|53.6|Q4VYC7_MEDTR		ctg1706_gene.13	-	0.214106	1166
ctg2806_gene.3	lysM domain receptor-like kinase 3	8.7E-90|46.1|A0A2I4E027_JUGRE		ctg2806_gene.3	-	0.213935	1167
ctg5126_gene.8	no homologs found	--|--|--		ctg5126_gene.8	-	0.213901	1168
ctg2464_gene.8	UBA_e1_C domain-containing protein	4.9E-217|59.2|A0A0D6QW00_ARACU	PF09358,PF10585,PF00899	ctg2464_gene.8	-	0.213829	1169
ctg265_gene.10	no homologs found	--|--|--		ctg265_gene.4	-	0.213528	1170
ctg1062_gene.17	no homologs found	--|--|--		ctg1062_gene.17	-	0.213454	1171
ctg12078_gene.2	GFO_IDH_MocA domain-containing protein	1.6E-150|72.3|A0A0D6QUY5_ARACU	PF01408	ctg12078_gene.2	-	0.213211	1172
ctg2315_gene.8	RBR-type E3 ubiquitin transferase	9.8E-172|65.5|A0A1U7ZSG2_NELNU	PF01485	ctg2315_gene.8	-	0.213071	1173
ctg5690_gene.8	Plasma membrane ATPase	9.8E-47|87.9|H9CTG5_9MYRT	PF00122	ctg5690_gene.8	-	0.213019	1174
ctg50_gene.26	no homologs found	--|--|--		ctg50_gene.6	-	0.212979	1175
ctg4748_gene.2	Tify domain-containing protein	7.0E-21|33.6|A0A0D6QTJ6_ARACU	PF09425	ctg4748_gene.2	-	0.212772	1176
ctg5184_gene.11	no homologs found	--|--|--		ctg5184_gene.11	-	0.212699	1177
ctg4265_gene.1	transcription factor bHLH10-like	7.0E-65|47.6|A0A2H3YEK7_PHODC		ctg4265_gene.1	-	0.212657	1178
ctg773_gene.31	sister chromatid cohesion protein PDS5 homolog A isoform X3	6.0E-45|43.2|A0A2H3ZX58_PHODC		ctg773_gene.31	-	0.21218	1179
ctg1533_gene.4	Sister chromatid cohesion protein PDS5	5.7E-16|44.3|A0A0K9NQK2_ZOSMR		ctg5345_gene.2	-	0.212131	1180
ctg7584_gene.7	esterase	7.3E-39|46.1|A0A1S3UD67_VIGRR		ctg28383_gene.3	-	0.212024	1181
ctg136_gene.13	Myc-type, basic helix-loop-helix (BHLH) domain-containing protein	3.6E-08|53.4|A0A103XN26_CYNCS		ctg136_gene.13	-	0.211963	1182
ctg505_gene.26	no homologs found	--|--|--		ctg505_gene.26	-	0.211844	1183
ctg2272_gene.2	Protein RETICULATA-RELATED 3 like	4.9E-94|67.2|A0A2R6RXM4_ACTCC	PF11891	ctg2272_gene.2	-	0.211809	1184
ctg552_gene.5	BTB domain-containing protein	6.4E-12|25.8|A0A176VZ59_MARPO	PF00651	ctg552_gene.5	-	0.211797	1185
ctg2671_gene.2	beta-fructofuranosidase, insoluble isoenzyme CWINV1	2.6E-161|50.3|A0A1U8AIU4_NELNU	PF00251,PF08244	ctg2671_gene.2	-	0.211674	1186
ctg5998_gene.1	PPR_long domain-containing protein	9.6E-56|55.6|A0A426Z382_ENSVE	PF17177,PF13041	removed_for_overlap	-	0.211533	1187
ctg15473_gene.1	TSA: Wollemia nobilis Ref_Wollemi_Transcript_13661_1702 transcribed RNA sequence	1.2E-157|68.5|A0A0C9S4V9_9SPER	PF13905	ctg15473_gene.1	-	0.211488	1188
ctg5872_gene.3	no homologs found	--|--|--		ctg5872_gene.1	-	0.211432	1189
ctg1139_gene.1	Drug/metabolite transporter	1.0E-25|59.8|A0A103XX09_CYNCS		ctg1139_gene.1	-	0.211339	1190
ctg195_gene.34	Uncharacterized protein	7.2E-20|38.0|B8LRP7_PICSI		ctg195_gene.34	-	0.211255	1191
ctg10513_gene.2	no homologs found	--|--|--		ctg13300_gene.5	-	0.211117	1192
ctg2361_gene.25	Abhydrolase_3 domain-containing protein	4.1E-87|53.0|A0A0D6QVT5_ARACU	PF07859	ctg2361_gene.25	-	0.210961	1193
ctg12974_gene.1	no homologs found	--|--|--		ctg12974_gene.1	-	0.210632	1194
ctg1508_gene.12	PQ-loop repeat	5.3E-95|48.2|A0A2P5FXU6_TREOI	PF04193	ctg1508_gene.12	-	0.210392	1195
ctg7520_gene.1	protein SMAX1-LIKE 6-like isoform X2	2.9E-86|34.1|A0A1U8Q7Y2_NELNU	PF07724	ctg7520_gene.1	-	0.210385	1196
ctg60_gene.27	no homologs found	--|--|--		ctg60_gene.27	-	0.210349	1197
ctg1924_gene.1	DAO domain-containing protein	4.3E-44|62.8|A0A059CKU1_EUCGR		ctg18100_gene.2	-	0.210293	1198
ctg63_gene.1	Chlorophyll a-b binding protein, chloroplastic	5.2E-127|85.7|Q07489_PINSY	PF00504	ctg63_gene.1	-	0.210269	1199
ctg4766_gene.6	no homologs found	--|--|--		ctg5861_gene.9	-	0.21025	1200
ctg12931_gene.3	no homologs found	--|--|--		ctg12931_gene.3	-	0.210234	1201
ctg3791_gene.8	ABC transporter domain-containing protein	7.0E-205|75.4|A0A0D6QSH6_ARACU	PF01061	ctg3791_gene.8	-	0.210194	1202
ctg60_gene.12	no homologs found	--|--|--		ctg60_gene.12	-	0.210124	1203
ctg2000_gene.4	UTP--glucose-1-phosphate uridylyltransferase	2.4E-165|67.8|A0A2R6Q3W2_ACTCC		ctg2000_gene.4	-	0.210115	1204
ctg1585_gene.5	no homologs found	--|--|--		ctg1585_gene.5	-	0.209951	1205
ctg1675_gene.7	CYP77F33	1.1E-272|94.1|A0A291FAV1_TAXWC	PF00067,PF02458	ctg1675_gene.7	-	0.209945	1206
ctg20371_gene.5	no homologs found	--|--|--		ctg20371_gene.5	-	0.209814	1207
ctg1066_gene.2	Formyl_trans_N domain-containing protein	4.0E-51|84.3|B8LRL4_PICSI		ctg1066_gene.2	-	0.209739	1208
ctg4836_gene.1	Ligase_CoA domain-containing protein	1.8E-92|97.2|C0PRY4_PICSI		ctg4836_gene.1	-	0.209699	1209
ctg1382_gene.36	Abhydrolase_3 domain-containing protein	1.3E-90|53.2|A0A0D6QVT5_ARACU	PF07859	ctg1382_gene.34	-	0.209697	1210
ctg1580_gene.8	no homologs found	--|--|--		ctg1580_gene.3	-	0.209488	1211
ctg3069_gene.1	Metallo-hydrolase/oxidoreductase superfamily protein isoform 1	3.7E-107|68.4|A0A3S3PRN9_9MAGN	PF13483	removed_for_overlap	-	0.209484	1212
ctg9920_gene.1	Predicted protein	8.4E-51|27.7|A9U604_PHYPA	PF00856	ctg9920_gene.1	-	0.209387	1213
ctg18504_gene.1	OPT family oligopeptide transporter	1.3E-24|59.8|G7L290_MEDTR		ctg18504_gene.1	-	0.209187	1214
ctg3373_gene.4	Uncharacterized protein	5.0E-45|42.6|D7TQ66_VITVI		ctg3373_gene.4	-	0.209048	1215
ctg1706_gene.7	no homologs found	--|--|--		ctg1706_gene.7	-	0.209031	1216
ctg8097_gene.4	Sphingomyelin phosphodiesterase	5.3E-139|35.0|A0A2P5FIU5_TREOI		ctg8097_gene.4	-	0.208882	1217
ctg834_gene.2	AA_TRNA_LIGASE_II domain-containing protein	5.4E-68|62.8|B8LM11_PICSI	PF02403	ctg834_gene.2	-	0.208875	1218
ctg710_gene.9	PsbP domain-containing protein	2.3E-86|66.8|U5DHE7_AMBTC	PF01789	ctg710_gene.9	-	0.208724	1219
ctg5066_gene.1	Lectin_legB domain-containing protein	1.1E-141|70.5|A0A0D6R0F1_ARACU	PF00139	ctg5066_gene.1	-	0.208687	1220
ctg801_gene.9	Spc97/Spc98	7.1E-84|43.2|A0A200PRQ3_9MAGN	PF17681	ctg801_gene.9	-	0.208632	1221
ctg3195_gene.10	no homologs found	--|--|--		ctg3195_gene.10	-	0.208449	1222
ctg230_gene.3	PAP_fibrillin domain-containing protein	4.6E-63|78.8|A9NTP6_PICSI		ctg230_gene.3	-	0.208442	1223
ctg911_gene.6	no homologs found	--|--|--		ctg911_gene.6	-	0.208379	1224
ctg750_gene.3	no homologs found	--|--|--		ctg750_gene.3	-	0.208372	1225
ctg1570_gene.2	no homologs found	--|--|--		ctg1570_gene.2	-	0.208322	1226
ctg324_gene.9	translin	4.2E-04|47.8|A0A2H3YKD7_PHODC		ctg324_gene.9	-	0.20825	1227
ctg4347_gene.3	Glucose-6-phosphate 1-epimerase	4.5E-155|80.3|A0A0D6QUP1_ARACU	PF01263	ctg4347_gene.3	-	0.208184	1228
ctg1314_gene.4	Protein kinase domain-containing protein	1.3E-39|42.3|A0A5J5TX07_GOSBA	PF07714	ctg1314_gene.4	-	0.20809	1229
ctg51_gene.15	Beta-galactosidase	3.2E-135|67.1|A0A0C9RYA0_9SPER	PF02140	ctg51_gene.15	-	0.208042	1230
ctg6539_gene.1	Peptidyl-tRNA hydrolase, mitochondrial isoform X1	1.4E-69|55.9|A0A3S3NYI4_9MAGN	PF01195	ctg6539_gene.1	-	0.208006	1231
ctg131_gene.7	Sister chromatid cohesion protein PDS5 B	6.0E-05|35.7|A0A1D1Z6W4_9ARAE		ctg131_gene.7	-	0.207874	1232
ctg4383_gene.1	Aldo_ket_red domain-containing protein	4.0E-71|74.5|A0A0D6QR95_ARACU	PF00248	ctg4383_gene.1	-	0.207848	1233
ctg201_gene.2	Auxin F-box protein 2	3.9E-60|70.3|A0A059TB82_9SPER		ctg201_gene.2	-	0.207754	1234
ctg4914_gene.12	no homologs found	--|--|--		ctg4914_gene.12	-	0.207722	1235
ctg1626_gene.4	uncharacterized protein LOC108980121	8.0E-36|65.8|A0A2I4DH97_JUGRE	PF07939	ctg1626_gene.4	-	0.2077	1236
ctg13547_gene.2	no homologs found	--|--|--		ctg13547_gene.2	-	0.207663	1237
ctg2644_gene.7	no homologs found	--|--|--		ctg2644_gene.1	-	0.207604	1238
ctg15651_gene.4	no homologs found	--|--|--		ctg15651_gene.4	-	0.207408	1239
ctg2654_gene.5	LOW QUALITY PROTEIN: proton pump-interactor BIP131	7.8E-17|48.8|A0A2H3ZE61_PHODC		ctg2654_gene.5	-	0.207304	1240
ctg2286_gene.24	Predicted protein	9.0E-13|78.6|A9SG46_PHYPA		ctg2286_gene.24	-	0.207288	1241
ctg9545_gene.7	Protein root UVB sensitive 6	2.8E-46|70.3|A0A4U5PR52_POPAL	PF04884	ctg9545_gene.7	-	0.207086	1242
ctg3108_gene.1	Aamy domain-containing protein	7.8E-20|65.6|A0A0K9R6P7_SPIOL		ctg3260_gene.4	-	0.207074	1243
ctg1532_gene.6	DYW_deaminase domain-containing protein	2.3E-25|36.9|A0A4U6T659_SETVI		ctg1532_gene.6	-	0.207052	1244
ctg4431_gene.2	Glycosyl hydrolase 5 family protein	2.8E-25|58.3|GH5FP_CHAOB		ctg4431_gene.2	-	0.207042	1245
ctg2513_gene.2	Pectinesterase inhibitor	1.3E-10|26.1|A0A124SHN4_CYNCS	PF04043	ctg2513_gene.2	-	0.206968	1246
ctg5384_gene.2	Stress-related protein	5.0E-29|49.7|A0A2R6QDS0_ACTCC	PF05755	ctg5384_gene.2	-	0.206912	1247
ctg3550_gene.7	Nitrate/nitrite transporter	2.2E-58|52.1|A0A0D6QVJ5_ARACU		ctg3550_gene.7	-	0.206821	1248
ctg6990_gene.9	Protein kinase domain-containing protein	1.3E-22|40.6|A0A2K1JZT1_PHYPA	PF07714	ctg6990_gene.9	-	0.206665	1249
ctg20116_gene.1	Ribonuclease H2, subunit C	8.5E-29|51.2|A0A2U1PTS5_ARTAN	PF08615	ctg18609_gene.4	-	0.206537	1250
ctg1189_gene.1	no homologs found	--|--|--		ctg1189_gene.1	-	0.206513	1251
ctg3278_gene.19	Lipoxygenase	5.9E-89|56.3|A0A0C9S647_9SPER	PF00305	ctg3278_gene.19	-	0.206511	1252
ctg10474_gene.2	2Fe-2S ferredoxin-type domain-containing protein	6.7E-24|51.5|A0A2K1IZK8_PHYPA		ctg10474_gene.2	-	0.20643	1253
ctg1204_gene.2	Retrovirus-related Pol polyprotein from transposon TNT 1-94	6.2E-94|59.6|A0A445JK74_GLYSO		ctg1204_gene.2	-	0.206409	1254
ctg197_gene.1	Coproporphyrinogen III oxidase	2.0E-103|50.1|A0A1Y1I6Q2_KLENI	PF01218	ctg197_gene.1	-	0.20639	1255
ctg16447_gene.1	1-acyl-sn-glycerol-3-phosphate acyltransferase	3.9E-104|62.6|W1PJD5_AMBTC	PF01553	ctg16447_gene.1	-	0.206343	1256
ctg748_gene.5	Putative parvalbumin	9.7E-47|64.0|A0A2P6R3S0_ROSCH	PF13499	ctg748_gene.5	-	0.206282	1257
ctg11662_gene.2	SDD1 protein (Fragment)	1.6E-203|51.0|A0A0K1YYJ0_9SPER	PF17766,PF00082,PF05922	ctg11662_gene.2	-	0.206275	1258
ctg554_gene.5	Flagellar attachment zone protein 1	1.1E-33|40.4|A0A5N5HAM0_9ROSA		removed_for_overlap	-	0.206219	1259
ctg466_gene.14	Fe2OG dioxygenase domain-containing protein	3.7E-147|72.8|A9P1C4_PICSI	PF03171,PF14226	ctg466_gene.13	-	0.206202	1260
ctg7802_gene.3	Lipoxygenase	0.0E+00|57.2|B8LLK5_PICSI	PF00305	ctg7802_gene.3	-	0.206067	1261
ctg15233_gene.5	TRICHOME BIREFRINGENCE-like protein	6.5E-169|71.2|A0A1V1FST4_CRYJA	PF13839,PF14416	ctg15233_gene.5	-	0.205959	1262
ctg4900_gene.9	Photosystem II reaction center PsbP family protein	6.7E-64|60.1|A0A0F7GYT8_9ROSI		ctg4900_gene.9	-	0.205892	1263
ctg854_gene.14	7-hydroxymethyl chlorophyll a reductase	4.2E-09|100.0|A0A1L5JJ04_CAMSI		ctg854_gene.14	-	0.205849	1264
ctg327_gene.7	Proteasome subunit alpha type	2.5E-23|45.7|A0A0D6R5R7_ARACU		ctg327_gene.7	-	0.205737	1265
ctg2767_gene.13	no homologs found	--|--|--		ctg2767_gene.13	-	0.205555	1266
ctg5583_gene.3	kinesin-like protein KIN-14F	5.5E-71|84.1|A0A2H3Z414_PHODC	PF00225	ctg5583_gene.3	-	0.20546	1267
ctg3503_gene.4	Predicted protein	4.9E-76|71.4|A9TYI8_PHYPA	PF13419	ctg3503_gene.4	-	0.205454	1268
ctg509_gene.6	Protein COFACTOR ASSEMBLY OF COMPLEX C SUBUNIT B CCB4, chloroplastic isoform X1	1.8E-63|62.1|A0A3S5WGN3_9MAGN	PF11152	removed_for_overlap	-	0.205379	1269
ctg1602_gene.8	no homologs found	--|--|--		ctg1602_gene.8	-	0.205197	1270
ctg1718_gene.6	TSA: Wollemia nobilis Ref_Wollemi_Transcript_15015_1600 transcribed RNA sequence	5.1E-65|65.3|A0A0C9S6F6_9SPER	PF00076	ctg1718_gene.6	-	0.204997	1271
ctg3117_gene.3	no homologs found	--|--|--		ctg3117_gene.3	-	0.204973	1272
ctg2191_gene.11	FAD dependent oxidoreductase	3.4E-128|74.7|A0A200R7L9_9MAGN		ctg2191_gene.11	-	0.204925	1273
ctg4678_gene.1	no homologs found	--|--|--		ctg4678_gene.1	-	0.204923	1274
ctg234_gene.8	IENR2 domain-containing protein	1.1E-45|44.8|A0A5D2CFW0_GOSDA		ctg234_gene.8	-	0.204773	1275
ctg1809_gene.10	SRP40_C domain-containing protein	1.4E-31|69.7|A0A4D8Z4F5_SALSN	PF05022	ctg1809_gene.10	-	0.204759	1276
ctg5610_gene.2	Folylpolyglutamate synthase	3.0E-81|49.3|A0A3S4NAL1_9MAGN		ctg5610_gene.2	-	0.20454	1277
ctg1401_gene.9	Putative rRNA methyltransferase	3.3E-49|69.8|W1NHQ0_AMBTC	PF07780	ctg1401_gene.9	-	0.204499	1278
ctg17201_gene.1	Receptor-like serine/threonine-protein kinase	3.1E-29|44.1|A0A0C9S3M7_9SPER		ctg17201_gene.1	-	0.204492	1279
ctg20364_gene.1	Signal transduction response regulator	0.0E+00|61.4|A0A3S3P8P5_9MAGN	PF00072,PF00512,PF03924,PF02518	ctg20364_gene.1	-	0.204479	1280
ctg15013_gene.9	NTP_transf_2 domain-containing protein	1.8E-13|45.0|W1NYK8_AMBTC		ctg15013_gene.9	-	0.204452	1281
ctg14058_gene.1	no homologs found	--|--|--		ctg14058_gene.1	-	0.20444	1282
ctg7584_gene.10	helicase sen1-like isoform X2	4.3E-33|73.9|A0A2H3ZYD9_PHODC		ctg1956_gene.8	-	0.204053	1283
ctg1512_gene.13	Phosphotransferase KptA/Tpt1	9.1E-82|71.4|A0A200PPN3_9MAGN	PF01885	ctg1512_gene.13	-	0.204023	1284
ctg856_gene.9	no homologs found	--|--|--		ctg856_gene.9	-	0.203947	1285
ctg2467_gene.15	Str_synth domain-containing protein	5.0E-18|61.3|A9NLG9_PICSI		ctg2467_gene.15	-	0.203895	1286
ctg6947_gene.2	Glutamate receptor	6.6E-185|54.9|A0A0D6QS63_ARACU	PF01094	ctg6947_gene.2	-	0.203827	1287
ctg7179_gene.3	C2 domain-containing protein	1.7E-105|53.2|U5D7D3_AMBTC		ctg7179_gene.3	-	0.20376	1288
ctg3686_gene.5	Protein kinase domain-containing protein (Fragment)	8.8E-32|60.5|H9WII8_PINTA	PF00069	ctg3686_gene.5	-	0.203578	1289
ctg4355_gene.5	no homologs found	--|--|--		ctg4355_gene.5	-	0.203517	1290
ctg2238_gene.2	Putative glucose/ribitol dehydrogenase	1.7E-35|64.3|A0A251T2W0_HELAN	PF13561	ctg2238_gene.2	-	0.203384	1291
ctg18202_gene.1	NB-ARC domain-containing protein	6.9E-151|41.0|A0A0D6QRI0_ARACU	PF00931	ctg18202_gene.1	-	0.203228	1292
ctg16354_gene.5	Putative truncated TIR-NBS-LRR protein	1.1E-69|35.2|E9NZS7_PINMO	PF00931	ctg16354_gene.5	-	0.203203	1293
ctg8936_gene.9	no homologs found	--|--|--		ctg8936_gene.9	-	0.202956	1294
ctg390_gene.11	Putative type II peroxiredoxin 2 (Fragment)	5.3E-81|70.9|A0A5B7BCQ0_DAVIN	PF13911	ctg390_gene.11	-	0.202953	1295
ctg2359_gene.1	Structure-specific endonuclease subunit SLX1	5.2E-05|26.2|A0A4D6KTG8_VIGUN	PF13041	ctg2359_gene.1	-	0.202878	1296
ctg6580_gene.12	SWIM-type domain-containing protein	4.6E-40|39.1|A0A5C7I0Z5_9ROSI		ctg6580_gene.12	-	0.202721	1297
ctg4566_gene.5	Phosphate carrier protein mitochondrial-like	3.8E-32|72.3|A0A2K3PE82_TRIPR		ctg4566_gene.5	-	0.202721	1298
ctg14103_gene.1	Phenylpropanoyltransferase	2.4E-252|98.7|C0LLJ2_9SPER	PF02458	ctg5358_gene.2	BAPT2	0.202706	1299
ctg1840_gene.1	Non-phototropic hypocotyl 3-like protein	4.9E-18|47.5|A0A1B4Z1G7_MARPO		ctg1840_gene.1	-	0.202693	1300
ctg53_gene.9	DNA-directed RNA polymerase subunit	0.0E+00|56.5|A0A0C4W2P6_GINBI	PF04997,PF00623	ctg53_gene.9	-	0.202626	1301
ctg4769_gene.14	no homologs found	--|--|--		ctg4769_gene.14	-	0.202524	1302
ctg1975_gene.17	SHSP domain-containing protein	6.4E-19|58.1|A0A0D6R9V8_ARACU	PF00011	ctg1975_gene.17	-	0.202448	1303
ctg1434_gene.4	ANK_REP_REGION domain-containing protein	3.4E-113|81.1|B8LL37_PICSI	PF13962	ctg1434_gene.4	-	0.202381	1304
ctg669_gene.7	Retrovirus-related Pol polyprotein from transposon 17.6	1.7E-07|29.3|A0A151S3H9_CAJCA		ctg669_gene.7	-	0.202271	1305
ctg1797_gene.8	no homologs found	--|--|--		ctg1797_gene.8	-	0.202121	1306
ctg1255_gene.4	ATPase_AAA_core domain-containing protein	6.4E-21|49.1|A0A444D754_ENSVE		ctg1255_gene.4	-	0.201889	1307
ctg2887_gene.8	Uncharacterized protein	2.9E-63|60.7|A0A0D6R7Z5_ARACU	PF00153	ctg2887_gene.8	-	0.201749	1308
ctg7_gene.19	no homologs found	--|--|--		ctg7_gene.19	-	0.201621	1309
ctg2399_gene.15	Chlorophyll(Ide) b reductase NOL, chloroplastic	2.9E-123|72.1|A0A0B2QX29_GLYSO	PF00106	ctg2399_gene.15	-	0.201472	1310
ctg8803_gene.5	Fe2OG dioxygenase domain-containing protein	1.9E-17|50.5|A0A3Q7FD98_SOLLC		ctg8803_gene.5	-	0.201408	1311
ctg3484_gene.2	Endonuclease MutS2-like protein	8.7E-41|53.6|A0A3S3NHJ8_9MAGN		ctg3484_gene.2	-	0.201283	1312
ctg875_gene.1	protein PHOSPHATE STARVATION RESPONSE 1-like isoform X4	1.5E-36|49.2|A0A2I4GTF9_JUGRE	PF14379	removed_for_overlap	-	0.201247	1313
ctg461_gene.17	no homologs found	--|--|--		ctg461_gene.17	-	0.2012	1314
ctg3536_gene.1	no homologs found	--|--|--		ctg3536_gene.1	-	0.201195	1315
ctg3407_gene.5	Heat shock protein 70 family	1.7E-33|69.8|A0A200Q6Y1_9MAGN	PF00012	ctg3407_gene.5	-	0.201146	1316
ctg2761_gene.7	NPF family transporter	6.2E-43|68.7|A0A1S6YD86_PINPS		ctg2761_gene.7	-	0.201102	1317
ctg2072_gene.1	no homologs found	--|--|--		ctg2072_gene.1	-	0.201098	1318
ctg138_gene.20	no homologs found	--|--|--		ctg138_gene.20	-	0.200963	1319
ctg2751_gene.3	no homologs found	--|--|--		ctg2751_gene.3	-	0.200914	1320
ctg28215_gene.3	CYP750C22	1.0E-62|34.0|A0A291FB29_TAXWC	PF00067	ctg28215_gene.3	-	0.200825	1321
ctg8356_gene.3	no homologs found	--|--|--		ctg8356_gene.3	-	0.200744	1322
ctg155_gene.7	ANK_REP_REGION domain-containing protein	3.9E-62|66.8|A0A0D6RAP3_ARACU	PF12796	ctg155_gene.7	-	0.200683	1323
ctg2360_gene.12	Oligosaccharyl transferase, putative	2.4E-38|82.7|B9RL89_RICCO	PF02516	ctg2360_gene.12	-	0.200631	1324
ctg12427_gene.2	no homologs found	--|--|--		ctg12427_gene.2	-	0.200619	1325
ctg4836_gene.9	Predicted protein	9.5E-05|50.0|A9TDT2_PHYPA		ctg4836_gene.9	-	0.200542	1326
ctg7264_gene.3	LETM1 and EF-hand domain-containing protein 1, mitochondrial-like protein	1.2E-57|57.6|A0A443Q134_9MAGN	PF07766	ctg7264_gene.3	-	0.200444	1327
ctg8250_gene.6	MFS domain-containing protein	9.2E-48|63.2|A9NUP5_PICSI	PF00083	ctg8250_gene.6	-	0.200335	1328
ctg22112_gene.3	MFS domain-containing protein	1.7E-150|60.9|A0A0D6R2N4_ARACU	PF00083	ctg22112_gene.3	-	0.200209	1329
ctg2308_gene.6	BnaA01g07460D protein	8.9E-56|54.7|A0A078I315_BRANA	PF12049	ctg2308_gene.6	-	0.200197	1330
ctg464_gene.11	DUF3598 domain-containing protein	8.8E-161|82.5|A0A0D6QTY7_ARACU	PF12204	ctg464_gene.11	-	0.200163	1331
ctg4334_gene.7	no homologs found	--|--|--		ctg4008_gene.10	-	0.199939	1332
ctg3282_gene.3	OB_NTP_bind domain-containing protein	7.4E-53|67.3|A0A0D6R7W2_ARACU	PF07717	ctg3282_gene.3	-	0.199825	1333
ctg3214_gene.4	GDP-fucose protein O-fucosyltransferase	2.3E-132|74.0|A0A443NB37_9MAGN	PF10250	ctg3214_gene.4	-	0.199737	1334
ctg15463_gene.1	no homologs found	--|--|--		ctg15463_gene.1	-	0.199635	1335
ctg7677_gene.1	no homologs found	--|--|--		ctg1694_gene.22	-	0.199603	1336
ctg2072_gene.5	pentatricopeptide repeat-containing protein At5g42310, mitochondrial isoform X1	6.7E-36|48.3|A0A1U8AGB2_NELNU	PF17177,PF13041	ctg2072_gene.5	-	0.199498	1337
ctg15459_gene.2	no homologs found	--|--|--		ctg15459_gene.2	-	0.199474	1338
ctg18912_gene.2	Receptor-like serine/threonine-protein kinase	1.3E-151|56.5|A0A0D6QR37_ARACU	PF00069	ctg18912_gene.2	-	0.19945	1339
ctg4804_gene.3	Putative membrane protein C2G11.09	1.8E-29|46.8|A0A1D1YAY3_9ARAE	PF14703	ctg4804_gene.3	-	0.199436	1340
ctg1619_gene.3	Histidine phosphatase superfamily	3.8E-169|65.5|A0A200Q2F3_9MAGN	PF00300	ctg1619_gene.3	-	0.199345	1341
ctg26986_gene.1	HMA domain-containing protein (Fragment)	3.6E-17|58.1|H9VRX5_PINTA		ctg26986_gene.1	-	0.199239	1342
ctg371_gene.15	MR_MLE domain-containing protein	0.0E+00|47.6|W1PCY2_AMBTC	PF12697,PF13378,PF16582,PF02776	ctg371_gene.15	-	0.198762	1343
ctg13532_gene.4	Uncharacterized protein	9.7E-22|52.8|C5XP19_SORBI	PF11443	ctg13532_gene.4	-	0.198748	1344
ctg517_gene.9	Glycosyltransferase, CAZy family GT4	3.0E-140|53.1|D8QWP9_SELML	PF00534,PF13439	ctg517_gene.9	-	0.19859	1345
ctg707_gene.5	Putative histidine kinase-like ATPase domain-containing protein	5.8E-34|26.6|A0A2P6P4Q1_ROSCH		ctg707_gene.5	-	0.198587	1346
ctg6705_gene.4	no homologs found	--|--|--		ctg6705_gene.4	-	0.198445	1347
ctg25458_gene.4	CYP750C16	9.9E-42|63.6|A0A291FAU9_TAXWC	PF00067	ctg24369_gene.1	-	0.198336	1348
ctg73_gene.4	Serine/threonine protein phosphatase 2A regulatory subunit	5.8E-53|70.3|A0A0C9QWY4_9SPER	PF01603	ctg3537_gene.20	-	0.198243	1349
ctg510_gene.51	no homologs found	--|--|--		ctg510_gene.1	-	0.198145	1350
ctg296_gene.33	no homologs found	--|--|--		ctg296_gene.33	-	0.198004	1351
ctg3308_gene.3	Macrolide export protein like	2.7E-10|30.9|A0A2R6PEK4_ACTCC		ctg3308_gene.3	-	0.197984	1352
ctg4628_gene.3	no homologs found	--|--|--		ctg4628_gene.3	-	0.197926	1353
ctg630_gene.1	2-carboxy-1,4-naphthoquinone phytyltransferase, chloroplastic isoform X1	4.4E-106|61.8|A0A1U8AHP8_NELNU	PF01040	ctg630_gene.1	-	0.19787	1354
ctg16604_gene.2	Glutamyl-tRNA(Gln) amidotransferase subunit A (Fragment)	2.8E-31|65.7|A0A1D1Z3Z6_9ARAE	PF04788	ctg16604_gene.2	-	0.197834	1355
ctg1555_gene.1	Thiamine thiazole synthase, chloroplastic	6.0E-153|81.0|A0A0C9RJ48_9SPER	PF01946	ctg1555_gene.1	-	0.197737	1356
ctg9430_gene.1	ASCH domain-containing protein	1.2E-121|66.4|A0A0D6R641_ARACU	PF04266	ctg9430_gene.1	-	0.197338	1357
ctg1016_gene.3	Translation initiation factor IF-3	3.3E-48|43.1|D7U1D4_VITVI	PF05198,PF00707	ctg1016_gene.3	-	0.197225	1358
ctg7095_gene.2	Cell division control protein 48-like C (Fragment)	2.5E-69|60.2|A0A371EPV0_MUCPR	PF17862,PF00004	ctg7095_gene.2	-	0.197194	1359
ctg23_gene.6	Glutamate receptor	1.2E-196|54.8|A0A2I4HWY8_JUGRE	PF01094	ctg23_gene.6	-	0.197158	1360
ctg1664_gene.6	Uncharacterized protein	1.0E-04|30.8|W1PTT3_AMBTC		ctg1664_gene.6	-	0.197113	1361
ctg6313_gene.2	AB hydrolase-1 domain-containing protein	2.5E-66|86.0|A0A0D6QZS1_ARACU		ctg6313_gene.2	-	0.197088	1362
ctg4342_gene.1	no homologs found	--|--|--		ctg4342_gene.1	-	0.197015	1363
ctg4005_gene.7	ATP-dependent RNA helicase DOB1	2.7E-94|67.7|A0A4D9C4J4_SALSN	PF00270	removed_for_overlap	-	0.196871	1364
ctg4629_gene.7	no homologs found	--|--|--		ctg4629_gene.2	-	0.196831	1365
ctg11827_gene.2	NBS/LRR (Fragment)	7.6E-18|29.4|Q8L8J5_PINTA		ctg9111_gene.2	-	0.196768	1366
ctg10753_gene.3	Protein kinase domain-containing protein	9.4E-04|30.5|A0A1J7G1F0_LUPAN		ctg10753_gene.7	-	0.196764	1367
ctg10987_gene.1	no homologs found	--|--|--		ctg10987_gene.1	-	0.196462	1368
ctg8129_gene.5	no homologs found	--|--|--		ctg8129_gene.5	-	0.196431	1369
ctg19041_gene.2	probable leucine-rich repeat receptor-like protein kinase At5g49770	5.7E-120|56.8|A0A1S3B5D5_CUCME	PF00069	ctg19041_gene.2	-	0.196402	1370
ctg371_gene.25	no homologs found	--|--|--		ctg371_gene.25	-	0.196121	1371
ctg512_gene.4	Ribosomal L5P family protein	5.0E-53|63.9|A0A061DUW6_THECC	PF00281,PF00673	ctg512_gene.4	-	0.196037	1372
ctg6286_gene.4	CYP867F23	3.4E-293|94.7|A0A291FB52_TAXWC	PF00067	ctg6286_gene.4	-	0.195934	1373
ctg364_gene.10	no homologs found	--|--|--		ctg364_gene.10	-	0.195932	1374
ctg3378_gene.19	no homologs found	--|--|--		ctg3378_gene.8	-	0.195921	1375
ctg10251_gene.4	Pyruvate kinase	1.4E-47|52.5|A0A1U8QBH7_NELNU	PF00224,PF00514	ctg10251_gene.4	-	0.195873	1376
ctg1244_gene.14	HORMA domain-containing protein	2.4E-24|60.4|D5A7W6_PICSI		ctg1244_gene.14	-	0.195865	1377
ctg807_gene.20	Uncharacterized protein	5.0E-06|29.7|B8LK80_PICSI		ctg807_gene.20	-	0.195733	1378
ctg1641_gene.17	no homologs found	--|--|--		ctg1641_gene.17	-	0.195603	1379
ctg2853_gene.1	Amine oxidase	3.6E-192|72.5|A0A0D6QWY4_ARACU	PF02727,PF01179,PF02728	ctg2853_gene.1	-	0.195481	1380
ctg730_gene.5	Uncharacterized protein	2.7E-16|51.9|C6SZC1_SOYBN		ctg730_gene.5	-	0.195385	1381
ctg3192_gene.24	LOW QUALITY PROTEIN: CRS2-associated factor 1, chloroplastic-like	3.2E-13|38.3|A0A2H3YNL8_PHODC		ctg3192_gene.24	-	0.195263	1382
ctg4423_gene.4	Reverse transcriptase domain-containing protein	2.6E-04|50.0|A0A101LWY9_PICGL		ctg4423_gene.4	-	0.195033	1383
ctg2157_gene.5	Pentatricopeptide repeat-containing protein	2.3E-12|31.7|A0A0K9P1V3_ZOSMR	PF12854,PF13041	ctg2157_gene.5	-	0.19497	1384
ctg2425_gene.4	Alpha/beta hydrolase fold-1	2.9E-124|75.3|A0A200PNQ3_9MAGN		removed_for_overlap	-	0.194951	1385
ctg437_gene.22	Abhydrolase_3 domain-containing protein	8.4E-40|69.2|A0A0D6QV85_ARACU		ctg437_gene.22	-	0.194869	1386
ctg951_gene.1	PPR_long domain-containing protein (Fragment)	5.6E-08|30.9|A0A5K1D3U9_9MAGN	PF12854,PF13041	ctg951_gene.1	-	0.194514	1387
ctg4651_gene.35	Tudor domain-containing protein	3.5E-19|29.0|K7KIF3_SOYBN		ctg2419_gene.4	-	0.19449	1388
ctg383_gene.10	RNase H domain-containing protein	1.4E-07|35.5|A0A2G5F2F1_AQUCA		ctg383_gene.2	-	0.194364	1389
ctg551_gene.8	no homologs found	--|--|--		ctg551_gene.1	-	0.19433	1390
ctg12481_gene.3	Hydrolase_4 domain-containing protein	2.5E-31|61.0|A0A067DXY3_CITSI		ctg12481_gene.3	-	0.194268	1391
ctg4066_gene.9	Leucine-rich repeat containing protein isoform 2	3.2E-05|34.1|A0A061F1X9_THECC		ctg4066_gene.9	-	0.19425	1392
ctg3463_gene.10	Conserved oligomeric Golgi complex subunit 6	2.6E-05|45.6|A0A2N9HPK3_FAGSY		ctg3463_gene.10	-	0.194235	1393
ctg230_gene.19	no homologs found	--|--|--		ctg230_gene.19	-	0.194182	1394
ctg1169_gene.12	Erythromycin esterase	7.3E-31|33.0|A0A2P6TFU2_CHLSO	PF05139	ctg1169_gene.12	-	0.194132	1395
ctg16662_gene.2	no homologs found	--|--|--		ctg16662_gene.2	-	0.194043	1396
ctg1031_gene.5	Flocculation protein	1.2E-64|63.1|A0A2P5FHR1_TREOI		ctg1031_gene.5	-	0.193763	1397
ctg224_gene.23	no homologs found	--|--|--		ctg224_gene.23	-	0.193698	1398
ctg11633_gene.1	Basic helix-loop-helix transcription factor	3.2E-33|44.8|A0A2P5F309_TREOI		ctg11633_gene.1	-	0.193529	1399
ctg9799_gene.6	Protein kinase domain-containing protein	9.0E-59|47.3|A0A443PKC1_9MAGN	PF11886,PF00069	ctg9799_gene.6	-	0.193445	1400
ctg4747_gene.3	Xyloglucan endotransglucosylase/hydrolase	4.0E-100|64.6|A0A059D9T3_EUCGR	PF00722,PF06955	ctg4747_gene.3	-	0.193414	1401
ctg14769_gene.1	MFS domain-containing protein	1.8E-219|77.1|A0A0D6R8E3_ARACU	PF00083	ctg14769_gene.1	-	0.193261	1402
ctg17515_gene.1	Laccase	1.1E-252|75.3|M5AP95_CHAOB	PF07731,PF07732,PF00394	ctg17515_gene.1	-	0.193233	1403
ctg19763_gene.2	Uncharacterized protein	5.0E-35|40.3|A0A484LIE4_9ASTE		ctg19763_gene.2	-	0.1932	1404
ctg5174_gene.1	Predicted protein	3.3E-85|55.3|A9TW15_PHYPA	PF01151	ctg5174_gene.1	-	0.193138	1405
ctg4075_gene.42	no homologs found	--|--|--		ctg4075_gene.21	-	0.193082	1406
ctg1126_gene.20	Citrate synthase	1.6E-78|73.0|D5AAX0_PICSI	PF00285	ctg1126_gene.20	-	0.192983	1407
ctg2758_gene.6	Protein kinase domain-containing protein (Fragment)	4.4E-81|50.1|A0A2G5EFX1_AQUCA	PF00069,PF08263	ctg2758_gene.6	-	0.192964	1408
ctg10737_gene.1	Mitochondrial carrier protein	1.8E-166|76.8|A0A200PQ75_9MAGN	PF00153	ctg10737_gene.1	-	0.192872	1409
ctg32_gene.22	no homologs found	--|--|--		ctg32_gene.22	-	0.192806	1410
ctg1331_gene.1	DUF4283 domain-containing protein	9.2E-08|37.8|A0A1R3J8H8_COCAP		ctg1331_gene.1	-	0.192713	1411
ctg1156_gene.14	CBM20 domain-containing protein	1.2E-131|82.3|A0A4U5PW87_POPAL	PF00300,PF01591	removed_for_overlap	-	0.19267	1412
ctg1634_gene.22	Uncharacterized protein (Fragment)	2.0E-46|51.2|A0A5K0Z1K9_9MAGN		ctg1634_gene.22	-	0.192272	1413
ctg659_gene.8	Potassium transporter	6.2E-38|55.6|W1PCA1_AMBTC	PF02705	ctg659_gene.8	-	0.192213	1414
ctg3892_gene.8	NB-ARC domain-containing protein	7.8E-45|29.6|C0PPX1_PICSI	PF00931	ctg1947_gene.7	-	0.192141	1415
ctg51_gene.7	Putative phospholipase A2 domain-containing protein	2.8E-52|60.5|A0A251SD67_HELAN		ctg51_gene.7	-	0.192115	1416
ctg202_gene.19	no homologs found	--|--|--		ctg202_gene.19	-	0.192102	1417
ctg3622_gene.20	no homologs found	--|--|--		ctg5702_gene.11	-	0.192072	1418
ctg30_gene.5	Uncharacterized protein	8.6E-06|31.6|A0A161YDM7_DAUCS	PF12854,PF13041	ctg30_gene.5	-	0.192066	1419
ctg5264_gene.2	Peroxidase	9.8E-115|64.2|Q4W2V4_PICAB	PF00141	ctg5264_gene.2	-	0.191967	1420
ctg30_gene.6	Laccase	9.3E-195|59.5|B8LPE8_PICSI	PF07731,PF07732,PF00394	ctg30_gene.6	-	0.191936	1421
ctg1208_gene.2	TSA: Wollemia nobilis Ref_Wollemi_Transcript_13646_1859 transcribed RNA sequence	9.5E-94|49.1|A0A0C9RTQ6_9SPER	PF02362	ctg1208_gene.2	-	0.191916	1422
ctg16818_gene.1	pleiotropic drug resistance protein 1-like	0.0E+00|62.4|A0A1U7Z913_NELNU	PF01061,PF08370,PF00005	ctg16818_gene.1	-	0.191797	1423
ctg109_gene.8	heparan-alpha-glucosaminide N-acetyltransferase-like	3.2E-90|77.0|A0A1U8KN66_GOSHI		ctg109_gene.8	-	0.191778	1424
ctg2735_gene.5	J domain-containing protein	9.1E-119|42.7|A0A438KR77_VITVI	PF00226	ctg2735_gene.5	-	0.191588	1425
ctg9339_gene.1	Cyanate hydratase	9.3E-70|82.0|A0A0C9S463_9SPER	PF02560	ctg9339_gene.1	-	0.191519	1426
ctg10267_gene.6	no homologs found	--|--|--		ctg10267_gene.1	-	0.191392	1427
ctg6427_gene.7	Putative glycoside hydrolase, family 79	2.6E-18|73.8|A0A251TQ44_HELAN	PF03662	ctg6427_gene.7	-	0.191184	1428
ctg11358_gene.3	Uncharacterized protein	9.4E-15|55.8|B8LRG1_PICSI		ctg11358_gene.3	-	0.191018	1429
ctg1162_gene.9	protein SHORTAGE IN CHIASMATA 1	1.5E-52|27.4|A0A3Q0I4E1_PHODC		ctg1162_gene.9	-	0.191008	1430
ctg56_gene.4	no homologs found	--|--|--		ctg56_gene.4	-	0.190984	1431
ctg31_gene.3	Rhodanese domain-containing protein	1.0E-95|75.5|A0A0D6RB58_ARACU		ctg31_gene.3	-	0.190975	1432
ctg7985_gene.4	no homologs found	--|--|--		ctg7985_gene.4	-	0.190935	1433
ctg8494_gene.3	Uncharacterized protein	7.3E-37|45.3|A9NL51_PICSI		ctg8494_gene.3	-	0.190893	1434
ctg17059_gene.1	NAD(P)-bd_dom domain-containing protein	9.1E-58|75.2|A9NW13_PICSI	PF13460	ctg17059_gene.1	-	0.190712	1435
ctg1674_gene.2	NB-ARC domain-containing protein	4.1E-159|41.6|A0A0D6QRI0_ARACU	PF00931	ctg1674_gene.2	-	0.190577	1436
ctg364_gene.9	Pterin-binding domain-containing protein	1.2E-21|62.3|A9NMX3_PICSI		ctg364_gene.9	-	0.190574	1437
ctg402_gene.1	MFS domain-containing protein	2.7E-225|66.8|A0A0D6QS61_ARACU	PF07690	removed_for_overlap	-	0.190561	1438
ctg1616_gene.1	CSTF2_hinge domain-containing protein	2.8E-103|54.1|A9NXV2_PICSI	PF14327	removed_for_overlap	-	0.190495	1439
ctg8133_gene.1	Phenylcoumaran benzylic ether reductase IRL1	1.8E-62|77.4|IRL1_GINBI	PF05368	ctg8133_gene.1	-	0.190458	1440
ctg5976_gene.5	ABC1 domain-containing protein	9.6E-31|54.9|A0A0D6QZ17_ARACU		ctg5976_gene.5	-	0.190212	1441
ctg4110_gene.1	Cupin_2 domain-containing protein	1.3E-58|71.9|A0A0D6R4G4_ARACU		ctg4110_gene.1	-	0.190206	1442
ctg4186_gene.19	no homologs found	--|--|--		ctg4186_gene.10	-	0.190036	1443
ctg1755_gene.24	F-box domain-containing protein	8.1E-12|28.8|D8RF97_SELML		ctg1755_gene.24	-	0.189954	1444
ctg826_gene.13	PPC domain-containing protein	9.8E-57|52.3|B8LK79_PICSI	PF03479	ctg826_gene.13	-	0.189869	1445
ctg310_gene.6	FAS1 domain-containing protein	1.8E-14|44.3|U5G276_POPTR		ctg310_gene.6	-	0.189681	1446
ctg33_gene.67	no homologs found	--|--|--		ctg33_gene.34	-	0.189458	1447
ctg1034_gene.6	Protein CHUP1	1.2E-23|62.1|A0A5N5HDT5_9ROSA		ctg1034_gene.6	-	0.189454	1448
ctg3121_gene.4	Uncharacterized protein	1.6E-61|59.3|A0A2G5EBX3_AQUCA		ctg3121_gene.4	-	0.189328	1449
ctg752_gene.1	Uncharacterized protein	1.6E-93|50.0|D8SPE5_SELML		ctg752_gene.1	-	0.18931	1450
ctg4304_gene.6	AB hydrolase-1 domain-containing protein	3.9E-101|74.7|A9NZ59_PICSI	PF00561	ctg4304_gene.6	-	0.189218	1451
ctg17322_gene.2	Peroxidase	7.2E-95|52.2|A0A1S4BDB8_TOBAC	PF00141	ctg17322_gene.2	-	0.189161	1452
ctg965_gene.10	Uncharacterized protein	1.1E-34|73.4|A0A176WG74_MARPO		ctg965_gene.10	-	0.189147	1453
ctg23_gene.26	Glutamate receptor	2.1E-13|56.2|A0A2I0WE74_9ASPA		ctg23_gene.26	-	0.189123	1454
ctg5964_gene.3	BTB domain-containing protein	1.0E-56|86.3|A0A0D6QYQ3_ARACU		ctg5964_gene.3	-	0.189118	1455
ctg15993_gene.1	OMPdecase domain-containing protein	5.7E-122|74.3|D5A9B8_PICSI		ctg15993_gene.1	-	0.189112	1456
ctg2841_gene.2	no homologs found	--|--|--		ctg2841_gene.2	-	0.189087	1457
ctg7014_gene.2	Protein kinase domain-containing protein	6.3E-31|61.4|A0A0D6QUG8_ARACU		ctg7014_gene.2	-	0.189081	1458
ctg2003_gene.9	L-type lectin-domain containing receptor kinase IX.1 (Fragment)	3.4E-33|41.4|A0A1D1Z201_9ARAE	PF00139	ctg2003_gene.9	-	0.188986	1459
ctg2057_gene.3	no homologs found	--|--|--		ctg2057_gene.3	-	0.188914	1460
ctg684_gene.4	no homologs found	--|--|--		ctg684_gene.4	-	0.188888	1461
ctg838_gene.15	Protein kinase G11A	7.5E-25|50.7|A0A2I0A4Q8_9ASPA		ctg838_gene.8	-	0.188673	1462
ctg4025_gene.4	NPF family transporter	7.2E-81|79.5|A0A1S6YDI6_PINPS	PF00854	ctg4025_gene.4	-	0.188665	1463
ctg7842_gene.12	no homologs found	--|--|--		ctg7842_gene.2	-	0.188401	1464
ctg7938_gene.1	Pentatricopeptide repeat-containing protein At5g04810, chloroplastic	2.1E-59|54.7|A0A1D1ZJD6_9ARAE	PF00076	ctg7938_gene.1	-	0.188373	1465
ctg1394_gene.3	SQHop_cyclase_C domain-containing protein	1.8E-44|72.8|D5A8K4_PICSI	PF13243	ctg1394_gene.3	-	0.188312	1466
ctg1190_gene.7	no homologs found	--|--|--		ctg5861_gene.9	-	0.188244	1467
ctg3008_gene.1	Methyltransf_25 domain-containing protein	2.5E-125|67.9|A0A2K1J5A3_PHYPA	PF08241	ctg3008_gene.1	-	0.188231	1468
ctg2113_gene.5	ANK_REP_REGION domain-containing protein	3.4E-19|44.0|A0A5B7BVT1_DAVIN	PF12796	ctg2113_gene.5	-	0.188217	1469
ctg2814_gene.6	PMR5N domain-containing protein	7.3E-39|48.4|C0PSX7_PICSI	PF13839	ctg2814_gene.6	-	0.188071	1470
ctg3905_gene.1	Bromodomain	1.4E-51|31.6|A0A200QBJ1_9MAGN	PF00439	ctg3905_gene.1	-	0.188027	1471
ctg178_gene.82	no homologs found	--|--|--		ctg178_gene.82	-	0.188	1472
ctg12381_gene.9	no homologs found	--|--|--		ctg1659_gene.3	-	0.187919	1473
ctg1573_gene.1	no homologs found	--|--|--		ctg1573_gene.1	-	0.187892	1474
ctg2342_gene.2	WD_REPEATS_REGION domain-containing protein	5.4E-23|57.4|D5AAS1_PICSI		ctg11871_gene.2	-	0.187865	1475
ctg16379_gene.1	Pentatricopeptide repeat-containing protein	1.1E-41|45.4|A0A5N5H281_9ROSA	PF12854,PF13041	ctg16379_gene.1	-	0.187803	1476
ctg10274_gene.6	no homologs found	--|--|--		ctg10987_gene.1	-	0.187649	1477
ctg1296_gene.8	PMR5N domain-containing protein	5.7E-71|42.7|C0PSX7_PICSI	PF13839,PF14416	ctg1296_gene.8	-	0.187641	1478
ctg4727_gene.11	no homologs found	--|--|--		ctg4727_gene.11	-	0.187609	1479
ctg9953_gene.2	Protein ACCELERATED CELL DEATH 6-like isoform X1	2.5E-12|27.4|A0A3L6Q3W7_PANMI	PF13962	ctg9953_gene.2	-	0.187537	1480
ctg867_gene.60	no homologs found	--|--|--		ctg867_gene.8	-	0.187207	1481
ctg866_gene.11	Calmodulin-binding transcription activator 2	1.8E-13|58.9|A0A2I0WW02_9ASPA	PF03859	ctg866_gene.11	-	0.187025	1482
ctg10719_gene.2	CYP867F22	2.0E-165|73.2|A0A291FB39_TAXWC	PF00067	ctg10719_gene.2	-	0.186885	1483
ctg252_gene.9	Uncharacterized protein	1.4E-58|69.6|A0A4Y7IDX2_PAPSO	PF04084	ctg252_gene.9	-	0.186765	1484
ctg12744_gene.3	Kinesin	2.7E-27|62.7|A0A200Q583_9MAGN	PF16796	ctg12744_gene.3	-	0.186756	1485
ctg3040_gene.12	FAD_binding_3 domain-containing protein	8.6E-103|49.1|A9NVM0_PICSI		ctg3040_gene.12	-	0.186728	1486
ctg13402_gene.5	Zinc finger CCCH domain-containing protein 13-like	7.5E-04|54.0|A0A2K3PMB3_TRIPR		ctg13402_gene.5	-	0.186674	1487
ctg58_gene.11	no homologs found	--|--|--		ctg58_gene.11	-	0.186515	1488
ctg854_gene.4	Inner membrane protein PPF-1	8.0E-05|66.7|W9RU10_9ROSA		ctg854_gene.4	-	0.186493	1489
ctg7386_gene.1	no homologs found	--|--|--		ctg8433_gene.3	-	0.186439	1490
ctg16_gene.12	no homologs found	--|--|--		ctg16_gene.12	-	0.186319	1491
ctg82_gene.9	no homologs found	--|--|--		ctg82_gene.9	-	0.186214	1492
ctg6947_gene.19	Cleavage and polyadenylation specificity factor subunit 3-I	8.6E-267|76.9|A0A443NJV5_9MAGN	PF11718,PF10996,PF16661,PF07521	ctg6947_gene.19	-	0.186209	1493
ctg2491_gene.2	cullin-associated NEDD8-dissociated protein 1 isoform X1	0.0E+00|77.5|A0A1U7ZF51_NELNU	PF08623	ctg2491_gene.2	-	0.186116	1494
ctg794_gene.11	no homologs found	--|--|--		ctg5577_gene.7	-	0.186067	1495
ctg8431_gene.2	TauD domain-containing protein	1.6E-89|56.8|B8LP52_PICSI	PF02668	ctg8431_gene.2	-	0.186061	1496
ctg5212_gene.3	Uncharacterized protein	7.4E-46|66.0|A0A2C9US11_MANES	PF05623	ctg5212_gene.3	-	0.185948	1497
ctg1807_gene.11	AMP deaminase	4.8E-17|48.1|A0A5B6UFT1_9ROSI		ctg1807_gene.11	-	0.185706	1498
ctg1477_gene.2	Mitochondrial transcription termination factor family protein, putative isoform 2 (Fragment)	8.3E-11|34.1|A0A061FXH7_THECC	PF02536	ctg1477_gene.2	-	0.185698	1499
ctg3623_gene.10	Fe2OG dioxygenase domain-containing protein	7.3E-111|55.5|A9P1I3_PICSI	PF03171,PF14226	ctg3623_gene.10	-	0.185664	1500
ctg15700_gene.2	TPR_REGION domain-containing protein	9.9E-95|84.6|A0A0D6QWS1_ARACU	PF01425	ctg15700_gene.2	-	0.185503	1501
ctg802_gene.4	no homologs found	--|--|--		ctg802_gene.4	-	0.185493	1502
ctg1074_gene.26	no homologs found	--|--|--		ctg1074_gene.26	-	0.185481	1503
ctg7598_gene.8	eukaryotic initiation factor 4A-3	2.0E-95|65.5|A0A1U7YZA1_NELNU	PF00270	ctg20081_gene.4	-	0.185431	1504
ctg6496_gene.4	uncharacterized protein LOC103696594 isoform X5	5.7E-101|60.0|A0A3Q0HQ57_PHODC	PF09496	ctg6496_gene.4	-	0.185379	1505
ctg2224_gene.9	Uncharacterized protein	4.0E-81|63.5|W1NNH4_AMBTC	PF05700	ctg2224_gene.9	-	0.185368	1506
ctg2155_gene.13	DNA ligase (Fragment)	7.5E-18|53.1|A0A2I0JKI6_PUNGR		ctg2155_gene.13	-	0.185322	1507
ctg6893_gene.6	Metallophos domain-containing protein	1.5E-59|76.3|A0A4S8JNM4_MUSBA		ctg6893_gene.6	-	0.185198	1508
ctg252_gene.7	PREDICTED: pentatricopeptide repeat-containing	1.3E-37|52.4|A0A5E4G414_PRUDU	PF12854,PF13041	ctg252_gene.7	-	0.185089	1509
ctg3096_gene.2	GDP-fucose protein-O-fucosyltransferase 1	1.5E-25|63.9|Q7XAG2_PINTA		ctg3096_gene.2	-	0.185031	1510
ctg6190_gene.4	uncharacterized protein LOC103716556 isoform X1	3.8E-64|38.5|A0A2H3YRP4_PHODC		ctg6190_gene.4	-	0.185023	1511
ctg980_gene.8	UBIQUITIN_CONJUGAT_2 domain-containing protein	2.3E-04|59.0|A0A0D6QVB9_ARACU		ctg980_gene.8	-	0.184969	1512
ctg78_gene.5	Nepenthesin II	3.1E-19|36.7|A0A0S3TFL4_9CARY	PF14543,PF14541	ctg78_gene.5	-	0.184526	1513
ctg3255_gene.7	uncharacterized protein LOC107894470	3.2E-44|41.8|A0A1U8IAH2_GOSHI	PF02620	ctg3255_gene.7	-	0.184504	1514
ctg6085_gene.1	EGF domain-specific O-linked N-acetylglucosamine transferase	2.3E-05|31.5|A0A199VES9_ANACO	PF04577	removed_for_overlap	-	0.184479	1515
ctg6567_gene.6	Uncharacterized protein	1.7E-30|71.4|A0A446Z0P9_TRITD		ctg6567_gene.6	-	0.184474	1516
ctg1403_gene.1	RNI-like superfamily protein	1.2E-33|67.0|A0A061E3X2_THECC		ctg1403_gene.1	-	0.184473	1517
ctg13097_gene.1	CRAL-TRIO domain-containing protein	1.5E-38|77.2|A0A0D6R3Y5_ARACU		ctg13097_gene.1	-	0.184448	1518
ctg17049_gene.5	Histone H2A	1.5E-07|71.1|A0A438H780_VITVI		ctg17049_gene.5	-	0.184414	1519
ctg24736_gene.1	PPM-type phosphatase domain-containing protein	3.3E-112|82.0|D5A8K0_PICSI	PF00481	ctg24736_gene.1	-	0.1844	1520
ctg251_gene.6	Phytoene desaturase (Fragment)	1.5E-50|72.3|A0A1B3SMQ9_9SPER		ctg251_gene.6	-	0.184386	1521
ctg4569_gene.1	Putative ovule protein (Fragment)	1.8E-25|28.2|A0A0V0HM71_SOLCH	PF02536	ctg4569_gene.1	-	0.18425	1522
ctg14259_gene.2	no homologs found	--|--|--		ctg14259_gene.2	-	0.184201	1523
ctg5709_gene.1	no homologs found	--|--|--		ctg5709_gene.1	-	0.184183	1524
ctg13183_gene.1	Remorin_C domain-containing protein	8.5E-23|37.2|A0A2Z6PAG3_TRISU	PF03763	ctg13183_gene.1	-	0.184057	1525
ctg4475_gene.7	LRRNT_2 domain-containing protein	4.0E-17|36.3|A0A2C9V5U3_MANES		ctg4475_gene.7	-	0.184006	1526
ctg6260_gene.6	TIR domain-containing protein	8.8E-88|33.4|A0A445EBN1_ARAHY	PF00931,PF01582	ctg6260_gene.6	-	0.183889	1527
ctg983_gene.24	TauD domain-containing protein	1.2E-86|64.3|C0PQL6_PICSI	PF02668	ctg983_gene.24	-	0.183729	1528
ctg1259_gene.2	RRM domain-containing protein	1.3E-186|69.8|D5AA11_PICSI		ctg1259_gene.2	-	0.183665	1529
ctg276_gene.1	30S ribosomal protein S1	1.5E-36|50.6|A0A438JJR6_VITVI		removed_for_overlap	-	0.183662	1530
ctg4388_gene.4	Putative tRNA (Guanine(37)-N1)-methyltransferase 1-like (Fragment)	1.0E-53|65.0|A0A0V0IHM0_SOLCH	PF02475	ctg4388_gene.4	-	0.183649	1531
ctg2717_gene.10	AB hydrolase-1 domain-containing protein	5.5E-158|82.4|A0A0D6QUQ4_ARACU	PF00561	ctg2717_gene.11	-	0.183646	1532
ctg2984_gene.7	no homologs found	--|--|--		ctg2984_gene.5	-	0.183633	1533
ctg276_gene.5	Galectin	5.1E-73|72.4|A0A200QMB3_9MAGN	PF01762	ctg276_gene.5	-	0.183611	1534
ctg2443_gene.4	Uncharacterized protein	2.3E-70|65.9|A0A2G9GMH7_9LAMI		ctg2443_gene.4	-	0.183604	1535
ctg6288_gene.5	F-box domain-containing protein	1.2E-67|80.1|A0A0D6R9I2_ARACU	PF14299	ctg6288_gene.5	-	0.183575	1536
ctg5124_gene.1	PKS_ER domain-containing protein	2.5E-81|61.9|A0A2H5QUW4_CITUN	PF00107	ctg5124_gene.1	-	0.183553	1537
ctg9251_gene.2	Thioredoxin reductase	8.6E-125|83.1|B8LRB6_PICSI	PF07992,PF00085	ctg9251_gene.2	-	0.183472	1538
ctg97_gene.34	no homologs found	--|--|--		ctg97_gene.34	-	0.183388	1539
ctg15137_gene.3	SHSP domain-containing protein	8.0E-23|48.0|A0A444YD22_ARAHY	PF00011	ctg15137_gene.3	-	0.183379	1540
ctg2593_gene.6	no homologs found	--|--|--		ctg2593_gene.6	-	0.183344	1541
ctg7599_gene.1	no homologs found	--|--|--		ctg7599_gene.1	-	0.183157	1542
ctg202_gene.12	PAPA-1 domain-containing protein	1.3E-38|55.6|A0A2N9IPU5_FAGSY	PF04795	ctg202_gene.12	-	0.183033	1543
ctg2978_gene.3	Maltase-glucoamylase, intestinal	2.8E-18|56.6|A0A0B0P4P9_GOSAR		ctg2978_gene.3	-	0.182842	1544
ctg5666_gene.3	Uncharacterized protein	6.2E-23|75.7|A0A0D6QS08_ARACU	PF07714	ctg5666_gene.3	-	0.182712	1545
ctg3385_gene.3	GSDH domain-containing protein	8.1E-04|34.9|A0A498I4P4_MALDO		ctg3385_gene.3	-	0.182612	1546
ctg10209_gene.1	RING-type domain-containing protein	7.5E-11|57.3|A9NWK1_PICSI		ctg10209_gene.1	-	0.182465	1547
ctg5862_gene.11	26S proteasome regulatory subunit N1	8.1E-106|78.5|A0A4D6LI03_VIGUN		ctg5862_gene.11	-	0.182422	1548
ctg5743_gene.1	BcrAD_BadFG domain-containing protein	8.4E-46|75.2|A0A0D6R0J5_ARACU		ctg5743_gene.1	-	0.182393	1549
ctg7356_gene.1	Pribosyltran domain-containing protein	1.9E-16|92.0|A0A0D6RAA8_ARACU		ctg7356_gene.1	-	0.182368	1550
ctg4711_gene.19	no homologs found	--|--|--		ctg4711_gene.19	-	0.182274	1551
ctg9064_gene.6	SHSP domain-containing protein	2.4E-64|78.4|A0A0D6QU76_ARACU	PF00011	ctg9064_gene.6	-	0.182124	1552
ctg3916_gene.10	Uncharacterized protein	8.9E-20|62.7|A0A4U6USL7_SETVI	PF11443	ctg3916_gene.7	-	0.182015	1553
ctg484_gene.21	Uncharacterized protein	2.1E-32|64.6|A0A1W0VYD4_SORBI		ctg484_gene.21	-	0.181978	1554
ctg2181_gene.21	COMM domain-containing protein	1.5E-79|76.3|A0A0D6R9L8_ARACU	PF07258	ctg2181_gene.21	-	0.181788	1555
ctg24601_gene.1	SHSP domain-containing protein	7.5E-56|58.4|C0PSE6_PICSI	PF00011	ctg24601_gene.1	-	0.181739	1556
ctg138_gene.11	DCD domain-containing protein	3.8E-39|61.7|W1NJ70_AMBTC	PF10539	ctg138_gene.11	-	0.181688	1557
ctg1806_gene.3	Uncharacterized protein CC1147 (Fragment)	4.5E-52|70.7|A2PZ26_9SPER		ctg1806_gene.3	-	0.181622	1558
ctg5322_gene.5	PXA domain-containing protein	5.8E-98|69.7|D5ABS5_PICSI	PF02194	ctg5322_gene.5	-	0.181531	1559
ctg3020_gene.1	Protein kinase domain-containing protein	3.7E-45|56.2|A0A2H5NZC8_CITUN		ctg3020_gene.1	-	0.181516	1560
ctg4005_gene.11	Predicted protein	1.4E-247|60.2|A9U0S9_PHYPA	PF13234,PF08148	ctg4005_gene.11	-	0.181448	1561
ctg6991_gene.3	no homologs found	--|--|--		ctg6991_gene.3	-	0.181316	1562
ctg7472_gene.2	Kinesin-like protein KIN-14G	1.7E-104|50.3|A0A3S3N1T3_9MAGN	PF00225	ctg10086_gene.3	-	0.181275	1563
ctg1289_gene.2	Protein kinase domain-containing protein	6.4E-17|46.7|A0A4U5LS89_POPAL		ctg1289_gene.2	-	0.181255	1564
ctg3463_gene.9	no homologs found	--|--|--		ctg3463_gene.9	-	0.181177	1565
ctg1978_gene.4	DAO domain-containing protein	2.4E-70|60.3|W1NU25_AMBTC	PF01266	ctg1978_gene.4	-	0.180996	1566
ctg1783_gene.4	Uncharacterized protein	3.9E-32|67.4|A0A2R6XMG4_MARPO		ctg1783_gene.4	-	0.180972	1567
ctg8326_gene.1	protein MLP1-like	7.6E-73|39.6|A0A1U7YUX6_NELNU	PF10358	ctg8326_gene.1	-	0.180916	1568
ctg2824_gene.3	Predicted protein	3.5E-09|58.9|A9RR54_PHYPA	PF05678	ctg2824_gene.3	-	0.180903	1569
ctg3897_gene.2	no homologs found	--|--|--		ctg3897_gene.2	-	0.180899	1570
ctg1719_gene.3	PREDICTED: unnamed product	4.1E-10|58.6|A0A5E4EZC2_PRUDU		ctg1719_gene.3	-	0.180896	1571
ctg5748_gene.6	Pentatricopeptide repeat	1.3E-61|47.9|A0A200QGM3_9MAGN	PF13041	ctg5748_gene.6	-	0.180863	1572
ctg2290_gene.5	J domain-containing protein	3.5E-31|51.5|A0A059BWQ0_EUCGR	PF00226	ctg2290_gene.5	-	0.180787	1573
ctg17359_gene.3	Uncharacterized protein	8.3E-67|72.4|A9NYQ1_PICSI	PF00153	ctg17359_gene.3	-	0.180567	1574
ctg217_gene.11	no homologs found	--|--|--		ctg217_gene.11	-	0.180529	1575
ctg3024_gene.15	no homologs found	--|--|--		ctg3024_gene.15	-	0.180509	1576
ctg248_gene.12	Putative BRAT1	0.0E+00|85.8|A0A3S6K3E4_THUPL	PF00439,PF00004	ctg248_gene.12	-	0.180489	1577
ctg1192_gene.14	AB hydrolase-1 domain-containing protein	3.9E-125|59.9|W1PAH1_AMBTC	PF00561	ctg1192_gene.14	-	0.180489	1578
ctg1346_gene.3	Protein phosphatase	1.0E-99|66.5|A0A0D6QZ40_ARACU		ctg1346_gene.3	-	0.180479	1579
ctg9949_gene.5	Putative pentatricopeptide	9.7E-47|52.2|A0A2P6QE27_ROSCH	PF13041	ctg9949_gene.5	-	0.180412	1580
ctg810_gene.10	Protein kinase domain-containing protein	3.7E-106|37.6|A0A0D6R1E9_ARACU	PF07714	ctg810_gene.10	-	0.180338	1581
ctg125_gene.27	Str_synth domain-containing protein	8.4E-91|72.7|A0A0D6QWS7_ARACU	PF03088	ctg125_gene.27	-	0.180249	1582
ctg1676_gene.5	Glycosyltransferase	7.1E-178|65.9|A0A0D6QS53_ARACU	PF00201	ctg1676_gene.5	-	0.180119	1583
ctg6666_gene.3	LdpA_C domain-containing protein	1.5E-48|62.7|A0A2I0IT67_PUNGR	PF12617	ctg6666_gene.3	-	0.180019	1584
ctg4193_gene.1	RNase H domain-containing protein	3.9E-12|44.3|A0A117NIL6_PICGL	PF13456	ctg4193_gene.1	-	0.179868	1585
ctg4216_gene.7	Fatty acyl-CoA reductase	5.8E-28|59.8|A0A443NL82_9MAGN	PF07993	ctg4216_gene.7	-	0.179859	1586
ctg8185_gene.3	ACT domain-containing protein	8.2E-43|62.1|A0A443P8C2_9MAGN		ctg8185_gene.3	-	0.179795	1587
ctg16574_gene.1	Putative beta-glucosidase 12-like	7.9E-122|53.2|A0A5B6ZSX7_DAVIN	PF00232	ctg16574_gene.1	-	0.179772	1588
ctg14722_gene.1	Abhydrolase_3 domain-containing protein	6.3E-29|47.2|A0A0D6QVT5_ARACU	PF07859	ctg14722_gene.1	-	0.179672	1589
ctg10696_gene.1	YSL6	1.5E-50|65.1|A0A2L0ART5_MEDSA	PF03169	ctg10696_gene.1	-	0.179562	1590
ctg6778_gene.2	no homologs found	--|--|--		ctg6778_gene.2	-	0.179534	1591
ctg3195_gene.9	SAICAR_synt domain-containing protein	7.8E-14|45.2|A0A0D6R7K2_ARACU		ctg3195_gene.9	-	0.179419	1592
ctg26471_gene.1	Heat shock protein 70 (Fragment)	4.0E-44|51.4|Q40846_PICGL	PF00012	ctg28215_gene.2	-	0.179292	1593
ctg2161_gene.3	RRM domain-containing protein	2.6E-11|32.2|D8SMU6_SELML		ctg2161_gene.3	-	0.179272	1594
ctg7917_gene.4	AP2/B3-like transcriptional factor family protein	1.3E-23|28.0|A0A1V1FSR8_CRYJA	PF02362	ctg7917_gene.4	-	0.179067	1595
ctg10117_gene.5	Protein kinase domain-containing protein	4.7E-129|67.0|A0A2R6W5R5_MARPO	PF00069	ctg10117_gene.5	-	0.179042	1596
ctg19530_gene.1	protein TSS	0.0E+00|52.7|A0A1U8AYL0_NELNU	PF13424,PF12807	ctg19530_gene.1	-	0.178956	1597
ctg14856_gene.3	RING-type domain-containing protein	7.5E-35|60.0|A0A0D6QZZ7_ARACU	PF13639	ctg14856_gene.3	-	0.178878	1598
ctg8393_gene.6	Abhydrolase_3 domain-containing protein	2.5E-105|57.3|A0A0D6QUG0_ARACU	PF07859	ctg1107_gene.13	-	0.178859	1599
ctg4759_gene.3	no homologs found	--|--|--		ctg4759_gene.3	-	0.178814	1600
ctg4809_gene.2	TFIIS N-terminal domain-containing protein	9.0E-09|35.1|A0A0D6R9G8_ARACU		ctg4809_gene.2	-	0.178792	1601
ctg4613_gene.2	Amidase	2.0E-49|51.8|A0A200Q021_9MAGN		ctg4613_gene.2	-	0.178786	1602
ctg9440_gene.1	SRP54 domain-containing protein	1.1E-97|79.4|M1AHD8_SOLTU	PF00448,PF02881	ctg9440_gene.1	-	0.178728	1603
ctg22771_gene.1	Leucine-rich repeat	8.2E-17|40.9|A0A443P0V6_9MAGN	PF13855	ctg17787_gene.1	-	0.178609	1604
ctg1808_gene.6	Alpha pinene synthase	6.7E-52|53.5|C3RSF5_9SPER	PF01397	ctg1808_gene.6	-	0.178599	1605
ctg8991_gene.1	PKS_ER domain-containing protein	1.7E-127|73.6|A0A0D6RA09_ARACU	PF13602	ctg8991_gene.1	-	0.178546	1606
ctg2529_gene.3	SMC_N domain-containing protein	2.8E-38|50.0|W1PYU3_AMBTC		ctg2529_gene.3	-	0.178495	1607
ctg12390_gene.2	Cellulose synthase-like protein H3	3.1E-11|57.6|A0A2I0WUB0_9ASPA		ctg12390_gene.2	-	0.178431	1608
ctg9232_gene.2	Uncharacterized protein	2.4E-50|46.9|A0A438E5T4_VITVI		ctg9232_gene.2	-	0.178271	1609
ctg7142_gene.5	Aldo_ket_red domain-containing protein	3.0E-162|79.8|A0A0D6QSB4_ARACU	PF00248	ctg7142_gene.1	-	0.177938	1610
ctg1273_gene.7	Ethanolamine-phosphate cytidylyltransferase	1.4E-36|88.9|C5DB74_VITVI		ctg1273_gene.7	-	0.177922	1611
ctg6288_gene.4	F-box domain-containing protein	1.7E-57|62.8|A0A0D6R9I2_ARACU		ctg6288_gene.4	-	0.177913	1612
ctg2897_gene.12	AB hydrolase-1 domain-containing protein	1.2E-23|56.7|A0A2U1LHQ5_ARTAN		ctg2897_gene.12	-	0.177791	1613
ctg7345_gene.1	Uncharacterized protein sll0103	3.0E-173|47.6|A0A1D1Z716_9ARAE	PF00092,PF14624	ctg7345_gene.1	-	0.177754	1614
ctg12135_gene.2	Terpene synthase	1.5E-82|39.0|S4SC87_9SPER	PF03936	ctg12135_gene.2	-	0.177717	1615
ctg593_gene.13	no homologs found	--|--|--		ctg593_gene.13	-	0.177621	1616
ctg1276_gene.13	Polyadenylate-binding protein	6.2E-50|82.5|A0A0D6R4H3_ARACU	PF00076	ctg1276_gene.11	-	0.177589	1617
ctg581_gene.4	DYW_deaminase domain-containing protein	1.6E-154|42.1|A0A444DFT4_ENSVE	PF13041	ctg581_gene.4	-	0.177531	1618
ctg5610_gene.11	no homologs found	--|--|--		ctg5610_gene.2	-	0.177463	1619
ctg17688_gene.1	SHSP domain-containing protein	8.5E-75|71.3|A0A0D6R2U3_ARACU	PF00011	ctg17688_gene.1	-	0.177445	1620
ctg23747_gene.5	no homologs found	--|--|--		ctg8746_gene.1	-	0.177384	1621
ctg4727_gene.19	GTD-binding domain-containing protein (Fragment)	7.8E-35|37.6|A0A1D1Z790_9ARAE		ctg4727_gene.19	-	0.177379	1622
ctg178_gene.36	Uncharacterized protein	4.5E-08|36.9|A0A175YHM9_DAUCS		ctg178_gene.36	-	0.177214	1623
ctg8292_gene.1	OTU domain-containing protein	1.8E-52|82.5|A9NQ98_PICSI		ctg8292_gene.1	-	0.177083	1624
ctg5122_gene.3	C2 domain-containing protein	7.3E-144|56.9|B8LMY1_PICSI		ctg5122_gene.3	-	0.177008	1625
ctg5633_gene.2	DnaJ/Hsp40 cysteine-rich domain superfamily protein isoform 1	5.9E-19|53.7|A0A061GPI0_THECC		ctg5633_gene.2	-	0.176941	1626
ctg315_gene.2	Predicted protein	7.7E-24|42.7|A9SYE0_PHYPA	PF00213	ctg340_gene.3	-	0.176927	1627
ctg10753_gene.1	Protein kinase domain-containing protein	8.7E-108|55.3|A0A0D6QSA8_ARACU	PF07714	ctg10753_gene.7	-	0.176926	1628
ctg1505_gene.7	Benzyl alcohol O-benzoyltransferase (Fragment)	4.3E-22|44.3|A0A371I4N2_MUCPR		ctg1505_gene.7	-	0.176819	1629
ctg7722_gene.5	no homologs found	--|--|--		ctg7722_gene.2	-	0.17679	1630
ctg12820_gene.4	Elongation factor Ts, mitochondrial	9.2E-28|52.7|A0A2Z7C1F6_9LAMI	PF00889	ctg12820_gene.4	-	0.17648	1631
ctg16532_gene.1	MLO-like protein	1.2E-85|72.7|A0A0D6QZB2_ARACU	PF03094	ctg16532_gene.1	-	0.176418	1632
ctg60_gene.18	no homologs found	--|--|--		ctg60_gene.18	-	0.176414	1633
ctg8011_gene.3	no homologs found	--|--|--		ctg5062_gene.8	-	0.176412	1634
ctg1107_gene.5	Beta-galactosidase	2.5E-267|60.1|A9NUR2_PICSI	PF01301,PF02140,PF17834	ctg1107_gene.5	-	0.176336	1635
ctg13412_gene.3	CYP750C17	9.1E-172|63.1|A0A291FAX7_TAXWC	PF00067	ctg13412_gene.3	-	0.176281	1636
ctg1585_gene.8	no homologs found	--|--|--		ctg1585_gene.3	-	0.176265	1637
ctg2221_gene.3	Uncharacterized protein	3.1E-22|63.5|A0A067LCA1_JATCU	PF09507	ctg2221_gene.3	-	0.176258	1638
ctg4951_gene.7	Glycine cleavage system H protein	3.3E-74|82.6|A0A0C9RP73_9SPER	PF01597	ctg4951_gene.7	-	0.176228	1639
ctg1912_gene.8	Uncharacterized protein	2.3E-26|66.7|A0A2J6LTW8_LACSA		ctg1912_gene.8	-	0.17594	1640
[truncated: 359 more rows]

## Sheet: m3-factor45
	annot	top_blast_hit	domains	unigene	factor_score	factor_score	rank
[truncated: 1,999 more rows]
